# Supplementary material for: Contextual gating of whisker-evoked responses by frontal cortex supports flexible decision making
Source: Nat Commun. 2026 May 26;17:5982. doi: 10.1038/s41467-026-73622-y (PMC13346651; doi:10.1038/s41467-026-73622-y)
Supplement: Supplementary file 4 — Source data [file 41467_2026_73622_MOESM4_ESM.xlsx]

## Sheet: Figure 1c
P Lick for different trial types
Mouse	PG019	PG019	PG027	PG027	PG028	PG028	PG030	PG030	PG030	PG030	PG030	PG032	PG032	PG032	PG038	PG038	PG061	PG061	PG062	PG062	PG064	PG064	PG076	PG082	PG082	PG082	PG083	PG083	PG083	PG084	PG084	PG084	PG085	PG085	PG085
Session	sub-PG019_ses-20200904T224847'	'sub-PG019_ses-20200906T175456'	sub-PG027_ses-20210403T115220'	'sub-PG027_ses-20210404T111739'	'sub-PG028_ses-20210318T163504'	'sub-PG028_ses-20210319T135422'	sub-PG030_ses-20210405T163808'	sub-PG030_ses-20210406T164509'	sub-PG030_ses-20210407T211250'	sub-PG030_ses-20210408T223046'	sub-PG030_ses-20210410T012800'	sub-PG032_ses-20210711T175822'	sub-PG032_ses-20210712T185829'	sub-PG032_ses-20210715T223447'	sub-PG038_ses-20210316T152753'	sub-PG038_ses-20210317T180556'	sub-PG061_ses-20220211T222307'	sub-PG061_ses-20220212T233813'	sub-PG062_ses-20220206T200225'	sub-PG062_ses-20220207T213136'	sub-PG064_ses-20220209T222403'	sub-PG064_ses-20220210T183214'	sub-PG076_ses-20220502T140636'	sub-PG082_ses-20221113T145317'	sub-PG082_ses-20221114T163239'	sub-PG082_ses-20221120T182616'	sub-PG083_ses-20221125T180851'	'sub-PG083_ses-20221129T153120'	sub-PG083_ses-20221130T230127'	sub-PG084_ses-20221206T162236'	sub-PG084_ses-20221207T192711'	sub-PG084_ses-20221208T224009'	sub-PG085_ses-20221213T195032'	'sub-PG085_ses-20221214T211712'	sub-PG085_ses-20221215T222439'
GoTone-Whisk	34.8148	60.5042	69.2308	65.3846	88.8889	68.4211	88.4615	86.8421	87.8049	95.122	88.3721	79.1667	67	74	79.1209	73.0159	81.746	65.625	75.3846	72.6027	100	100	75.4839	84.3284	77.4194	81.1475	73.2283	74.7253	84.1667	83.3333	91.3333	84.127	71.4286	84.4037	69.6629
GoTone	2.22222	17.2414	11.2676	17.4603	23.3333	21.2766	21.5517	27.193	30.5732	30.9859	9.83607	0	4.65116	5.95238	4.7619	3.63636	2.08333	9.52381	1.63934	1.36986	5.51181	6.55738	4.02685	12.1212	1.66667	2.43902	2.32558	7.77778	15.8333	12.7451	10.596	6.34921	6.54206	5.40541	0
NogoTone-Whisk	14.0741	35.6522	17.0732	21.0526	21.7105	10.9091	5.88235	3.79747	6.77966	9.67742	13.9535	35.0575	39.0977	29.4416	2.32558	6.94444	4.7619	4.72441	1.5625	13.8889	3.1746	0	33.7838	0.757576	3.27869	8.73016	19.0476	16.4835	8.33333	4.90196	10	13.4921	13.0841	10.7143	13.7931
NogoTone	1.48148	0.862069	1.49254	4	2.94118	0.925926	0	0	0	5.88235	0	0	1.13636	0	2.5974	5.35714	0	0	0	2.77778	0	0	0.641026	0	0	0	0	0	0.833333	0	0	0.793651	0.934579	1.76991	2.32558
Whisk	5.22388	8.62069	18.0451	15.2174	20.6667	15.7233	8.82353	5.33333	3.50877	12.1212	19.5122	13.8889	22.619	17.8571	16.4706	7.40741	41.3978	37.4332	4.61538	15.2778	2.38095	0	NaN	20.4545	16.3934	7.2	40.1575	15.3846	7.5	18.8119	10.596	15.873	4.6729	7.20721	21.3483
	Mean	SD	N	SEM
GoTone-Whisk	78.1799	12.3217	35	2.08274
GoTone	9.89877	8.80951	35	1.48908
NogoTone-Whisk	13.084	10.6128	35	1.7939
NogoTone	1.05007	1.55569	35	0.262959
Whisk	14.6395	10.0148	34	1.71753

## Sheet: Figure 2b
Delta P lick in GoTone + Whisker trials
	Inactivation window	Session 1	Session 2	Session 3	Session 4	Session 5	Session 6	Session 7	Session 8	Session 9	Session 10	Session 11	Session 12	Session 13	Session 14	Session 15	Session 16	Session 17	Session 18	Session 19	Session 20		Mean	SD	N	SEM
A1	Auditory	-32.6727	NaN	NaN	-83.3333	-27.2873	-56.445	-25.9412	-69.697	-38.254	-35.4167	-40.303	-24.2857	-29.1667	-40.7407	-41.2308	-31.8182	-18.75	-40.9524	-24.5736			-38.8746	16.8994	17	4.09871
	Delay	NaN	-3.20513	NaN	-54.7619	-5.85875	-1.89959	-14.1765	-19.697	11.746	3.47222	-3.93939	-6.59341	8.33333	-12.963	12.6154	-4.54545	-12.5	-7.61905	-20.7641			-7.78566	15.567	17	3.77555
	Whisker	NaN	NaN	-24.6195	-11.9048	-28.2397	-20.0814	-25.9412	-19.697	13.5642	-22.9167	-16.6667	-29.6703	-16.6667	-7.40741	12.6154	-22.7273	-6.25	9.04762	0.664452			-12.7586	14.2284	17	3.45089
wS1	Auditory	NaN	NaN	NaN	-57.1429	-84.6154	NaN	-23.7931	-33.234	9.25926	-40	-13.5531	-13.2773	-13.6364	-3.27381	2.39669	-3.84615	-10.6667	-10.2564	4.16667	-19.7489		-19.4513	24.4012	16	6.1003
	Delay	NaN	NaN	NaN	-28.5714	-34.6154	NaN	-13.7931	-33.234	9.25926	0	-26.8864	-13.2773	-13.6364	-22.9167	-12.6033	-11.5385	-10.6667	-2.5641	-20.8333	-19.7489		-15.9766	11.9935	16	2.99837
	Whisker	-21.7369	-11.0963	-36.1068	-28.5714	-34.6154	-25.9596	-43.7931	-42.3249	-57.4074	-30	-53.5531	-70.4202	-40.9091	-22.9167	-62.6033	-30.7692	-35.6667	-17.9487	-33.3333	-53.0822		-37.6407	15.5103	20	3.46821
wS2	Auditory	NaN	-54.2647	NaN	-50	-29.1228	-33.3333	-1.87266	-33.9572	-22.6027	-30.3279	-32.4444	-15	-36.5984	-29.0476	-1.38889	-31.6667	-34.5238	-23.3333	10.8262	-19.2982		-25.9976	16.3004	18	3.84204
	Delay	-6.45046	NaN	NaN	-35.7143	-19.1228	-50	4.79401	-15.7754	-11.0643	-7.6006	-0.5	5	-6.48148	-11.9048	-9.72222	3.33333	1.19048	6.66667	3.1339	2.92398		-8.183	14.9674	18	3.52784
	Whisker	NaN	NaN	-59.6078	-21.4286	-15.7895	-66.6667	-41.8727	-24.8663	-41.8335	-40.3279	-13	-25	-47.1248	-26.1905	-51.3889	-31.6667	-27.381	-53.3333	-35.3276	-15.9649		-35.4873	15.7689	18	3.71678
wM2	Auditory	-53.3333	-30.8219	-8.33333	-29.6296	-51.9608	-29.1667	-66.6667	-28.8462	-24.2525	-33.7705	1.96078	-1.51515	-65.5556	-40.8081								-33.05	21.4375	14	5.72941
	Delay	-13.3333	-80.8219	-33.3333	-18.5185	-68.6275	-91.6667	-38.0952	-12.1795	-38.5382	-3.77049	-50.9804	-56.0606	-65.5556	-51.9192								-44.5286	26.8203	14	7.16803
	Whisker	-53.3333	-80.8219	-33.3333	-29.6296	-68.6275	-54.1667	-38.0952	-41.3462	-52.8239	-37.4069	-39.2157	-46.9697	-58.8889	-40.8081								-48.2476	14.2703	14	3.8139
ALM	Auditory	18.5185	-5	-2.33333	-17.8571	-22.2222	-22.8392	11.4754	-1.51515	-28.4314													-7.8005	16.2111	9	5.40371
	Delay	-3.7037	-55	-54.2564	-37.5	-28.8889	-19.6228	-38.5246	-28.7879	-22.549													-32.0926	16.4328	9	5.47758
	Whisker	-59.2593	-75	-54.2564	-41.6667	-42.2222	-43.8918	-58.5246	-56.0606	-40.1961													-52.342	11.4687	9	3.82291
fpS1	Auditory	16.1616	14.9206	-2.77778	-5.38462	-15.4762	6.52015	-17.3737	-0.45045	2.77778													-0.120288	11.7909	9	3.93028
	Delay	16.1616	-13.6508	13.8889	-11.7483	5.95238	-6.81319	-11.8182	-17.1171	-13.8889													-4.33706	12.8286	9	4.27621
	Whisker	-22.7273	-17.2222	-2.77778	-25.3846	-8.33333	-20.1465	-17.3737	16.2162	19.4444													-8.70054	16.5913	9	5.53042

## Sheet: Figure 2d
P lick in GoTone + Whisker trials
	Inactivation window	Session 1	Session 2	Session 3	Session 4	Session 5	Session 6	Session 7	Session 8	Session 9	Session 10	Session 11	Session 12	Session 13	Session 14	Session 15	Session 16	Session 17	Session 18	Session 19	Session 20		Mean	SD	N
A1	No Light	83.7838	69.8718	79.3814	83.3333	41.573	74.6269	73	69.697	68.254	85.4167	76.6667	64.2857	79.1667	79.6296	72	77.2727	62.5	74.2857	77.907			73.2975	9.93424	19
	Auditory	51.1111	NaN	NaN	0	14.2857	18.1818	47.0588	0	30	50	36.3636	40	50	38.8889	30.7692	45.4545	43.75	33.3333	53.3333			34.2665	16.9879	17
	Delay	NaN	66.6667	NaN	28.5714	35.7143	72.7273	58.8235	50	80	88.8889	72.7273	57.6923	87.5	66.6667	84.6154	72.7273	50	66.6667	57.1429			64.5371	17.0633	17
	Whisker	NaN	NaN	54.7619	71.4286	13.3333	54.5455	47.0588	50	81.8182	62.5	60	34.6154	62.5	72.2222	84.6154	54.5455	56.25	83.3333	78.5714			60.1235	18.4631	17
wS1	No Light	74.6781	52.2727	59.1837	71.4286	84.6154	68.1818	63.7931	78.6885	79.6296	70	80.2198	84.7059	95.4545	60.4167	87.6033	80.7692	77.3333	56.4103	70.8333	78.0822		73.715	11.2241	20
	Auditory	NaN	NaN	NaN	14.2857	0	NaN	40	45.4545	88.8889	30	66.6667	71.4286	81.8182	57.1429	90	76.9231	66.6667	46.1538	75	58.3333		56.7976	26.0531	16
	Delay	NaN	NaN	NaN	42.8571	50	NaN	50	45.4545	88.8889	70	53.3333	71.4286	81.8182	37.5	75	69.2308	66.6667	53.8462	50	58.3333		60.2723	14.8132	16
	Whisker	52.9412	41.1765	23.0769	42.8571	50	42.2222	20	36.3636	22.2222	40	26.6667	14.2857	54.5455	37.5	25	50	41.6667	38.4615	37.5	25		36.0743	11.7151	20
wS2	No Light	86.8852	74.2647	86.2745	64.2857	49.1228	66.6667	68.5393	79.4118	72.6027	80.3279	88	75	78.7037	69.0476	84.7222	81.6667	70.2381	73.3333	81.4815	85.9649		75.827	9.59509	20
	Auditory	NaN	20	NaN	14.2857	20	33.3333	66.6667	45.4545	50	50	55.5556	60	42.1053	40	83.3333	50	35.7143	50	92.3077	66.6667		48.6346	20.7141	18
	Delay	80.4348	NaN	NaN	28.5714	30	16.6667	73.3333	63.6364	61.5385	72.7273	87.5	80	72.2222	57.1429	75	85	71.4286	80	84.6154	88.8889		67.1503	21.3556	18
	Whisker	NaN	NaN	26.6667	42.8571	33.3333	0	26.6667	54.5455	30.7692	40	75	50	31.5789	42.8571	33.3333	50	42.8571	20	46.1538	70		39.8122	17.4876	18
wM2	No Light	73.3333	80.8219	58.3333	74.0741	85.2941	91.6667	80.9524	78.8462	81.3953	73.7705	92.1569	83.3333	92.2222	96.3636								81.6117	9.98652	14
	Auditory	20	50	50	44.4444	33.3333	62.5	14.2857	50	57.1429	40	94.1176	81.8182	26.6667	55.5556								48.5617	22.0079	14
	Delay	60	0	25	55.5556	16.6667	0	42.8571	66.6667	42.8571	70	41.1765	27.2727	26.6667	44.4444								37.0831	22.3274	14
	Whisker	20	0	25	44.4444	16.6667	37.5	42.8571	37.5	28.5714	36.3636	52.9412	36.3636	33.3333	55.5556								33.3641	14.6873	14
ALM	No Light	70.3704	75	77.3333	75	82.2222	80.7339	88.5246	92.4242	93.1373													81.6384	8.14536	9
	Auditory	88.8889	70	75	57.1429	60	57.8947	100	90.9091	64.7059													73.8379	15.9149	9
	Delay	66.6667	20	23.0769	37.5	53.3333	61.1111	50	63.6364	70.5882													49.5458	18.713	9
	Whisker	11.1111	0	23.0769	33.3333	40	36.8421	30	36.3636	52.9412													29.2965	15.9098	9
fpS1	No Light	72.7273	42.2222	86.1111	75.3846	86.9048	86.8132	61.8182	83.7838	63.8889													73.2949	15.1354	9
	Auditory	88.8889	57.1429	83.3333	70	71.4286	93.3333	44.4444	83.3333	66.6667													73.1746	15.802	9
	Delay	88.8889	28.5714	100	63.6364	92.8571	80	50	66.6667	50													68.9578	23.5515	9
	Whisker	50	25	83.3333	50	78.5714	66.6667	44.4444	100	83.3333													64.5944	23.8622	9

## Sheet: Figure 3c
Delta FR and ROC significant Neurons
A1																				wS1																				wS2
Audio					Delay					Whisker					Lick					Audio					Delay					Whisker					Lick					Audio					Delay
Delta FR	Positive	Negative	Non Mod.		Delta FR	Positive	Negative	Non Mod.		Delta FR	Positive	Negative	Non Mod.		Delta FR	Positive	Negative	Non Mod.		Delta FR	Positive	Negative	Non Mod.		Delta FR	Positive	Negative	Non Mod.		Delta FR	Positive	Negative	Non Mod.		Delta FR	Positive	Negative	Non Mod.		Delta FR	Positive	Negative	Non Mod.		Delta FR	Positive	Negative	Non Mod.
3.7037	0	0	1		-0.555556	0	0	1		1.85185	0	0	1		14.1667	1	0	0		0	0	0	1		-0.357143	0	0	1		0	0	0	1		-0.357143	0	0	1		2.32558	0	0	1		-2.67442	0	1	0
-3.7037	0	0	1		7.5	1	0	0		-1.85185	0	0	1		-3.88889	0	1	0		0	0	0	1		-3.03571	0	0	1		8.33333	0	0	1		-1.78571	0	0	1		0.775194	0	0	1		-0.116279	0	0	1
1.85185	0	0	1		0	0	0	1		0	0	0	1		1.66667	1	0	0		-1.19048	0	0	1		-0.714286	0	0	1		-1.19048	0	0	1		-1.60714	0	1	0		27.1318	1	0	0		-1.86047	0	0	1
3.7037	0	0	1		5	0	0	1		-5.55556	0	0	1		-4.44444	0	0	1		33.3333	1	0	0		-2.67857	0	0	1		1.19048	0	0	1		0.178571	0	0	1		0	0	0	1		-1.04651	0	1	0
0	0	0	1		1.94444	1	0	0		5.55556	0	0	1		0.277778	0	0	1		5.95238	0	0	1		0	0	0	1		60.7143	1	0	0		0.714286	0	0	1		-0.775194	0	0	1		-0.116279	0	0	1
-1.85185	0	0	1		0	0	0	1		0	0	0	1		0	0	0	1		8.33333	0	0	1		2.85714	0	0	1		0	0	0	1		-3.21429	0	1	0		0	0	0	1		0	0	0	1
3.7037	0	0	1		5.27778	1	0	0		-9.25926	0	0	1		8.05556	1	0	0		-1.19048	0	0	1		-1.07143	0	0	1		1.19048	0	0	1		-1.42857	0	1	0		5.42636	0	0	1		-1.86047	0	0	1
0	0	0	1		0	0	0	1		0	0	0	1		4.72222	1	0	0		0	0	0	1		0	0	0	1		0	0	0	1		0	0	0	1		4.65116	0	0	1		-0.697674	0	0	1
-1.85185	0	0	1		0.833333	0	0	1		-1.85185	0	0	1		9.72222	1	0	0		-2.38095	0	0	1		2.32143	1	0	0		-1.19048	0	0	1		-0.357143	0	0	1		6.97674	1	0	0		-0.116279	0	0	1
0	0	0	1		0.555556	0	0	1		-3.7037	0	0	1		2.5	0	0	1		-1.19048	0	0	1		-1.07143	0	0	1		1.19048	0	0	1		-0.357143	0	0	1		1.55039	0	0	1		-0.930233	0	0	1
0	0	0	1		0.555556	0	0	1		0	0	0	1		0	0	0	1		0	0	0	1		0.357143	0	0	1		1.19048	0	0	1		3.21429	1	0	0		20.155	1	0	0		-3.83721	0	1	0
1.85185	0	0	1		0	0	0	1		0	0	0	1		0	0	0	1		10.7143	1	0	0		-0.535714	0	0	1		17.8571	1	0	0		-5.71429	0	1	0		0	0	0	1		0	0	0	1
1.85185	0	0	1		0	0	0	1		0	0	0	1		1.11111	0	0	1		0	0	0	1		2.32143	0	0	1		1.19048	0	0	1		21.4286	1	0	0		0	0	0	1		0.116279	0	0	1
0	0	0	1		0	0	0	1		0	0	0	1		7.5	1	0	0		0	0	0	1		0	0	0	1		8.33333	1	0	0		6.60714	1	0	0		2.32558	0	0	1		0	0	0	1
3.7037	0	0	1		4.72222	0	0	1		-3.7037	0	0	1		-4.44444	0	1	0		0	0	0	1		-0.714286	0	0	1		-2.38095	0	0	1		-0.178571	0	0	1		-0.775194	0	0	1		-0.697674	0	0	1
0	0	0	1		0.277778	0	0	1		1.85185	0	0	1		11.9444	1	0	0		-1.19048	0	0	1		-0.178571	0	0	1		1.19048	0	0	1		-0.178571	0	0	1		0	0	0	1		-0.232558	0	0	1
7.40741	0	0	1		3.88889	1	0	0		22.2222	1	0	0		20.5556	1	0	0		0	0	0	1		0	0	0	1		2.38095	0	0	1		0	0	0	1		42.6357	1	0	0		-5.11628	0	0	1
16.6667	0	0	1		3.61111	0	0	1		9.25926	0	0	1		11.6667	1	0	0		0	0	0	1		0.178571	0	0	1		-1.19048	0	0	1		-0.178571	0	0	1		0	0	0	1		0	0	0	1
3.7037	0	0	1		3.33333	0	0	1		-5.55556	0	0	1		-8.05556	0	1	0		-1.19048	0	0	1		0	0	0	1		0	0	0	1		6.25	1	0	0		0.775194	0	0	1		-0.348837	0	0	1
3.7037	0	0	1		1.94444	0	0	1		-3.7037	0	0	1		-1.66667	0	0	1		15.4762	0	0	1		-0.892857	0	0	1		8.33333	0	0	1		8.39286	1	0	0		4.65116	0	0	1		-0.697674	0	0	1
3.7037	0	0	1		-0.277778	0	0	1		3.7037	0	0	1		5.27778	1	0	0		-3.57143	0	0	1		-1.25	0	0	1		-1.19048	0	0	1		-3.03571	0	0	1		34.8837	1	0	0		-2.44186	0	0	1
0	0	0	1		0	0	0	1		0	0	0	1		6.38889	1	0	0		4.7619	0	0	1		0.892857	0	0	1		2.38095	0	0	1		-0.178571	0	0	1		3.10078	0	0	1		-1.74419	0	0	1
1.85185	0	0	1		0	0	0	1		0	0	0	1		2.77778	1	0	0		0	0	0	1		0	0	0	1		2.38095	0	0	1		0	0	0	1		-3.87597	0	0	1		0.465116	0	0	1
5.55556	0	0	1		-1.66667	0	0	1		11.1111	1	0	0		-2.22222	0	0	1		0	0	0	1		0	0	0	1		3.57143	0	0	1		0	0	0	1		2.32558	0	0	1		0.348837	0	0	1
3.7037	0	0	1		0	0	0	1		0	0	0	1		-0.555556	0	0	1		14.2857	1	0	0		0.178571	0	0	1		14.2857	1	0	0		7.85714	1	0	0		-1.55039	0	0	1		0.232558	0	0	1
3.7037	0	0	1		-1.38889	0	0	1		20.3704	1	0	0		21.3889	1	0	0		30.9524	1	0	0		0.714286	0	0	1		84.5238	1	0	0		1.96429	0	0	1		1.55039	0	0	1		-0.465116	0	0	1
0	0	0	1		1.38889	0	0	1		-1.85185	0	0	1		1.38889	0	0	1		2.38095	0	0	1		0.357143	0	0	1		5.95238	0	0	1		1.25	0	0	1		0.775194	0	0	1		0.813953	0	0	1
-3.7037	0	0	1		-0.555556	0	0	1		1.85185	0	0	1		-1.66667	0	1	0		2.38095	0	0	1		0	0	0	1		8.33333	1	0	0		0	0	0	1		-0.775194	0	0	1		-0.232558	0	0	1
0	0	0	1		0	0	0	1		0	0	0	1		1.66667	0	0	1		13.0952	1	0	0		1.42857	0	0	1		7.14286	1	0	0		13.75	1	0	0		0.775194	0	0	1		0.697674	0	0	1
1.85185	0	0	1		-4.16667	0	0	1		0	0	0	1		2.77778	0	0	1		0	0	0	1		-0.178571	0	0	1		0	0	0	1		-0.178571	0	0	1		-1.55039	0	0	1		-0.465116	0	0	1
1.85185	0	0	1		-2.5	0	0	1		14.8148	1	0	0		8.61111	1	0	0		0	0	0	1		-0.178571	0	0	1		0	0	0	1		0	0	0	1		1.55039	0	0	1		0.232558	0	0	1
3.7037	0	0	1		1.11111	0	0	1		-1.85185	0	0	1		0.277778	0	0	1		0	0	0	1		-0.178571	0	0	1		1.19048	0	0	1		-0.357143	0	0	1		0	0	0	1		-0.232558	0	0	1
3.7037	0	0	1		2.5	0	0	1		0	0	0	1		-0.277778	0	0	1		10.7143	1	0	0		4.82143	0	0	1		1.19048	0	0	1		4.28571	1	0	0		3.10078	0	0	1		-0.465116	0	0	1
3.7037	0	0	1		0	0	0	1		0	0	0	1		0.277778	0	0	1		7.14286	0	0	1		-0.178571	0	0	1		1.19048	0	0	1		14.8214	1	0	0		7.75194	1	0	0		-0.348837	0	0	1
1.85185	0	0	1		5	0	0	1		-12.963	0	1	0		-0.833333	0	0	1		0	0	0	1		0	0	0	1		0	0	0	1		0.535714	0	0	1		-2.32558	0	0	1		-1.27907	0	1	0
1.85185	0	0	1		-0.833333	0	0	1		3.7037	0	0	1		24.1667	1	0	0		-1.19048	0	0	1		-0.178571	0	0	1		0	0	0	1		0.178571	0	0	1		0.775194	0	0	1		-1.27907	0	0	1
3.7037	0	0	1		-0.555556	0	0	1		-3.7037	0	0	1		-1.66667	0	0	1		-10.7143	0	1	0		0.892857	0	0	1		-8.33333	0	0	1		18.2143	1	0	0		0	0	0	1		-0.930233	0	0	1
1.85185	0	0	1		-0.833333	0	0	1		0	0	0	1		0	0	0	1		4.7619	0	0	1		1.42857	0	0	1		2.38095	0	0	1		-0.357143	0	0	1		0.775194	0	0	1		0.232558	0	0	1
0	0	0	1		0	0	0	1		1.85185	0	0	1		-2.77778	0	0	1		-1.19048	0	0	1		-1.25	0	0	1		-1.19048	0	0	1		-1.78571	0	0	1		2.32558	0	0	1		0.697674	0	0	1
-1.85185	0	0	1		-1.11111	0	0	1		3.7037	0	0	1		1.11111	0	0	1		4.7619	0	0	1		-1.07143	0	0	1		-3.57143	0	0	1		6.07143	1	0	0		0	0	0	1		0.116279	0	0	1
-1.85185	0	0	1		2.77778	0	0	1		1.85185	0	0	1		0.833333	0	0	1		0	0	0	1		-0.714286	0	0	1		0	0	0	1		-0.535714	0	0	1		0.775194	0	0	1		-0.348837	0	0	1
1.85185	0	0	1		0.277778	0	0	1		1.85185	0	0	1		14.4444	1	0	0		-1.19048	0	0	1		1.42857	0	0	1		-3.57143	0	0	1		3.75	0	0	1		-0.775194	0	0	1		-0.232558	0	0	1
-1.85185	0	0	1		-1.94444	0	0	1		3.7037	0	0	1		0.277778	0	0	1		2.38095	0	0	1		1.60714	0	0	1		-2.38095	0	0	1		1.07143	0	0	1		0.775194	0	0	1		-0.116279	0	0	1
0	0	0	1		0	0	0	1		0	0	0	1		0	0	0	1		36.9048	1	0	0		-4.82143	0	1	0		14.2857	1	0	0		-2.5	0	0	1		11.6279	1	0	0		-2.55814	0	0	1
1.85185	0	0	1		0	0	0	1		0	0	0	1		-0.833333	0	0	1		-1.19048	0	0	1		0	0	0	1		-1.19048	0	0	1		0.178571	0	0	1		11.6279	1	0	0		-2.55814	0	0	1
5.55556	0	0	1		-0.833333	0	0	1		1.85185	0	0	1		-2.77778	0	0	1		0	0	0	1		0	0	0	1		1.19048	0	0	1		0.535714	0	0	1		0.775194	0	0	1		-1.04651	0	0	1
1.85185	0	0	1		1.11111	0	0	1		5.55556	0	0	1		0.555556	0	0	1		0	0	0	1		-1.42857	0	0	1		3.57143	0	0	1		-0.535714	0	0	1		-2.32558	0	0	1		-0.697674	0	0	1
1.85185	0	0	1		0.833333	0	0	1		-1.85185	0	0	1		0.277778	0	0	1		3.57143	0	0	1		2.14286	0	0	1		-7.14286	0	0	1		5	1	0	0		6.97674	1	0	0		-0.348837	0	0	1
3.7037	0	0	1		1.11111	0	0	1		1.85185	0	0	1		-0.277778	0	0	1		0	0	0	1		1.60714	0	0	1		-2.38095	0	0	1		-2.5	0	0	1		0	0	0	1		-0.232558	0	0	1
1.85185	0	0	1		0.555556	0	0	1		3.7037	0	0	1		0.277778	0	0	1		-3.57143	0	0	1		-2.67857	0	0	1		0	0	0	1		-3.03571	0	1	0		0	0	0	1		0	0	0	1
0	0	0	1		-0.277778	0	0	1		0	0	0	1		-0.277778	0	0	1		-9.52381	0	0	1		-3.03571	0	0	1		0	0	0	1		-7.14286	0	1	0		0	0	0	1		-0.813953	0	0	1
-3.7037	0	0	1		0	0	0	1		-1.85185	0	0	1		-0.833333	0	0	1		-9.52381	0	0	1		-0.357143	0	0	1		-8.33333	0	1	0		-3.75	0	0	1		-1.55039	0	0	1		-0.465116	0	0	1
0	0	0	1		-0.277778	0	0	1		0	0	0	1		4.16667	1	0	0		-2.38095	0	0	1		0.178571	0	0	1		1.19048	0	0	1		-1.60714	0	0	1		0	0	0	1		-0.232558	0	0	1
1.85185	0	0	1		0.277778	0	0	1		-1.85185	0	0	1		5	1	0	0		-5.95238	0	0	1		-1.96429	0	0	1		-4.7619	0	0	1		-4.82143	0	0	1		0	0	0	1		0.116279	0	0	1
-5.55556	0	0	1		-3.88889	0	0	1		9.25926	0	0	1		16.9444	1	0	0		2.38095	0	0	1		-0.178571	0	0	1		5.95238	0	0	1		-0.357143	0	0	1		0	0	0	1		0	0	0	1
1.85185	0	0	1		0.555556	0	0	1		1.85185	0	0	1		0.277778	0	0	1		-2.38095	0	0	1		4.28571	0	0	1		-14.2857	0	1	0		-1.42857	0	0	1		0.775194	0	0	1		0	0	0	1
0	0	0	1		0	0	0	1		0	0	0	1		0.833333	0	0	1		-1.19048	0	0	1		-1.60714	0	0	1		4.7619	0	0	1		-1.96429	0	1	0		0	0	0	1		0.116279	0	0	1
0	0	0	1		-0.555556	0	0	1		0	0	0	1		0	0	0	1		3.57143	0	0	1		1.60714	0	0	1		40.4762	1	0	0		2.32143	0	0	1		0.775194	0	0	1		-0.232558	0	0	1
3.7037	0	0	1		-0.833333	0	0	1		3.7037	0	0	1		5.27778	1	0	0		-1.19048	0	0	1		0.178571	0	0	1		-1.19048	0	0	1		0.178571	0	0	1		0	0	0	1		0	0	0	1
0	0	0	1		0	0	0	1		0	0	0	1		0	0	0	1		3.57143	0	0	1		1.07143	0	0	1		-2.38095	0	0	1		-5.53571	0	1	0		0.775194	0	0	1		-0.116279	0	0	1
-9.25926	0	0	1		-0.277778	0	0	1		3.7037	0	0	1		-2.22222	0	0	1		-2.38095	0	0	1		2.32143	0	0	1		1.19048	0	0	1		5.89286	1	0	0		13.9535	1	0	0		-0.930233	0	0	1
0	0	0	1		-0.277778	0	0	1		0	0	0	1		0.555556	0	0	1		1.19048	0	0	1		-3.03571	0	0	1		66.6667	1	0	0		-5.71429	0	0	1		2.32558	0	0	1		-0.232558	0	0	1
-3.7037	0	0	1		-0.277778	0	0	1		0	0	0	1		-0.277778	0	0	1		-2.38095	0	0	1		1.42857	0	0	1		-3.57143	0	0	1		0.357143	0	0	1		0.775194	0	0	1		-0.232558	0	0	1
-1.85185	0	0	1		0.833333	0	0	1		0	0	0	1		-1.11111	0	0	1		0	0	0	1		-0.178571	0	0	1		0	0	0	1		0	0	0	1		0.775194	0	0	1		-0.348837	0	0	1
1.85185	0	0	1		0.555556	0	0	1		0	0	0	1		-0.277778	0	0	1		11.9048	1	0	0		2.67857	0	0	1		11.9048	0	0	1		0.178571	0	0	1		-0.775194	0	0	1		-0.697674	0	0	1
0	0	0	1		0	0	0	1		0	0	0	1		0.833333	0	0	1		8.33333	0	0	1		2.5	0	0	1		2.38095	0	0	1		3.21429	0	0	1		0	0	0	1		0.116279	0	0	1
3.7037	0	0	1		1.38889	0	0	1		-1.85185	0	0	1		-0.555556	0	0	1		-2.38095	0	0	1		-1.60714	0	1	0		0	0	0	1		-0.357143	0	0	1		0	0	0	1		0	0	0	1
1.85185	0	0	1		1.38889	0	0	1		-5.55556	0	0	1		-0.555556	0	0	1		2.38095	0	0	1		-0.535714	0	0	1		-3.57143	0	0	1		-0.178571	0	0	1		0	0	0	1		-0.813953	0	0	1
3.7037	0	0	1		0	0	0	1		0	0	0	1		0.277778	0	0	1		-1.19048	0	0	1		0	0	0	1		-2.38095	0	0	1		0	0	0	1		0	0	0	1		-0.116279	0	0	1
1.85185	0	0	1		0.277778	0	0	1		1.85185	0	0	1		5	1	0	0		0	0	0	1		-0.535714	0	0	1		0	0	0	1		-0.178571	0	0	1		1.55039	0	0	1		-0.348837	0	0	1
1.85185	0	0	1		0	0	0	1		0	0	0	1		0.555556	0	0	1		1.19048	0	0	1		1.25	0	0	1		0	0	0	1		0.892857	0	0	1		0	0	0	1		0.232558	0	0	1
1.85185	0	0	1		-0.277778	0	0	1		-1.85185	0	0	1		5.55556	1	0	0		2.38095	0	0	1		0	0	0	1		0	0	0	1		1.60714	0	0	1		1.55039	0	0	1		0	0	0	1
-3.7037	0	0	1		3.88889	1	0	0		1.85185	0	0	1		0	0	0	1		-7.14286	0	0	1		0.178571	0	0	1		-7.14286	0	0	1		3.75	0	0	1		0	0	0	1		0	0	0	1
0	0	0	1		0.277778	0	0	1		0	0	0	1		0	0	0	1		0	0	0	1		0.714286	0	0	1		0	0	0	1		0.178571	0	0	1		-2.83688	0	0	1		0.106383	0	0	1
0	0	0	1		-0.277778	0	0	1		0	0	0	1		-5.27778	0	1	0		0	0	0	1		-0.178571	0	0	1		-2.38095	0	0	1		-0.535714	0	0	1		6.38298	0	0	1		-0.106383	0	0	1
22.2222	1	0	0		0.833333	0	0	1		0	0	0	1		-0.277778	0	0	1		1.19048	0	0	1		-0.714286	0	0	1		-1.19048	0	0	1		0.535714	0	0	1		-2.12766	0	0	1		0.531915	0	0	1
1.85185	0	0	1		-0.555556	0	0	1		3.7037	0	0	1		7.5	1	0	0		0	0	0	1		1.42857	0	0	1		5.95238	1	0	0		0.535714	0	0	1		1.41844	0	0	1		0.744681	0	0	1
7.40741	0	0	1		0.277778	0	0	1		0	0	0	1		0.277778	0	0	1		1.19048	0	0	1		-0.535714	0	0	1		-2.38095	0	0	1		-0.714286	0	0	1		0	0	0	1		-0.106383	0	0	1
0	0	0	1		0.555556	0	0	1		1.85185	0	0	1		6.66667	1	0	0		-2.38095	0	0	1		-1.25	0	0	1		-2.38095	0	0	1		0.714286	0	0	1		4.25532	1	0	0		-1.48936	0	1	0
1.85185	0	0	1		-1.38889	0	0	1		0	0	0	1		4.72222	1	0	0		0	0	0	1		2.85714	0	0	1		-5.95238	0	0	1		2.85714	0	0	1		-0.70922	0	0	1		-0.106383	0	0	1
0	0	0	1		-1.94444	0	0	1		1.85185	0	0	1		-3.05556	0	1	0		1.19048	0	0	1		3.39286	0	0	1		33.3333	1	0	0		4.10714	1	0	0		-6.38298	0	1	0		1.06383	0	0	1
-3.7037	0	0	1		-1.94444	0	0	1		0	0	0	1		-3.61111	0	1	0		0	0	0	1		0.535714	0	0	1		-2.38095	0	0	1		0.178571	0	0	1		7.0922	1	0	0		-0.212766	0	0	1
7.40741	0	0	1		0.833333	0	0	1		1.85185	0	0	1		0	0	0	1		0	0	0	1		-0.357143	0	0	1		-2.38095	0	0	1		-0.714286	0	0	1		3.5461	0	0	1		-1.06383	0	0	1
0	0	0	1		-1.38889	0	0	1		1.85185	0	0	1		-1.38889	0	0	1		0	0	0	1		-1.07143	0	0	1		0	0	0	1		-0.357143	0	0	1		-0.70922	0	0	1		0	0	0	1
0	0	0	1		0.277778	0	0	1		0	0	0	1		-0.833333	0	0	1		0	0	0	1		0	0	0	1		0	0	0	1		0.178571	0	0	1		4.25532	1	0	0		-1.2766	0	0	1
48.1481	1	0	0		0	0	0	1		5.55556	0	0	1		-1.11111	0	0	1		-1.19048	0	0	1		1.42857	0	0	1		10.7143	1	0	0		0.535714	0	0	1		-2.12766	0	0	1		-1.2766	0	0	1
66.6667	1	0	0		0.833333	0	0	1		0	0	0	1		0	0	0	1		2.38095	0	0	1		1.96429	0	0	1		3.57143	0	0	1		-0.535714	0	0	1		0.70922	0	0	1		-0.744681	0	1	0
18.5185	1	0	0		3.61111	0	0	1		-1.85185	0	0	1		5.83333	0	0	1		0	0	0	1		0	0	0	1		-2.38095	0	0	1		1.07143	0	0	1		0.70922	0	0	1		0.106383	0	0	1
9.25926	0	0	1		1.66667	0	0	1		7.40741	0	0	1		4.44444	1	0	0		-8.33333	0	0	1		4.64286	0	0	1		11.9048	0	0	1		-0.714286	0	0	1		0.70922	0	0	1		-0.106383	0	0	1
-1.85185	0	0	1		-1.38889	0	0	1		0	0	0	1		9.16667	1	0	0		8.33333	0	0	1		4.28571	0	0	1		1.19048	0	0	1		6.96429	1	0	0		0.70922	0	0	1		-0.319149	0	0	1
0	0	0	1		3.88889	1	0	0		0	0	0	1		-1.38889	0	0	1		0	0	0	1		0.178571	0	0	1		2.38095	0	0	1		0	0	0	1		0	0	0	1		-0.212766	0	0	1
18.5185	1	0	0		0.277778	0	0	1		1.85185	0	0	1		0.277778	0	0	1		0	0	0	1		-0.357143	0	0	1		1.19048	0	0	1		-0.357143	0	0	1		-4.25532	0	0	1		3.61702	1	0	0
0	0	0	1		-2.22222	0	0	1		0	0	0	1		-2.22222	0	0	1		0	0	0	1		0.535714	0	0	1		0	0	0	1		0.178571	0	0	1		-0.70922	0	0	1		0	0	0	1
-7.40741	0	0	1		-0.277778	0	0	1		-5.55556	0	0	1		-5.27778	0	1	0		0	0	0	1		-0.178571	0	0	1		8.33333	1	0	0		-0.178571	0	0	1		3.5461	0	0	1		0.212766	0	0	1
3.7037	0	0	1		0	0	0	1		0	0	0	1		0	0	0	1		5.95238	0	0	1		3.03571	0	0	1		1.19048	0	0	1		0.714286	0	0	1		4.25532	1	0	0		0.106383	0	0	1
0	0	0	1		-0.277778	0	0	1		-1.85185	0	0	1		-0.277778	0	0	1		0	0	0	1		-0.178571	0	0	1		0	0	0	1		-0.178571	0	0	1		26.2411	1	0	0		-3.51064	0	1	0
-1.85185	0	0	1		-0.833333	0	0	1		0	0	0	1		-0.555556	0	0	1		3.57143	0	0	1		0.535714	0	0	1		1.19048	0	0	1		-0.892857	0	0	1		19.8582	1	0	0		0	0	0	1
0	0	0	1		-0.833333	0	0	1		-1.85185	0	0	1		-1.94444	0	0	1		0	0	0	1		0.357143	0	0	1		-1.19048	0	0	1		0.178571	0	0	1		-2.12766	0	0	1		-1.17021	0	0	1
-1.85185	0	0	1		-1.66667	0	0	1		-1.85185	0	0	1		-0.555556	0	0	1		0	0	0	1		0	0	0	1		0	0	0	1		0	0	0	1		3.5461	1	0	0		0.851064	0	0	1
16.6667	1	0	0		-4.44444	0	0	1		12.963	1	0	0		5	0	0	1		0	0	0	1		0	0	0	1		0	0	0	1		0	0	0	1		0.70922	0	0	1		-0.319149	0	0	1
-7.40741	0	0	1		-3.88889	0	0	1		0	0	0	1		-7.22222	0	1	0		-1.19048	0	0	1		0.178571	0	0	1		14.2857	1	0	0		-1.07143	0	0	1		2.83688	0	0	1		-0.425532	0	0	1
1.85185	0	0	1		0	0	0	1		0	0	0	1		0	0	0	1		-4.7619	0	0	1		4.10714	0	0	1		30.9524	1	0	0		-2.85714	0	0	1		4.25532	1	0	0		-1.59574	0	0	1
-1.85185	0	0	1		5	0	0	1		5.55556	0	0	1		-0.277778	0	0	1		-1.19048	0	0	1		-1.60714	0	0	1		23.8095	1	0	0		-2.67857	0	0	1		24.8227	1	0	0		-0.319149	0	0	1
50	1	0	0		-1.11111	0	0	1		25.9259	1	0	0		4.44444	0	0	1		0	0	0	1		0	0	0	1		4.7619	0	0	1		0	0	0	1		-0.70922	0	0	1		0.106383	0	0	1
74.0741	1	0	0		-0.555556	0	0	1		29.6296	1	0	0		7.77778	1	0	0		1.19048	0	0	1		2.5	0	0	1		9.52381	0	0	1		-1.25	0	0	1		2.12766	0	0	1		-0.212766	0	0	1
0	0	0	1		0	0	0	1		0	0	0	1		0.833333	0	0	1		1.19048	0	0	1		0	0	0	1		1.19048	0	0	1		-0.178571	0	0	1		10.6383	0	0	1		3.51064	0	0	1
27.7778	1	0	0		-3.33333	0	0	1		0	0	0	1		-3.61111	0	0	1		-1.19048	0	0	1		-0.178571	0	0	1		0	0	0	1		-0.357143	0	0	1		-0.70922	0	0	1		-1.06383	0	1	0
0	0	0	1		0	0	0	1		1.85185	0	0	1		0.277778	0	0	1		0	0	0	1		0	0	0	1		1.19048	0	0	1		0	0	0	1		5.67376	1	0	0		-0.106383	0	0	1
-9.25926	0	1	0		0.833333	0	0	1		7.40741	0	0	1		-3.61111	0	1	0		0	0	0	1		0	0	0	1		0	0	0	1		0	0	0	1		27.6596	1	0	0		0.212766	0	0	1
12.963	1	0	0		0	0	0	1		0	0	0	1		0.833333	0	0	1		0	0	0	1		0	0	0	1		0	0	0	1		0	0	0	1		4.96454	1	0	0		-0.531915	0	0	1
3.7037	0	0	1		-0.833333	0	0	1		0	0	0	1		-0.555556	0	0	1		1.19048	0	0	1		-0.178571	0	0	1		1.19048	0	0	1		-0.178571	0	0	1		13.4752	1	0	0		-7.02128	0	0	1
22.2222	1	0	0		5.83333	1	0	0		0	0	0	1		-0.833333	0	0	1		0	0	0	1		0	0	0	1		1.19048	0	0	1		0.178571	0	0	1		6.38298	1	0	0		0	0	0	1
-22.2222	0	1	0		5.55556	0	0	1		-27.7778	0	1	0		-12.7778	0	1	0		0	0	0	1		0	0	0	1		39.2857	1	0	0		0	0	0	1		0.70922	0	0	1		-0.744681	0	0	1
5.55556	0	0	1		1.38889	0	0	1		0	0	0	1		1.66667	1	0	0		0	0	0	1		0	0	0	1		0	0	0	1		0	0	0	1		0	0	0	1		0.106383	0	0	1
1.85185	0	0	1		-0.833333	0	0	1		1.85185	0	0	1		0	0	0	1		0	0	0	1		0.535714	0	0	1		1.19048	0	0	1		0.357143	0	0	1		2.12766	0	0	1		0.957447	0	0	1
-1.85185	0	0	1		-1.38889	0	0	1		1.85185	0	0	1		1.66667	0	0	1		0	0	0	1		0	0	0	1		0	0	0	1		0	0	0	1		0.70922	0	0	1		0.531915	0	0	1
-3.7037	0	0	1		0	0	0	1		-1.85185	0	0	1		-8.88889	0	1	0		1.19048	0	0	1		-0.357143	0	0	1		2.38095	0	0	1		-0.535714	0	0	1		0.70922	0	0	1		0.319149	0	0	1
1.85185	0	0	1		-2.22222	0	0	1		0	0	0	1		-2.77778	0	1	0		3.57143	0	0	1		0.535714	0	0	1		-1.19048	0	0	1		0.357143	0	0	1		-0.70922	0	0	1		-0.638298	0	0	1
3.7037	0	0	1		0	0	0	1		-3.7037	0	0	1		-0.277778	0	0	1		0	0	0	1		-1.25	0	0	1		0	0	0	1		1.07143	0	0	1		-2.12766	0	0	1		-1.48936	0	0	1
0	0	0	1		-0.277778	0	0	1		0	0	0	1		0.833333	0	0	1		-1.19048	0	0	1		0.357143	0	0	1		0	0	0	1		0.535714	0	0	1		-0.70922	0	0	1		2.55319	1	0	0
-9.25926	0	1	0		-0.277778	0	0	1		0	0	0	1		-7.77778	0	1	0		2.38095	0	0	1		-0.714286	0	0	1		-2.38095	0	0	1		-2.14286	0	0	1		1.41844	0	0	1		0.319149	0	0	1
1.85185	0	0	1		4.44444	0	0	1		-7.40741	0	0	1		0.277778	0	0	1		2.38095	0	0	1		3.75	0	0	1		-4.7619	0	0	1		4.10714	0	0	1		6.38298	1	0	0		-0.425532	0	0	1
1.85185	0	0	1		0	0	0	1		0	0	0	1		-1.38889	0	0	1		1.19048	0	0	1		-0.714286	0	0	1		0	0	0	1		-1.42857	0	0	1		0.70922	0	0	1		0.106383	0	0	1
-7.40741	0	0	1		3.05556	0	0	1		-1.85185	0	0	1		-6.38889	0	1	0		2.38095	0	0	1		0.714286	0	0	1		0	0	0	1		0.178571	0	0	1		4.25532	0	0	1		-1.48936	0	0	1
-3.7037	0	0	1		-0.833333	0	0	1		0	0	0	1		1.66667	0	0	1		1.19048	0	0	1		0	0	0	1		0	0	0	1		0	0	0	1		3.5461	0	0	1		1.17021	0	0	1
11.1111	0	0	1		0.833333	0	0	1		1.85185	0	0	1		-1.66667	0	0	1		0	0	0	1		1.60714	0	0	1		0	0	0	1		-0.178571	0	0	1		-2.12766	0	0	1		0.638298	0	0	1
9.25926	1	0	0		-0.277778	0	0	1		1.85185	0	0	1		3.33333	1	0	0		0	0	0	1		-0.178571	0	0	1		1.19048	0	0	1		-0.714286	0	0	1		3.5461	0	0	1		-1.17021	0	0	1
3.7037	0	0	1		0	0	0	1		0	0	0	1		0.555556	0	0	1		1.19048	0	0	1		0.178571	0	0	1		1.19048	0	0	1		0.714286	0	0	1		-0.70922	0	0	1		0.957447	0	0	1
3.7037	0	0	1		-3.61111	0	0	1		-1.85185	0	0	1		-2.5	0	0	1		0	0	0	1		0	0	0	1		0	0	0	1		-0.714286	0	0	1		-0.70922	0	0	1		-0.319149	0	0	1
5.55556	0	0	1		0	0	0	1		0	0	0	1		0	0	0	1		0	0	0	1		0.178571	0	0	1		1.19048	0	0	1		0.357143	0	0	1		2.12766	0	0	1		0.425532	0	0	1
0	0	0	1		-0.277778	0	0	1		0	0	0	1		-0.277778	0	0	1		0	0	0	1		1.07143	0	0	1		-1.19048	0	0	1		0.357143	0	0	1		2.83688	0	0	1		-0.425532	0	0	1
12.963	1	0	0		0	0	0	1		1.85185	0	0	1		0.277778	0	0	1		3.57143	0	0	1		-0.357143	0	0	1		-1.19048	0	0	1		-0.535714	0	0	1		-1.41844	0	0	1		-0.744681	0	0	1
3.7037	0	0	1		-0.277778	0	0	1		-1.85185	0	0	1		-1.11111	0	0	1		1.19048	0	0	1		0.535714	0	0	1		0	0	0	1		0	0	0	1		-0.70922	0	0	1		0.106383	0	0	1
-1.85185	0	0	1		3.61111	0	0	1		0	0	0	1		1.66667	0	0	1		1.19048	0	0	1		-0.178571	0	0	1		0	0	0	1		-0.178571	0	0	1		2.83688	0	0	1		0.531915	0	0	1
14.8148	0	0	1		-0.277778	0	0	1		-1.85185	0	0	1		-0.833333	0	0	1		0	0	0	1		-0.357143	0	0	1		1.19048	0	0	1		-0.357143	0	0	1		2.12766	0	0	1		0	0	0	1
3.7037	0	0	1		0.833333	0	0	1		-3.7037	0	0	1		0.833333	0	0	1		0	0	0	1		-0.178571	0	0	1		1.19048	0	0	1		-0.178571	0	0	1		11.3475	1	0	0		0	0	0	1
1.85185	0	0	1		-0.833333	0	0	1		0	0	0	1		-0.277778	0	0	1		0	0	0	1		0	0	0	1		2.38095	0	0	1		0.178571	0	0	1		1.41844	0	0	1		-0.106383	0	0	1
0	0	0	1		0	0	0	1		0	0	0	1		0.833333	0	0	1		1.19048	0	0	1		-0.178571	0	0	1		0	0	0	1		0	0	0	1		6.38298	1	0	0		0.531915	0	0	1
12.963	0	0	1		4.72222	1	0	0		5.55556	0	0	1		7.22222	1	0	0		0	0	0	1		-0.714286	0	0	1		5.95238	1	0	0		1.60714	0	0	1		0	0	0	1		-0.106383	0	0	1
0	0	0	1		1.66667	1	0	0		0	0	0	1		0	0	0	1		0	0	0	1		0	0	0	1		0	0	0	1		0	0	0	1		0	0	0	1		0.851064	0	0	1
1.85185	0	0	1		-0.555556	0	0	1		0	0	0	1		-0.277778	0	0	1		1.19048	0	0	1		-0.357143	0	0	1		0	0	0	1		0	0	0	1		24.1135	1	0	0		-3.19149	0	0	1
1.85185	0	0	1		-2.22222	0	1	0		0	0	0	1		-1.94444	0	0	1		7.14286	0	0	1		-0.714286	0	0	1		-1.19048	0	0	1		0.535714	0	0	1		0	0	0	1		0	0	0	1
-1.85185	0	0	1		-0.277778	0	0	1		0	0	0	1		0.555556	0	0	1		-1.19048	0	0	1		0	0	0	1		0	0	0	1		-0.178571	0	0	1		0	0	0	1		-0.106383	0	0	1
5.55556	0	0	1		-2.77778	0	0	1		0	0	0	1		-2.22222	0	0	1		0	0	0	1		0	0	0	1		1.19048	0	0	1		-0.178571	0	0	1		0.70922	0	0	1		0.106383	0	0	1
-1.85185	0	0	1		0.277778	0	0	1		0	0	0	1		-0.555556	0	0	1		0	0	0	1		0	0	0	1		-1.19048	0	0	1		-0.178571	0	0	1		0	0	0	1		0	0	0	1
1.85185	0	0	1		0	0	0	1		0	0	0	1		0.277778	0	0	1		0	0	0	1		0	0	0	1		1.19048	0	0	1		0	0	0	1		0	0	0	1		0.106383	0	0	1
1.85185	0	0	1		-0.277778	0	0	1		0	0	0	1		-0.277778	0	0	1		0	0	0	1		-0.178571	0	0	1		0	0	0	1		-0.178571	0	0	1		0	0	0	1		0.957447	0	0	1
1.85185	0	0	1		0.277778	0	0	1		0	0	0	1		1.11111	1	0	0		0	0	0	1		0	0	0	1		0	0	0	1		-0.535714	0	0	1		-2.12766	0	0	1		-0.319149	0	0	1
0	0	0	1		-0.833333	0	0	1		-1.85185	0	0	1		0.277778	0	0	1		0	0	0	1		0	0	0	1		0	0	0	1		0	0	0	1		0	0	0	1		0	0	0	1
-2.13675	0	0	1		-0.769231	0	0	1		-1.28205	0	0	1		-1.34615	0	1	0		0	0	0	1		-0.714286	0	0	1		0	0	0	1		0.178571	0	0	1		2.12766	0	0	1		-0.851064	0	0	1
15.812	1	0	0		0.320513	0	0	1		0	0	0	1		0.128205	0	0	1		0	0	0	1		-0.178571	0	0	1		8.33333	1	0	0		-0.178571	0	0	1		0	0	0	1		0	0	0	1
1.7094	0	0	1		1.53846	1	0	0		-1.28205	0	0	1		3.33333	1	0	0		1.19048	0	0	1		0.714286	0	0	1		0	0	0	1		0.178571	0	0	1		11.3475	1	0	0		-0.212766	0	0	1
-0.42735	0	0	1		-0.705128	0	0	1		1.28205	0	0	1		1.98718	1	0	0		3.57143	0	0	1		-0.357143	0	0	1		-1.19048	0	0	1		-0.357143	0	0	1		0	0	0	1		-0.531915	0	0	1
0.42735	0	0	1		-0.320513	0	0	1		0.42735	0	0	1		2.62821	1	0	0		1.19048	0	0	1		0	0	0	1		0	0	0	1		0	0	0	1		0	0	0	1		0.106383	0	0	1
39.3162	1	0	0		-1.53846	0	1	0		12.8205	1	0	0		-0.0641026	0	0	1		-1.85185	0	0	1		1.38889	0	0	1		-1.85185	0	0	1		2.77778	0	0	1		-0.70922	0	0	1		0	0	0	1
-2.5641	0	0	1		3.33333	1	0	0		-4.70085	0	1	0		-4.87179	0	1	0		18.5185	1	0	0		0.277778	0	0	1		3.7037	0	0	1		3.05556	1	0	0		0	0	0	1		1.48936	1	0	0
-1.28205	0	0	1		2.24359	1	0	0		6.83761	1	0	0		-0.897436	0	0	1		0	0	0	1		5	1	0	0		-11.1111	0	1	0		2.77778	1	0	0		-0.70922	0	0	1		0.638298	0	0	1
-1.7094	0	0	1		-0.961538	0	0	1		-0.854701	0	0	1		-2.30769	0	1	0		1.85185	0	0	1		-1.11111	0	0	1		-7.40741	0	0	1		-3.61111	0	0	1		0	0	0	1		0.106383	0	0	1
0	0	0	1		-1.28205	0	1	0		0.42735	0	0	1		-1.73077	0	1	0		1.85185	0	0	1		-0.555556	0	0	1		5.55556	0	0	1		3.33333	1	0	0		4.96454	1	0	0		0	0	0	1
36.7521	1	0	0		1.66667	0	0	1		1.7094	0	0	1		-2.62821	0	1	0		0	0	0	1		0	0	0	1		0	0	0	1		0	0	0	1		0	0	0	1		0	0	0	1
1.7094	0	0	1		-0.25641	0	0	1		0.854701	0	0	1		-0.512821	0	1	0		25.9259	1	0	0		3.61111	0	0	1		40.7407	1	0	0		6.11111	1	0	0		0	0	0	1		0	0	0	1
56.4103	1	0	0		-3.20513	0	1	0		26.4957	1	0	0		-4.74359	0	1	0		-1.85185	0	0	1		0.555556	0	0	1		-5.55556	0	0	1		0	0	0	1		0	0	0	1		0	0	0	1
31.6239	1	0	0		-2.17949	0	0	1		-0.42735	0	0	1		-1.60256	0	0	1		18.5185	1	0	0		3.05556	1	0	0		50	1	0	0		3.88889	1	0	0		1.0929	0	0	1		-0.819672	0	0	1
21.3675	1	0	0		10.7692	1	0	0		-2.13675	0	0	1		-5.57692	0	0	1		3.7037	0	0	1		0.555556	0	0	1		3.7037	0	0	1		4.72222	1	0	0		2.73224	0	0	1		0.57377	0	0	1
-3.4188	0	1	0		0.961538	0	0	1		11.9658	1	0	0		-1.73077	0	1	0		0	0	0	1		-0.277778	0	0	1		20.3704	1	0	0		1.38889	0	0	1		-2.73224	0	0	1		-1.80328	0	1	0
2.5641	1	0	0		0	0	0	1		5.12821	1	0	0		5.19231	1	0	0		3.7037	0	0	1		-1.94444	0	0	1		9.25926	1	0	0		-1.94444	0	0	1		36.0656	1	0	0		-0.57377	0	0	1
0.42735	0	0	1		0.128205	0	0	1		-0.854701	0	0	1		-1.85897	0	1	0		24.0741	1	0	0		6.38889	1	0	0		3.7037	0	0	1		0	0	0	1		0	0	0	1		-0.737705	0	1	0
15.3846	1	0	0		0.576923	0	0	1		1.28205	0	0	1		0.320513	0	0	1		-3.7037	0	0	1		0.277778	0	0	1		31.4815	1	0	0		1.38889	0	0	1		-0.546448	0	0	1		-0.163934	0	0	1
0	0	0	1		0.0641026	0	0	1		-0.42735	0	0	1		0.25641	0	0	1		0	0	0	1		0.277778	0	0	1		5.55556	0	0	1		-0.833333	0	0	1		3.82514	1	0	0		-0.0819672	0	0	1
1.28205	0	0	1		-1.34615	0	1	0		0.854701	0	0	1		-1.21795	0	1	0		7.40741	0	0	1		-2.77778	0	0	1		3.7037	0	0	1		8.88889	1	0	0		-0.546448	0	0	1		-0.819672	0	1	0
4.70085	1	0	0		-1.92308	0	1	0		0	0	0	1		-0.833333	0	0	1		-5.55556	0	0	1		7.77778	0	0	1		1.85185	0	0	1		0.277778	0	0	1		4.37158	0	0	1		1.22951	0	0	1
4.70085	0	0	1		3.91026	1	0	0		-2.13675	0	0	1		-6.34615	0	1	0		0	0	0	1		1.11111	0	0	1		7.40741	1	0	0		-0.555556	0	0	1		0	0	0	1		0	0	0	1
-0.854701	0	0	1		-0.25641	0	0	1		0.42735	0	0	1		-4.29487	0	1	0		16.6667	0	0	1		-2.77778	0	0	1		22.2222	1	0	0		0	0	0	1		4.91803	0	0	1		-0.655738	0	0	1
22.2222	1	0	0		-1.73077	0	0	1		5.12821	0	0	1		-7.17949	0	1	0		12.963	0	0	1		3.05556	0	0	1		-25.9259	0	0	1		-3.88889	0	0	1		5.46448	0	0	1		-2.29508	0	0	1
-0.42735	0	0	1		-0.512821	0	0	1		-1.28205	0	0	1		-0.25641	0	0	1		35.1852	0	0	1		2.22222	0	0	1		66.6667	1	0	0		-0.555556	0	0	1		0	0	0	1		0.0819672	0	0	1
0	0	0	1		-0.25641	0	0	1		0	0	0	1		-0.192308	0	0	1		1.85185	0	0	1		0.277778	0	0	1		0	0	0	1		0	0	0	1		2.18579	0	0	1		0.327869	0	0	1
0.42735	0	0	1		-0.705128	0	0	1		1.28205	0	0	1		6.02564	1	0	0		3.7037	0	0	1		2.5	0	0	1		0	0	0	1		3.61111	0	0	1		11.4754	1	0	0		-0.491803	0	0	1
12.8205	1	0	0		2.82051	0	0	1		2.5641	0	0	1		3.33333	0	0	1		-3.7037	0	0	1		-1.66667	0	0	1		12.963	0	0	1		8.33333	1	0	0		22.9508	1	0	0		-0.327869	0	0	1
-8.54701	0	1	0		0.961538	0	0	1		-1.7094	0	0	1		-3.01282	0	0	1		0	0	0	1		3.05556	0	0	1		-5.55556	0	0	1		2.77778	0	0	1		20.2186	1	0	0		-2.95082	0	1	0
0	0	0	1		0.128205	0	0	1		-0.42735	0	0	1		0.128205	0	0	1		-7.40741	0	0	1		-0.277778	0	0	1		-3.7037	0	0	1		-2.77778	0	1	0		-1.0929	0	0	1		-0.245902	0	0	1
-2.99145	0	1	0		-0.576923	0	0	1		1.28205	0	0	1		-0.128205	0	0	1		0	0	0	1		0.833333	0	0	1		-1.85185	0	0	1		0	0	0	1		86.8852	1	0	0		0	0	0	1
0	0	0	1		-0.576923	0	0	1		-0.854701	0	0	1		0.448718	0	0	1		0	0	0	1		0.555556	0	0	1		7.40741	0	0	1		0.555556	0	0	1		5.46448	1	0	0		0.491803	0	0	1
1.7094	0	0	1		-1.02564	0	0	1		1.7094	0	0	1		-1.79487	0	1	0		0	0	0	1		0	0	0	1		0	0	0	1		0	0	0	1		0	0	0	1		0.491803	0	0	1
8.88178e-16	0	0	1		0.384615	0	0	1		0.42735	0	0	1		1.98718	1	0	0		12.963	0	0	1		-2.5	0	0	1		83.3333	1	0	0		-0.833333	0	0	1		-0.546448	0	0	1		0.57377	0	0	1
-1.28205	0	0	1		-0.448718	0	0	1		-0.42735	0	0	1		-0.0641026	0	0	1		0	0	0	1		-0.277778	0	0	1		9.25926	0	0	1		-0.277778	0	0	1		1.0929	0	0	1		0.737705	1	0	0
19.6581	1	0	0		-1.21795	0	0	1		2.13675	0	0	1		0.897436	0	0	1		0	0	0	1		0	0	0	1		7.40741	0	0	1		0.555556	0	0	1		1.63934	0	0	1		4.01639	1	0	0
-3.84615	0	0	1		-0.833333	0	0	1		4.2735	0	0	1		0	0	0	1		-9.25926	0	0	1		0.277778	0	0	1		11.1111	0	0	1		10	0	0	1		0.546448	0	0	1		-0.409836	0	0	1
0.854701	0	0	1		0.25641	0	0	1		1.28205	0	0	1		-0.384615	0	0	1		1.85185	0	0	1		0.555556	0	0	1		7.40741	0	0	1		1.11111	0	0	1		25.1366	1	0	0		0.57377	0	0	1
-0.854701	0	0	1		0.384615	0	0	1		-1.7094	0	0	1		-1.60256	0	0	1		11.1111	0	0	1		-0.555556	0	0	1		37.037	0	0	1		7.22222	0	0	1		18.0328	1	0	0		2.13115	1	0	0
0.854701	0	0	1		2.11538	0	0	1		2.99145	0	0	1		-0.833333	0	0	1		1.85185	0	0	1		-0.277778	0	0	1		0	0	0	1		2.22222	1	0	0		0	0	0	1		1.47541	1	0	0
0.42735	0	0	1		0.384615	0	0	1		0	0	0	1		0.320513	0	0	1		-5.55556	0	0	1		-6.11111	0	1	0		0	0	0	1		-2.22222	0	0	1		6.55738	1	0	0		-0.327869	0	0	1
1.7094	0	0	1		0.192308	0	0	1		-1.7094	0	0	1		0.961538	1	0	0		1.85185	0	0	1		0.277778	0	0	1		1.85185	0	0	1		0.277778	0	0	1		-0.546448	0	0	1		-0.409836	0	0	1
-0.854701	0	0	1		-0.0641026	0	0	1		-2.13675	0	0	1		-0.961538	0	1	0		0	0	0	1		0	0	0	1		1.85185	0	0	1		0	0	0	1		0	0	0	1		-0.163934	0	0	1
-0.42735	0	0	1		-0.833333	0	1	0		0.854701	0	0	1		0.128205	0	0	1		0	0	0	1		0	0	0	1		0	0	0	1		-0.555556	0	0	1		-1.0929	0	0	1		1.31148	0	0	1
2.5641	0	0	1		5.0641	1	0	0		-2.5641	0	0	1		2.30769	1	0	0		-3.7037	0	0	1		-0.833333	0	0	1		-1.85185	0	0	1		-3.33333	0	0	1		6.55738	1	0	0		-0.0819672	0	0	1
-0.854701	0	0	1		-0.384615	0	0	1		-0.42735	0	0	1		-0.128205	0	0	1		0	0	0	1		0	0	0	1		0	0	0	1		0	0	0	1		-2.73224	0	0	1		1.06557	0	0	1
0.42735	0	0	1		-1.34615	0	1	0		-0.42735	0	0	1		1.66667	1	0	0		9.40171	1	0	0		-0.769231	0	0	1		45.2991	1	0	0		2.94872	1	0	0		1.63934	0	0	1		-0.57377	0	0	1
-0.42735	0	0	1		-0.0641026	0	0	1		0	0	0	1		0.320513	0	0	1		0	0	0	1		-0.25641	0	0	1		1.7094	0	0	1		-0.512821	0	0	1		-1.0929	0	0	1		-0.901639	0	0	1
1.28205	0	0	1		0.448718	0	0	1		0.42735	0	0	1		-0.769231	0	0	1		0	0	0	1		0.384615	0	0	1		0	0	0	1		-0.25641	0	0	1		12.5683	1	0	0		0.163934	0	0	1
0	0	0	1		-0.192308	0	0	1		0	0	0	1		-0.192308	0	0	1		-0.854701	0	0	1		6.79487	1	0	0		-5.12821	0	0	1		4.74359	1	0	0		4.91803	0	0	1		-0.409836	0	0	1
1.28205	0	0	1		-2.88462	0	1	0		0.854701	0	0	1		-4.35897	0	1	0		0.854701	0	0	1		1.02564	0	0	1		-5.12821	0	1	0		-1.28205	0	1	0		-6.55738	0	1	0		-0.655738	0	0	1
-3.4188	0	1	0		-1.08974	0	0	1		0	0	0	1		-3.26923	0	1	0		0.854701	0	0	1		-2.5641	0	1	0		2.5641	0	0	1		-1.79487	0	0	1		3.82514	0	0	1		-0.409836	0	0	1
0.42735	0	0	1		-0.769231	0	1	0		0	0	0	1		1.15385	1	0	0		4.2735	0	0	1		-0.128205	0	0	1		3.4188	0	0	1		2.82051	1	0	0		22.4044	1	0	0		0.901639	0	0	1
0.854701	0	0	1		0.0641026	0	0	1		-0.42735	0	0	1		0.0641026	0	0	1		7.69231	0	0	1		-4.10256	0	0	1		17.094	1	0	0		-1.66667	0	0	1		-1.63934	0	0	1		-0.491803	0	0	1
12.8205	1	0	0		-1.28205	0	0	1		2.5641	0	0	1		-0.192308	0	0	1		0.854701	0	0	1		0.25641	0	0	1		20.5128	1	0	0		5.12821	1	0	0		0.546448	0	0	1		-0.245902	0	0	1
0	0	0	1		-0.192308	0	0	1		-1.28205	0	0	1		3.14103	1	0	0		17.094	1	0	0		2.30769	0	0	1		2.5641	0	0	1		-0.128205	0	0	1		-1.63934	0	0	1		-0.819672	0	0	1
14.1026	1	0	0		1.28205	0	0	1		0.42735	0	0	1		0.512821	0	0	1		20.5128	1	0	0		9.48718	0	0	1		22.2222	1	0	0		8.07692	1	0	0		9.83607	1	0	0		-0.737705	0	0	1
0.42735	0	0	1		0	0	0	1		-0.42735	0	0	1		0.384615	0	0	1		4.2735	0	0	1		0.512821	0	0	1		45.2991	1	0	0		5.51282	1	0	0		4.37158	0	0	1		3.36066	1	0	0
-1.28205	0	0	1		-1.53846	0	1	0		0	0	0	1		-1.79487	0	1	0		14.5299	1	0	0		11.4103	1	0	0		52.1368	1	0	0		38.9744	1	0	0		2.73224	0	0	1		-0.245902	0	0	1
-3.4188	0	0	1		0.641026	0	0	1		-3.4188	0	0	1		-3.39744	0	1	0		0	0	0	1		-1.79487	0	0	1		0.854701	0	0	1		-0.384615	0	0	1		2.73224	0	0	1		-2.21311	0	0	1
0.42735	0	0	1		1.08974	1	0	0		-0.854701	0	0	1		2.05128	1	0	0		8.54701	1	0	0		0	0	0	1		42.735	1	0	0		4.61538	1	0	0		0.546448	0	0	1		0.0819672	0	0	1
-0.42735	0	0	1		-0.576923	0	1	0		-2.5641	0	1	0		-0.0641026	0	0	1		2.5641	0	0	1		4.10256	0	0	1		23.9316	1	0	0		3.58974	1	0	0		1.63934	0	0	1		0.57377	0	0	1
2.13675	0	0	1		-0.833333	0	1	0		0.854701	0	0	1		3.65385	1	0	0		20.5128	1	0	0		-0.25641	0	0	1		-11.1111	0	1	0		-0.769231	0	0	1		0	0	0	1		1.55738	0	0	1
0.854701	0	0	1		-0.576923	0	1	0		0.854701	0	0	1		-0.576923	0	1	0		-0.854701	0	0	1		0.769231	0	0	1		-8.54701	0	1	0		-3.46154	0	1	0		27.3224	1	0	0		1.47541	0	0	1
-0.42735	0	0	1		-0.576923	0	0	1		0	0	0	1		-0.833333	0	1	0		0	0	0	1		-0.897436	0	0	1		7.69231	1	0	0		-0.512821	0	0	1		6.01093	1	0	0		0	0	0	1
20.0855	1	0	0		0.769231	0	0	1		0.854701	0	0	1		-0.641026	0	0	1		-2.5641	0	0	1		-2.69231	0	0	1		-2.5641	0	0	1		4.23077	1	0	0		-1.0929	0	0	1		-1.47541	0	0	1
-0.42735	0	0	1		-0.128205	0	0	1		-1.28205	0	0	1		0.576923	0	0	1		8.54701	1	0	0		0.897436	0	0	1		20.5128	1	0	0		3.71795	1	0	0		0	0	0	1		0.245902	0	0	1
0.854701	0	0	1		0.25641	0	0	1		-0.854701	0	0	1		0.320513	0	0	1		5.12821	0	0	1		0.512821	0	0	1		12.8205	0	0	1		-1.15385	0	0	1		-2.18579	0	0	1		0.0819672	0	0	1
-0.42735	0	0	1		1.21795	0	0	1		1.7094	0	0	1		0.25641	0	0	1		6.83761	1	0	0		0.384615	0	0	1		61.5385	1	0	0		1.41026	0	0	1		7.65027	1	0	0		-0.819672	0	0	1
-2.5641	0	0	1		-0.384615	0	0	1		2.5641	0	0	1		-0.833333	0	0	1		0.854701	0	0	1		1.41026	0	0	1		-1.7094	0	0	1		-0.384615	0	0	1		-1.0929	0	0	1		-0.327869	0	0	1
0.42735	0	0	1		-0.25641	0	0	1		0.854701	0	0	1		-0.0641026	0	0	1		116.239	1	0	0		6.41026	0	0	1		73.5043	1	0	0		9.10256	1	0	0		-1.0929	0	0	1		-0.409836	0	0	1
1.7094	0	0	1		0	0	0	1		-0.42735	0	0	1		0.128205	0	0	1		-0.854701	0	0	1		-0.25641	0	0	1		-1.7094	0	0	1		-0.384615	0	0	1		1.63934	0	0	1		0.327869	0	0	1
-0.42735	0	0	1		1.02564	0	0	1		-2.13675	0	0	1		0.512821	0	0	1		3.4188	0	0	1		2.30769	1	0	0		-0.854701	0	0	1		5.38462	1	0	0		0.546448	0	0	1		1.06557	0	0	1
0.854701	0	0	1		0.192308	0	0	1		0.854701	0	0	1		-0.512821	0	0	1		-1.7094	0	0	1		0.769231	0	0	1		0.854701	0	0	1		3.58974	1	0	0		1.63934	0	0	1		-0.0819672	0	0	1
-0.42735	0	0	1		-0.448718	0	0	1		0	0	0	1		-0.320513	0	0	1		4.2735	0	0	1		1.79487	0	0	1		8.54701	0	0	1		3.58974	1	0	0		-2.18579	0	0	1		-0.655738	0	0	1
0	0	0	1		0.0641026	0	0	1		0	0	0	1		0	0	0	1		1.7094	0	0	1		1.92308	1	0	0		-2.5641	0	0	1		2.17949	1	0	0		-1.0929	0	0	1		0.901639	0	0	1
9.40171	1	0	0		0	0	0	1		0	0	0	1		0.128205	0	0	1		-0.854701	0	0	1		2.05128	1	0	0		-3.4188	0	0	1		0.897436	0	0	1		-1.0929	0	0	1		-1.55738	0	0	1
-2.13675	0	0	1		-0.576923	0	0	1		0	0	0	1		-1.21795	0	1	0		-2.5641	0	0	1		0.641026	0	0	1		-0.854701	0	0	1		0.128205	0	0	1		0.546448	0	0	1		-0.327869	0	0	1
0	0	0	1		0	0	0	1		0.42735	0	0	1		-0.25641	0	0	1		-0.854701	0	0	1		-0.641026	0	0	1		0	0	0	1		-2.30769	0	0	1		-1.0929	0	0	1		-0.491803	0	0	1
2.99145	0	0	1		1.92308	1	0	0		-0.854701	0	0	1		-0.25641	0	0	1		-0.854701	0	0	1		-0.897436	0	0	1		-0.854701	0	0	1		2.5641	0	0	1		2.73224	0	0	1		-0.655738	0	0	1
2.5641	0	0	1		0.192308	0	0	1		0	0	0	1		0.192308	0	0	1		-0.854701	0	0	1		-0.641026	0	0	1		-0.854701	0	0	1		-0.641026	0	0	1		-0.546448	0	0	1		0.0819672	0	0	1
0	0	0	1		0.192308	0	0	1		0	0	0	1		-0.320513	0	0	1		0	0	0	1		-0.25641	0	0	1		0	0	0	1		-0.128205	0	0	1		0	0	0	1		-0.409836	0	0	1
0.42735	0	0	1		0.641026	0	0	1		-5.12821	0	1	0		3.33333	1	0	0		0.854701	0	0	1		0.769231	0	0	1		57.265	1	0	0		2.82051	1	0	0		0	0	0	1		-0.0819672	0	0	1
0	0	0	1		-0.384615	0	0	1		0.42735	0	0	1		-0.320513	0	0	1		-0.854701	0	0	1		0.384615	0	0	1		-1.7094	0	0	1		1.15385	0	0	1		20.2186	1	0	0		0.819672	0	0	1
-0.42735	0	0	1		-0.128205	0	0	1		0	0	0	1		0.25641	0	0	1		1.7094	0	0	1		0	0	0	1		1.7094	0	0	1		0	0	0	1		0	0	0	1		0.163934	0	0	1
-6.30631	0	0	1		5.94595	1	0	0		-9.00901	0	0	1		0.945946	0	0	1		47.8632	1	0	0		1.66667	0	0	1		89.7436	1	0	0		20.1282	1	0	0		2.18579	0	0	1		-0.409836	0	0	1
0.900901	0	0	1		-2.7027	0	1	0		-2.7027	0	0	1		-2.83784	0	1	0		0.854701	0	0	1		3.58974	1	0	0		1.7094	0	0	1		0.769231	0	0	1		2.18579	0	0	1		0	0	0	1
-2.7027	0	0	1		-2.02703	0	1	0		0	0	0	1		-1.62162	0	0	1		0.854701	0	0	1		0	0	0	1		0.854701	0	0	1		1.66667	1	0	0		1.63934	0	0	1		0.491803	0	0	1
1.8018	0	0	1		0.540541	0	0	1		6.30631	0	0	1		8.64865	1	0	0		3.4188	0	0	1		0.769231	0	0	1		0	0	0	1		1.41026	1	0	0		-1.63934	0	0	1		-0.327869	0	0	1
2.7027	0	0	1		0.27027	0	0	1		-6.30631	0	0	1		-5	0	1	0		-1.7094	0	0	1		-1.79487	0	0	1		14.5299	1	0	0		8.71795	1	0	0		0.546448	0	0	1		-1.39344	0	0	1
0	0	0	1		-0.405405	0	0	1		0	0	0	1		-0.405405	0	0	1		0	0	0	1		0	0	0	1		5.12821	1	0	0		-0.128205	0	0	1		3.27869	0	0	1		2.13115	0	0	1
0	0	0	1		-0.135135	0	0	1		0	0	0	1		-0.135135	0	0	1		0	0	0	1		0.25641	0	0	1		4.2735	0	0	1		0.897436	1	0	0		2.18579	0	0	1		-0.409836	0	0	1
-1.8018	0	0	1		-0.675676	0	0	1		-1.8018	0	0	1		-1.89189	0	0	1		4.2735	0	0	1		-0.128205	0	0	1		6.83761	1	0	0		2.94872	1	0	0		10.3825	1	0	0		0.0819672	0	0	1
0.900901	0	0	1		-5.27027	0	1	0		-0.900901	0	0	1		-7.2973	0	1	0		0.854701	0	0	1		0.25641	0	0	1		1.7094	0	0	1		-0.128205	0	0	1		1.0929	0	0	1		-0.163934	0	0	1
0	0	0	1		-0.135135	0	0	1		8.10811	0	0	1		2.7027	0	0	1		2.5641	0	0	1		0.384615	0	0	1		-0.854701	0	0	1		0	0	0	1		9.83607	1	0	0		-1.88525	0	0	1
0	0	0	1		-0.405405	0	0	1		0	0	0	1		-0.405405	0	0	1		1.7094	0	0	1		0.641026	0	0	1		5.98291	0	0	1		1.66667	1	0	0		1.0929	0	0	1		-2.54098	0	0	1
0	0	0	1		0.405405	0	0	1		0	0	0	1		-0.135135	0	0	1		7.69231	1	0	0		-0.769231	0	0	1		27.3504	1	0	0		-2.17949	0	1	0		1.0929	0	0	1		0.491803	0	0	1
-9.00901	0	1	0		1.08108	0	0	1		-2.7027	0	0	1		0.405405	0	0	1		0.854701	0	0	1		-1.66667	0	1	0		11.1111	1	0	0		-1.79487	0	0	1		0	0	0	1		0	0	0	1
0.900901	0	0	1		-2.2973	0	0	1		-2.7027	0	0	1		-2.83784	0	0	1		-1.7094	0	0	1		-1.28205	0	1	0		4.2735	0	0	1		-0.641026	0	0	1		7.10383	1	0	0		0.655738	0	0	1
0.900901	0	0	1		-0.135135	0	0	1		0	0	0	1		-0.135135	0	0	1		0	0	0	1		0	0	0	1		3.4188	1	0	0		0	0	0	1		-2.18579	0	0	1		-0.901639	0	0	1
1.8018	0	0	1		2.43243	1	0	0		1.8018	0	0	1		5	1	0	0		0	0	0	1		0.25641	0	0	1		0	0	0	1		0.512821	0	0	1		1.63934	0	0	1		-1.47541	0	0	1
4.5045	0	0	1		4.32432	1	0	0		0	0	0	1		5.54054	1	0	0		2.5641	0	0	1		-0.25641	0	0	1		0	0	0	1		0.641026	0	0	1		0	0	0	1		0.0819672	0	0	1
0.900901	0	0	1		4.45946	1	0	0		-4.5045	0	0	1		2.2973	0	0	1		0.854701	0	0	1		0.25641	0	0	1		0	0	0	1		-1.02564	0	0	1		-1.0929	0	0	1		1.39344	1	0	0
7.20721	0	0	1		-3.24324	0	0	1		-1.8018	0	0	1		6.48649	1	0	0		-1.7094	0	0	1		-1.92308	0	0	1		0.854701	0	0	1		-3.33333	0	1	0		0	0	0	1		0	0	0	1
-2.7027	0	0	1		1.08108	0	0	1		-2.7027	0	0	1		1.21622	0	0	1		-1.7094	0	0	1		-0.128205	0	0	1		0	0	0	1		-2.17949	0	1	0		-1.0929	0	0	1		-0.163934	0	0	1
1.8018	0	0	1		1.62162	0	0	1		-1.8018	0	0	1		-2.43243	0	1	0		3.4188	0	0	1		-0.128205	0	0	1		-5.98291	0	0	1		-1.02564	0	0	1		2.18579	0	0	1		-0.491803	0	0	1
9.00901	1	0	0		0	0	0	1		1.8018	0	0	1		1.08108	1	0	0		1.7094	0	0	1		0.897436	0	0	1		-2.5641	0	0	1		1.02564	0	0	1		7.10383	1	0	0		0.57377	0	0	1
0	0	0	1		-0.405405	0	0	1		0	0	0	1		-0.135135	0	0	1		0	0	0	1		-0.641026	0	0	1		0	0	0	1		-0.128205	0	0	1		0	0	0	1		0	0	0	1
-0.900901	0	0	1		-3.37838	0	1	0		0	0	0	1		-3.78378	0	1	0		2.5641	0	0	1		-0.128205	0	0	1		-5.98291	0	0	1		-1.53846	0	0	1		0.546448	0	0	1		0.327869	0	0	1
0.900901	0	0	1		1.35135	0	0	1		9.00901	1	0	0		6.89189	1	0	0		0	0	0	1		0	0	0	1		0	0	0	1		2.17949	1	0	0		0	0	0	1		0	0	0	1
0	0	0	1		0.135135	0	0	1		4.5045	0	0	1		2.16216	1	0	0		0	0	0	1		-0.25641	0	0	1		-0.854701	0	0	1		0	0	0	1		0	0	0	1		-0.0819672	0	0	1
0	0	0	1		1.35135	0	0	1		-4.5045	0	0	1		1.48649	0	0	1		-1.7094	0	0	1		-0.128205	0	0	1		0	0	0	1		0.641026	0	0	1		2.18579	1	0	0		0.163934	0	0	1
-1.8018	0	0	1		-0.135135	0	0	1		0	0	0	1		-0.405405	0	0	1		0.854701	0	0	1		1.41026	0	0	1		0	0	0	1		1.92308	0	0	1		0	0	0	1		0.491803	0	0	1
5.40541	1	0	0		-0.405405	0	0	1		0.900901	0	0	1		-0.675676	0	0	1		0	0	0	1		-0.128205	0	0	1		0	0	0	1		0	0	0	1		0.546448	0	0	1		0	0	0	1
-3.6036	0	0	1		1.08108	0	0	1		-0.900901	0	0	1		0.810811	0	0	1		1.7094	0	0	1		-0.128205	0	0	1		1.7094	0	0	1		0.25641	0	0	1		-6.12245	0	0	1		-2.34694	0	1	0
-0.900901	0	0	1		-0.675676	0	0	1		0	0	0	1		-0.540541	0	0	1		0.854701	0	0	1		0.384615	0	0	1		2.5641	0	0	1		3.71795	1	0	0		-3.40136	0	0	1		18.4694	1	0	0
0.900901	0	0	1		-0.135135	0	0	1		0	0	0	1		-0.135135	0	0	1		0.854701	0	0	1		0.641026	0	0	1		7.69231	1	0	0		-0.641026	0	0	1		-0.680272	0	0	1		-0.612245	0	0	1
0	0	0	1		-0.135135	0	0	1		0	0	0	1		-0.135135	0	0	1		0	0	0	1		0	0	0	1		2.5641	0	0	1		0	0	0	1		0.680272	0	0	1		-0.714286	0	0	1
-0.47619	0	0	1		0.0714286	0	0	1		0.47619	0	0	1		0.571429	1	0	0		0	0	0	1		0	0	0	1		0.854701	0	0	1		0.128205	0	0	1		0	0	0	1		-0.510204	0	0	1
2.38095	0	0	1		-1	0	1	0		0	0	0	1		7.64286	1	0	0		0	0	0	1		0.25641	0	0	1		0	0	0	1		-0.128205	0	0	1		0.680272	0	0	1		-0.714286	0	0	1
0.952381	0	0	1		-0.928571	0	0	1		1.42857	0	0	1		0.928571	0	0	1		0	0	0	1		0	0	0	1		-1.7094	0	0	1		1.41026	1	0	0		0.680272	0	0	1		3.87755	0	0	1
15.2381	1	0	0		-0.357143	0	0	1		0.47619	0	0	1		0.357143	0	0	1		0.854701	0	0	1		0	0	0	1		2.5641	0	0	1		0.128205	0	0	1		-2.72109	0	0	1		-1.02041	0	1	0
3.80952	0	0	1		0.428571	0	0	1		0.47619	0	0	1		0.142857	0	0	1		0	0	0	1		0	0	0	1		3.4188	0	0	1		0.512821	1	0	0		0	0	0	1		-0.102041	0	0	1
-3.80952	0	0	1		-3.14286	0	1	0		-0.47619	0	0	1		-6.07143	0	1	0		0	0	0	1		0	0	0	1		0.854701	0	0	1		0	0	0	1		0	0	0	1		-0.408163	0	0	1
15.2381	1	0	0		2	0	0	1		7.14286	0	0	1		-5	0	1	0		0	0	0	1		0.128205	0	0	1		0	0	0	1		0	0	0	1		-2.72109	0	0	1		0.408163	0	0	1
0.952381	0	0	1		0.571429	0	0	1		6.66667	1	0	0		1.5	1	0	0		-2.12766	0	0	1		7.65957	1	0	0		1.41844	0	0	1		-5.31915	0	1	0		0.680272	0	0	1		-0.510204	0	0	1
0.952381	0	0	1		-0.785714	0	0	1		8.09524	1	0	0		-0.214286	0	0	1		7.80142	1	0	0		-0.851064	0	0	1		34.7518	1	0	0		-2.55319	0	1	0		-4.08163	0	0	1		-7.95918	0	1	0
0.47619	0	0	1		-0.142857	0	0	1		2.85714	0	0	1		-2.92857	0	1	0		4.25532	0	0	1		-2.55319	0	1	0		14.8936	1	0	0		-3.40426	0	1	0		-0.680272	0	0	1		-3.16327	0	0	1
-0.47619	0	0	1		0.571429	0	0	1		1.90476	0	0	1		0.357143	0	0	1		-0.70922	0	0	1		-0.106383	0	0	1		28.3688	1	0	0		1.17021	0	0	1		0	0	0	1		-0.204082	0	0	1
1.42857	0	0	1		2.35714	0	0	1		-2.85714	0	0	1		-8.28571	0	1	0		9.92908	1	0	0		-0.744681	0	1	0		-0.70922	0	0	1		-0.851064	0	1	0		1.36054	0	0	1		-1.02041	0	1	0
43.8095	1	0	0		-1	0	0	1		0.47619	0	0	1		-2.64286	0	1	0		2.12766	0	0	1		0.851064	0	0	1		-2.83688	0	0	1		29.4681	1	0	0		-0.680272	0	0	1		-0.204082	0	0	1
7.61905	1	0	0		0.5	0	0	1		-1.42857	0	0	1		1.78571	1	0	0		3.5461	0	0	1		0.212766	0	0	1		12.0567	1	0	0		0.744681	0	0	1		0.680272	0	0	1		2.55102	0	0	1
-1.42857	0	0	1		0	0	0	1		3.33333	0	0	1		10	1	0	0		1.41844	0	0	1		0	0	0	1		2.83688	0	0	1		2.44681	1	0	0		3.40136	0	0	1		0.204082	0	0	1
-1.42857	0	0	1		0.214286	0	0	1		0	0	0	1		-0.0714286	0	0	1		-1.41844	0	0	1		-1.06383	0	0	1		4.96454	0	0	1		-0.957447	0	0	1		0.680272	0	0	1		-0.204082	0	0	1
-0.564972	0	0	1		-0.932203	0	1	0		0.564972	0	0	1		-0.423729	0	0	1		5.67376	1	0	0		-0.212766	0	0	1		5.67376	1	0	0		-1.48936	0	1	0		1.36054	0	0	1		4.08163	1	0	0
27.1186	1	0	0		0.762712	1	0	0		0	0	0	1		3.47458	1	0	0		-1.41844	0	0	1		-0.744681	0	0	1		2.12766	0	0	1		6.48936	1	0	0		8.16327	1	0	0		0.714286	0	0	1
58.7571	1	0	0		-3.05085	0	0	1		5.64972	0	0	1		3.05085	0	0	1		2.12766	0	0	1		-0.106383	0	0	1		8.51064	1	0	0		0.957447	0	0	1		19.7279	1	0	0		-1.22449	0	0	1
22.5989	1	0	0		1.18644	0	0	1		-2.25989	0	0	1		1.61017	1	0	0		0.70922	0	0	1		2.02128	0	0	1		0.70922	0	0	1		-1.48936	0	0	1		0	0	0	1		-0.918367	0	0	1
40.113	1	0	0		-1.44068	0	0	1		3.38983	0	0	1		4.91525	1	0	0		7.0922	1	0	0		-0.319149	0	0	1		-0.70922	0	0	1		1.38298	0	0	1		-3.40136	0	0	1		-1.22449	0	0	1
12.4294	1	0	0		-2.62712	0	0	1		0.564972	0	0	1		1.01695	0	0	1		6.38298	0	0	1		1.70213	1	0	0		7.0922	0	0	1		4.68085	1	0	0		0.680272	0	0	1		-0.918367	0	0	1
7.9096	1	0	0		0.932203	0	0	1		-2.25989	0	0	1		0.847458	0	0	1		0	0	0	1		1.38298	0	0	1		21.9858	1	0	0		-1.91489	0	0	1		27.8912	1	0	0		2.14286	0	0	1
18.6441	1	0	0		0.254237	0	0	1		0	0	0	1		0.423729	0	0	1		2.83688	0	0	1		-0.638298	0	0	1		-2.12766	0	0	1		1.48936	0	0	1		0.680272	0	0	1		1.42857	1	0	0
0	0	0	1		-0.405405	0	0	1		0	0	0	1		0.27027	0	0	1		0	0	0	1		-0.425532	0	0	1		10.6383	1	0	0		1.38298	0	0	1		1.36054	0	0	1		-1.63265	0	1	0
34.2342	1	0	0		-0.135135	0	0	1		-1.8018	0	0	1		-1.08108	0	0	1		-4.96454	0	0	1		-0.957447	0	0	1		4.25532	0	0	1		-5.74468	0	1	0		0	0	0	1		-0.612245	0	0	1
-18.9189	0	1	0		-13.1081	0	1	0		-4.5045	0	0	1		-21.0811	0	1	0		0.70922	0	0	1		0.319149	0	0	1		24.1135	1	0	0		-0.957447	0	0	1		-0.680272	0	0	1		-0.102041	0	0	1
0	0	0	1		-0.135135	0	0	1		0	0	0	1		0	0	0	1		-1.41844	0	0	1		1.06383	0	0	1		2.83688	0	0	1		0.744681	0	0	1		14.966	1	0	0		9.28571	1	0	0
7.20721	0	0	1		-0.405405	0	0	1		0.900901	0	0	1		-0.27027	0	0	1		-2.83688	0	0	1		-0.212766	0	0	1		1.41844	0	0	1		-0.425532	0	0	1		1.36054	0	0	1		-2.14286	0	0	1
0	0	0	1		-0.675676	0	0	1		12.6126	1	0	0		-0.540541	0	0	1		2.83688	0	0	1		0.851064	0	0	1		12.766	1	0	0		4.04255	1	0	0		-2.04082	0	0	1		1.32653	0	0	1
-3.6036	0	0	1		0.675676	0	0	1		0	0	0	1		-0.540541	0	0	1		1.41844	0	0	1		0.319149	0	0	1		18.4397	1	0	0		0.425532	0	0	1		1.36054	0	0	1		-1.22449	0	1	0
58.5586	1	0	0		2.2973	0	0	1		31.5315	1	0	0		-3.64865	0	0	1		-2.83688	0	0	1		-0.531915	0	0	1		1.41844	0	0	1		-0.106383	0	0	1		0.680272	0	0	1		-0.102041	0	0	1
0	0	0	1		0	0	0	1		0	0	0	1		0	0	0	1		-1.41844	0	0	1		2.12766	1	0	0		0	0	0	1		-0.106383	0	0	1		0	0	0	1		0	0	0	1
2.7027	0	0	1		0	0	0	1		0	0	0	1		0	0	0	1		-1.41844	0	0	1		-0.319149	0	0	1		0	0	0	1		0.106383	0	0	1		0	0	0	1		0	0	0	1
25.2252	1	0	0		0.405405	0	0	1		13.5135	1	0	0		1.08108	1	0	0		-0.70922	0	0	1		1.91489	0	0	1		-2.12766	0	0	1		1.06383	0	0	1		6.80272	1	0	0		-1.32653	0	0	1
24.3243	1	0	0		1.35135	0	0	1		8.10811	1	0	0		4.72973	1	0	0		-1.41844	0	0	1		0.106383	0	0	1		-1.41844	0	0	1		-0.425532	0	0	1		0.680272	0	0	1		-0.408163	0	0	1
0	0	0	1		-0.810811	0	0	1		-0.900901	0	0	1		-1.08108	0	1	0		0	0	0	1		-0.106383	0	0	1		11.3475	1	0	0		-1.06383	0	1	0		-2.04082	0	0	1		4.69388	1	0	0
-1.8018	0	0	1		-1.48649	0	0	1		0	0	0	1		0.135135	0	0	1		9.92908	0	0	1		-0.957447	0	0	1		17.7305	1	0	0		-4.46809	0	1	0		9.52381	1	0	0		0.714286	0	0	1
-5.40541	0	0	1		-2.43243	0	1	0		0.900901	0	0	1		-3.91892	0	1	0		-0.70922	0	0	1		-1.38298	0	0	1		9.92908	1	0	0		-0.638298	0	0	1		3.40136	0	0	1		0.306122	0	0	1
-0.900901	0	0	1		-0.135135	0	0	1		3.6036	0	0	1		6.08108	1	0	0		0	0	0	1		0.212766	0	0	1		2.12766	0	0	1		-0.531915	0	0	1		2.04082	0	0	1		-2.65306	0	1	0
18.9189	1	0	0		-0.405405	0	0	1		1.8018	0	0	1		-6.48649	0	1	0		0	0	0	1		0.106383	0	0	1		0.70922	0	0	1		0.106383	0	0	1		-0.680272	0	0	1		2.04082	0	0	1
-1.8018	0	0	1		0.27027	0	0	1		-0.900901	0	0	1		-0.405405	0	0	1		0	0	0	1		0	0	0	1		3.5461	0	0	1		0.106383	0	0	1		0	0	0	1		0.204082	0	0	1
4.5045	0	0	1		0	0	0	1		1.8018	0	0	1		0.945946	0	0	1		2.12766	0	0	1		-1.59574	0	0	1		17.7305	1	0	0		1.17021	0	0	1		3.40136	0	0	1		0.612245	0	0	1
15.3153	1	0	0		1.62162	0	0	1		1.8018	0	0	1		-7.43243	0	1	0		1.41844	0	0	1		-0.106383	0	0	1		3.5461	1	0	0		0.212766	0	0	1		-0.680272	0	0	1		-0.102041	0	0	1
0.900901	0	0	1		-0.405405	0	0	1		0	0	0	1		0	0	0	1		-2.18579	0	0	1		-0.245902	0	0	1		2.18579	0	0	1		4.01639	1	0	0		0	0	0	1		-1.83673	0	1	0
20.7207	1	0	0		-1.08108	0	0	1		-6.30631	0	0	1		-9.45946	0	1	0		-1.63934	0	0	1		3.44262	1	0	0		0.546448	0	0	1		2.78689	1	0	0		0	0	0	1		0.102041	0	0	1
0	0	0	1		0	0	0	1		0	0	0	1		0	0	0	1		-3.27869	0	0	1		-3.52459	0	0	1		0	0	0	1		-6.06557	0	1	0		5.44218	0	0	1		0.204082	0	0	1
0	0	0	1		2.2973	0	0	1		-3.6036	0	0	1		-2.02703	0	0	1		-4.37158	0	0	1		-2.86885	0	0	1		-2.18579	0	0	1		1.31148	0	0	1		-1.36054	0	0	1		-0.510204	0	0	1
2.7027	0	0	1		1.48649	0	0	1		0	0	0	1		-4.32432	0	1	0		0.546448	0	0	1		0.737705	0	0	1		-0.546448	0	0	1		0.163934	0	0	1		4.08163	0	0	1		2.65306	0	0	1
0	0	0	1		-0.405405	0	0	1		1.8018	0	0	1		-0.135135	0	0	1		40.9836	1	0	0		12.541	1	0	0		44.2623	1	0	0		36.5574	1	0	0		17.0068	1	0	0		-2.7551	0	1	0
1.8018	0	0	1		-0.405405	0	0	1		0	0	0	1		0.135135	0	0	1		-0.546448	0	0	1		0.491803	0	0	1		3.82514	0	0	1		0.245902	0	0	1		0	0	0	1		-0.612245	0	0	1
27.9279	1	0	0		0.405405	0	0	1		14.4144	1	0	0		-0.27027	0	0	1		-2.18579	0	0	1		0.491803	0	0	1		39.3443	1	0	0		9.09836	1	0	0		-1.36054	0	0	1		-0.102041	0	0	1
-0.900901	0	0	1		-0.540541	0	0	1		0	0	0	1		-0.27027	0	0	1		2.73224	0	0	1		0.327869	0	0	1		32.2404	1	0	0		3.52459	1	0	0		-1.36054	0	0	1		1.12245	0	0	1
0	0	0	1		-0.135135	0	0	1		0	0	0	1		-0.405405	0	0	1		-1.0929	0	0	1		-1.39344	0	0	1		9.28962	1	0	0		22.7869	1	0	0		0	0	0	1		-0.408163	0	0	1
-2.7027	0	0	1		0	0	0	1		-3.6036	0	0	1		0.135135	0	0	1		0.546448	0	0	1		-0.163934	0	0	1		2.73224	0	0	1		1.55738	1	0	0		-0.680272	0	0	1		0.204082	0	0	1
10.8108	1	0	0		-0.135135	0	0	1		-0.900901	0	0	1		-2.43243	0	1	0		7.65027	1	0	0		0.0819672	0	0	1		8.19672	1	0	0		1.31148	1	0	0		1.36054	0	0	1		0.612245	0	0	1
0.900901	0	0	1		0.27027	0	0	1		-4.5045	0	0	1		0.135135	0	0	1		0	0	0	1		-0.327869	0	0	1		-2.18579	0	0	1		0.327869	0	0	1		-2.04082	0	0	1		1.73469	0	0	1
-4.5045	0	0	1		-0.675676	0	0	1		-1.8018	0	0	1		-0.810811	0	0	1		1.0929	0	0	1		0.327869	0	0	1		-1.0929	0	0	1		0.163934	0	0	1		-0.680272	0	0	1		0.408163	0	0	1
-1.8018	0	0	1		1.48649	1	0	0		-0.900901	0	0	1		1.08108	0	0	1		2.18579	0	0	1		-0.327869	0	0	1		6.01093	1	0	0		3.77049	1	0	0		-1.36054	0	0	1		-1.22449	0	0	1
0	0	0	1		-0.135135	0	0	1		0	0	0	1		-0.810811	0	0	1		-2.73224	0	0	1		-1.14754	0	0	1		0.546448	0	0	1		2.78689	1	0	0		-0.680272	0	0	1		0.306122	0	0	1
1.8018	0	0	1		0.135135	0	0	1		0.900901	0	0	1		-0.27027	0	0	1		7.65027	1	0	0		-0.245902	0	0	1		100.546	1	0	0		2.21311	1	0	0		4.7619	0	0	1		2.85714	0	0	1
0.900901	0	0	1		1.08108	0	0	1		0	0	0	1		-0.27027	0	0	1		3.27869	0	0	1		1.14754	0	0	1		1.0929	0	0	1		0.327869	0	0	1		0.680272	0	0	1		-1.63265	0	1	0
0	0	0	1		0.27027	0	0	1		0.900901	0	0	1		0	0	0	1		0	0	0	1		-0.737705	0	1	0		2.73224	0	0	1		0.327869	0	0	1		-2.72109	0	0	1		0.918367	0	0	1
39.6396	1	0	0		-1.35135	0	0	1		3.6036	0	0	1		-3.37838	0	1	0		-1.63934	0	0	1		-1.63934	0	0	1		15.847	1	0	0		-0.655738	0	0	1		-0.680272	0	0	1		-0.102041	0	0	1
0.900901	0	0	1		0.135135	0	0	1		0	0	0	1		0	0	0	1		0.546448	0	0	1		0.983607	0	0	1		-1.0929	0	0	1		0.327869	0	0	1		0	0	0	1		0.816327	0	0	1
5.40541	1	0	0		-0.135135	0	0	1		0.900901	0	0	1		-0.135135	0	0	1		2.18579	0	0	1		-0.245902	0	0	1		2.18579	0	0	1		-0.491803	0	0	1		2.72109	0	0	1		2.34694	1	0	0
23.4234	1	0	0		-0.405405	0	0	1		0.900901	0	0	1		-0.135135	0	0	1		5.46448	1	0	0		0.819672	0	0	1		25.1366	1	0	0		6.14754	1	0	0		0	0	0	1		-0.204082	0	0	1
2.7027	0	0	1		0.135135	0	0	1		3.6036	0	0	1		-0.135135	0	0	1		2.18579	0	0	1		1.22951	0	0	1		-4.91803	0	1	0		-0.245902	0	0	1		0	0	0	1		0.306122	0	0	1
51.3514	1	0	0		1.08108	1	0	0		11.7117	1	0	0		8.78378	1	0	0		3.82514	0	0	1		0.163934	0	0	1		-1.63934	0	0	1		0.245902	0	0	1		12.2449	1	0	0		0.816327	0	0	1
48.6486	1	0	0		-0.540541	0	0	1		0.900901	0	0	1		-0.675676	0	0	1		13.1148	1	0	0		2.13115	0	0	1		-3.82514	0	0	1		0.245902	0	0	1		-1.36054	0	0	1		1.42857	0	0	1
2.7027	0	0	1		-0.540541	0	0	1		0.900901	0	0	1		-0.135135	0	0	1		0.546448	0	0	1		0.245902	0	0	1		-2.18579	0	0	1		2.86885	1	0	0		0	0	0	1		-0.102041	0	0	1
-1.8018	0	0	1		-0.540541	0	0	1		0.900901	0	0	1		1.35135	0	0	1		-1.0929	0	0	1		-0.245902	0	0	1		0	0	0	1		-0.163934	0	0	1		0	0	0	1		-0.408163	0	0	1
-0.900901	0	0	1		0.135135	0	0	1		0	0	0	1		-0.27027	0	0	1		0	0	0	1		0.245902	0	0	1		-0.546448	0	0	1		0.57377	0	0	1		1.36054	0	0	1		0.408163	0	0	1
0	0	0	1		0.945946	0	0	1		0	0	0	1		-0.27027	0	0	1		-1.63934	0	0	1		-0.737705	0	1	0		-1.63934	0	0	1		-0.983607	0	1	0		0.680272	0	0	1		-0.306122	0	0	1
-0.900901	0	0	1		0.135135	0	0	1		-1.8018	0	0	1		0.135135	0	0	1		0.546448	0	0	1		-0.327869	0	0	1		2.73224	0	0	1		0.737705	0	0	1		0	0	0	1		-0.102041	0	0	1
-2.7027	0	0	1		-1.89189	0	1	0		0	0	0	1		-2.02703	0	1	0		0	0	0	1		-0.901639	0	0	1		0	0	0	1		2.78689	0	0	1		1.36054	0	0	1		-0.102041	0	0	1
0	0	0	1		-0.135135	0	0	1		1.8018	0	0	1		-0.405405	0	0	1		0	0	0	1		-0.901639	0	0	1		3.82514	1	0	0		0.491803	0	0	1		-2.72109	0	0	1		0.204082	0	0	1
-0.900901	0	0	1		-0.135135	0	0	1		0	0	0	1		-0.135135	0	0	1		0.546448	0	0	1		0	0	0	1		18.5792	1	0	0		1.63934	1	0	0		-0.680272	0	0	1		-0.306122	0	0	1
-0.900901	0	0	1		-0.27027	0	0	1		0	0	0	1		-0.675676	0	0	1		1.0929	0	0	1		0.0819672	0	0	1		0.546448	0	0	1		0.409836	0	0	1		3.40136	0	0	1		-1.42857	0	0	1
0	0	0	1		-0.27027	0	0	1		0	0	0	1		-0.135135	0	0	1		-2.18579	0	0	1		-0.245902	0	0	1		9.83607	1	0	0		0.655738	0	0	1		3.40136	0	0	1		2.34694	0	0	1
-0.900901	0	0	1		-0.27027	0	0	1		0	0	0	1		-0.27027	0	0	1		0	0	0	1		-0.327869	0	0	1		70.4918	1	0	0		2.70492	1	0	0		2.72109	0	0	1		3.67347	0	0	1
0	0	0	1		-0.135135	0	0	1		0	0	0	1		-0.135135	0	0	1		-0.546448	0	0	1		-0.491803	0	0	1		4.37158	1	0	0		0.983607	0	0	1		-2.72109	0	0	1		0.102041	0	0	1
-2.7027	0	0	1		-0.27027	0	0	1		0.900901	0	0	1		0.27027	0	0	1		3.82514	0	0	1		0.245902	0	0	1		4.91803	1	0	0		1.55738	1	0	0		8.84354	1	0	0		0.306122	0	0	1
2.87356	0	0	1		1.2069	1	0	0		1.14943	0	0	1		9.13793	1	0	0		0.546448	0	0	1		-0.901639	0	0	1		-1.63934	0	0	1		2.45902	1	0	0		0.680272	0	0	1		0.408163	0	0	1
-5.74713	0	1	0		-1.98276	0	1	0		-1.72414	0	0	1		-3.53448	0	1	0		6.01093	1	0	0		0.245902	0	0	1		-0.546448	0	0	1		0	0	0	1		0	0	0	1		0.918367	0	0	1
-1.14943	0	0	1		-0.517241	0	0	1		0	0	0	1		-0.689655	0	1	0		0.546448	0	0	1		0.57377	0	0	1		1.0929	0	0	1		0.819672	0	0	1		4.7619	0	0	1		0.816327	0	0	1
-3.44828	0	0	1		-1.72414	0	0	1		-1.72414	0	0	1		-6.98276	0	1	0		0	0	0	1		0	0	0	1		0	0	0	1		0	0	0	1		0.680272	0	0	1		-0.306122	0	0	1
0	0	0	1		-0.258621	0	0	1		0	0	0	1		-0.258621	0	0	1		0	0	0	1		-0.819672	0	1	0		26.2295	1	0	0		-1.14754	0	1	0		-0.680272	0	0	1		-0.816327	0	1	0
-2.87356	0	0	1		1.37931	0	0	1		-0.574713	0	0	1		0.603448	0	0	1		0.546448	0	0	1		-0.819672	0	0	1		0	0	0	1		3.03279	1	0	0		-0.680272	0	0	1		-0.510204	0	0	1
0	0	0	1		-0.344828	0	0	1		0	0	0	1		2.24138	1	0	0		2.04082	0	0	1		-0.714286	0	0	1		-2.04082	0	0	1		-3.36735	0	1	0		0	0	0	1		0.102041	0	0	1
0	0	0	1		1.2069	1	0	0		-1.14943	0	0	1		0.603448	1	0	0		7.48299	1	0	0		3.06122	0	0	1		-17.6871	0	0	1		1.32653	0	0	1		12.2449	1	0	0		0.510204	0	0	1
27.0115	1	0	0		-2.32759	0	0	1		2.87356	0	0	1		-5.94828	0	1	0		0.680272	0	0	1		-2.44898	0	0	1		-0.680272	0	0	1		4.28571	1	0	0		0	0	0	1		-0.204082	0	0	1
0	0	0	1		-1.72414	0	0	1		13.7931	1	0	0		10.6034	1	0	0		7.48299	1	0	0		2.7551	1	0	0		-7.48299	0	1	0		2.95918	1	0	0		1.36054	0	0	1		-0.306122	0	0	1
-0.574713	0	0	1		0.603448	0	0	1		0	0	0	1		-0.0862069	0	0	1		8.84354	1	0	0		0	0	0	1		23.8095	1	0	0		9.79592	1	0	0		-0.680272	0	0	1		0.816327	0	0	1
1.14943	0	0	1		-0.948276	0	0	1		1.14943	0	0	1		4.13793	1	0	0		3.40136	0	0	1		-0.918367	0	0	1		-0.680272	0	0	1		-1.12245	0	0	1		2.72109	0	0	1		0.204082	0	0	1
6.89655	1	0	0		0.0862069	0	0	1		1.72414	0	0	1		0.172414	0	0	1		0.680272	0	0	1		-1.02041	0	0	1		19.7279	1	0	0		9.38776	1	0	0		0	0	0	1		0.204082	0	0	1
54.5977	1	0	0		-0.258621	0	0	1		23.5632	1	0	0		13.1897	1	0	0		0	0	0	1		0	0	0	1		0.680272	0	0	1		0	0	0	1		2.72109	0	0	1		-3.57143	0	1	0
0.574713	0	0	1		0	0	0	1		0	0	0	1		0.344828	0	0	1		-0.680272	0	0	1		-0.510204	0	0	1		-0.680272	0	0	1		-0.510204	0	0	1		-0.680272	0	0	1		-0.102041	0	0	1
0	0	0	1		-0.172414	0	0	1		0	0	0	1		-0.258621	0	0	1		5.44218	0	0	1		-0.714286	0	0	1		-2.04082	0	0	1		0.918367	0	0	1		1.36054	0	0	1		4.28571	1	0	0
3.44828	0	0	1		0.431034	0	0	1		2.87356	0	0	1		-2.93103	0	1	0		-0.680272	0	0	1		-0.306122	0	0	1		2.72109	0	0	1		1.73469	0	0	1		2.04082	0	0	1		0.306122	0	0	1
0	0	0	1		0.172414	0	0	1		-0.574713	0	0	1		0.775862	0	0	1		0	0	0	1		-0.612245	0	0	1		0.680272	0	0	1		0.612245	0	0	1		-0.680272	0	0	1		0.612245	0	0	1
44.8276	1	0	0		0.689655	0	0	1		9.77011	1	0	0		4.48276	1	0	0		22.449	1	0	0		-8.26531	0	1	0		99.3197	1	0	0		5.20408	0	0	1		0	0	0	1		-1.02041	0	1	0
1.14943	0	0	1		-0.0862069	0	0	1		0	0	0	1		1.37931	1	0	0		0.680272	0	0	1		-1.63265	0	1	0		-0.680272	0	0	1		-2.34694	0	1	0		0	0	0	1		0.306122	0	0	1
-3.44828	0	0	1		1.2069	0	0	1		1.72414	0	0	1		0	0	0	1		0.680272	0	0	1		-0.510204	0	0	1		34.6939	1	0	0		0.918367	1	0	0		-1.36054	0	0	1		2.55102	1	0	0
0.574713	0	0	1		0	0	0	1		0	0	0	1		0.172414	0	0	1		0	0	0	1		1.63265	0	0	1		-3.40136	0	0	1		2.04082	0	0	1		-0.680272	0	0	1		0.612245	0	0	1
-2.29885	0	0	1		-0.775862	0	0	1		-1.72414	0	0	1		1.12069	0	0	1		-0.680272	0	0	1		1.02041	0	0	1		3.40136	0	0	1		-0.204082	0	0	1		0.680272	0	0	1		1.12245	0	0	1
0	0	0	1		-0.258621	0	0	1		-0.574713	0	0	1		-0.344828	0	0	1		-0.680272	0	0	1		-1.53061	0	0	1		2.72109	0	0	1		-1.02041	0	0	1		0	0	0	1		0.714286	0	0	1
-1.14943	0	0	1		-0.0862069	0	0	1		0	0	0	1		-0.172414	0	0	1		0	0	0	1		0.102041	0	0	1		0.680272	0	0	1		0.918367	0	0	1		-0.680272	0	0	1		-0.408163	0	0	1
0.574713	0	0	1		-0.258621	0	0	1		0	0	0	1		0.0862069	0	0	1		-1.36054	0	0	1		-0.408163	0	0	1		3.40136	0	0	1		-0.612245	0	0	1		0	0	0	1		0	0	0	1
1.14943	0	0	1		-0.603448	0	0	1		4.02299	1	0	0		8.96552	1	0	0		-3.40136	0	0	1		-1.53061	0	0	1		1.36054	0	0	1		1.93878	0	0	1		-0.680272	0	0	1		0.102041	0	0	1
3.44828	0	0	1		-0.603448	0	0	1		-1.72414	0	0	1		-0.172414	0	0	1		-2.04082	0	0	1		2.14286	1	0	0		-4.08163	0	0	1		1.83673	1	0	0		0.680272	0	0	1		0.306122	0	0	1
-0.574713	0	0	1		-0.0862069	0	0	1		0	0	0	1		-0.0862069	0	0	1		0	0	0	1		-0.204082	0	0	1		0	0	0	1		0	0	0	1		-0.680272	0	0	1		-0.612245	0	0	1
-0.574713	0	0	1		-0.517241	0	0	1		0	0	0	1		-0.431034	0	0	1		-1.36054	0	0	1		0.306122	0	0	1		0.680272	0	0	1		-0.714286	0	0	1		2.72109	0	0	1		-0.306122	0	0	1
6.89655	1	0	0		-1.37931	0	0	1		0	0	0	1		2.24138	1	0	0		2.04082	0	0	1		0.816327	0	0	1		-4.08163	0	0	1		1.73469	0	0	1		2.72109	0	0	1		0	0	0	1
2.87356	0	0	1		-1.2069	0	0	1		-2.87356	0	0	1		-2.06897	0	1	0		0.680272	0	0	1		-1.12245	0	1	0		0	0	0	1		-0.306122	0	0	1		0.680272	0	0	1		0.102041	0	0	1
0	0	0	1		-0.344828	0	0	1		0.574713	0	0	1		-0.431034	0	0	1		-0.680272	0	0	1		-0.306122	0	0	1		0	0	0	1		0.510204	0	0	1		1.36054	0	0	1		0.306122	0	0	1
0.574713	0	0	1		0.172414	0	0	1		0	0	0	1		0.0862069	0	0	1		0	0	0	1		0.510204	0	0	1		0.680272	0	0	1		0.816327	0	0	1		0	0	0	1		-0.102041	0	0	1
5.74713	0	0	1		-1.12069	0	0	1		1.14943	0	0	1		1.37931	0	0	1		0	0	0	1		0.306122	0	0	1		0	0	0	1		0.204082	0	0	1		-0.680272	0	0	1		0.408163	0	0	1
0.574713	0	0	1		-0.344828	0	0	1		0	0	0	1		0	0	0	1		-3.40136	0	1	0		0.408163	0	0	1		-0.680272	0	0	1		-0.612245	0	0	1		0	0	0	1		0	0	0	1
0	0	0	1		0	0	0	1		0	0	0	1		2.67241	1	0	0		0	0	0	1		0.918367	0	0	1		2.04082	0	0	1		1.73469	1	0	0		0	0	0	1		0.102041	0	0	1
0	0	0	1		0.172414	0	0	1		0.574713	0	0	1		0.172414	0	0	1		0	0	0	1		-0.204082	0	0	1		0	0	0	1		-0.408163	0	0	1		-0.680272	0	0	1		0.204082	0	0	1
3.44828	1	0	0		0.0862069	0	0	1		0	0	0	1		0	0	0	1		2.72109	0	0	1		1.32653	0	0	1		20.4082	1	0	0		1.12245	1	0	0		0	0	0	1		0.204082	0	0	1
0	0	0	1		0.172414	0	0	1		-0.574713	0	0	1		0.172414	0	0	1		-2.72109	0	0	1		-0.306122	0	0	1		0	0	0	1		-0.306122	0	0	1		-0.680272	0	0	1		-0.204082	0	0	1
0	0	0	1		-1.15385	0	0	1		1.28205	0	0	1		2.30769	1	0	0		1.36054	0	0	1		5.10204	1	0	0		30.6122	1	0	0		0.714286	0	0	1		1.36054	0	0	1		-1.22449	0	0	1
0.641026	0	0	1		2.5	1	0	0		1.28205	0	0	1		3.07692	1	0	0		-2.04082	0	0	1		-1.12245	0	0	1		13.6054	1	0	0		6.12245	1	0	0		0	0	0	1		-0.102041	0	0	1
3.20513	0	0	1		-0.288462	0	0	1		0	0	0	1		-0.192308	0	0	1		0.680272	0	0	1		0.102041	0	0	1		21.0884	1	0	0		1.83673	1	0	0		-0.680272	0	0	1		-0.102041	0	0	1
1.28205	0	0	1		-1.25	0	0	1		1.92308	0	0	1		-0.192308	0	0	1		0	0	0	1		-0.204082	0	0	1		5.44218	1	0	0		0.510204	0	0	1		-0.680272	0	0	1		-0.306122	0	0	1
3.20513	0	0	1		1.82692	0	0	1		-1.92308	0	0	1		-0.673077	0	1	0		10.8844	1	0	0		2.14286	0	0	1		6.12245	0	0	1		4.38776	1	0	0		0	0	0	1		0	0	0	1
0.641026	0	0	1		-0.0961538	0	0	1		1.28205	0	0	1		1.05769	0	0	1		0.680272	0	0	1		0.714286	0	0	1		0	0	0	1		-3.16327	0	1	0		-0.680272	0	0	1		0.102041	0	0	1
5.12821	1	0	0		-0.192308	0	0	1		0.641026	0	0	1		-1.63462	0	1	0		5.44218	0	0	1		0.714286	0	0	1		12.2449	1	0	0		6.83673	1	0	0		0	0	0	1		0	0	0	1
3.20513	0	0	1		0.0961538	0	0	1		13.4615	1	0	0		1.34615	0	0	1		-1.36054	0	0	1		0.102041	0	0	1		2.04082	0	0	1		-0.510204	0	0	1		0	0	0	1		0	0	0	1
6.41026	1	0	0		-0.192308	0	0	1		-0.641026	0	0	1		-1.25	0	0	1		0	0	0	1		0	0	0	1		1.36054	0	0	1		-0.102041	0	0	1		-2.72109	0	0	1		-0.714286	0	0	1
1.28205	0	0	1		-0.0961538	0	0	1		3.20513	0	0	1		1.25	0	0	1		0	0	0	1		-1.12245	0	1	0		2.72109	0	0	1		0	0	0	1		1.36054	0	0	1		0.102041	0	0	1
10.2564	1	0	0		-2.98077	0	0	1		0	0	0	1		0.865385	0	0	1		0.680272	0	0	1		3.16327	1	0	0		4.08163	0	0	1		1.53061	0	0	1		0.680272	0	0	1		0.408163	0	0	1
2.5641	0	0	1		-0.0961538	0	0	1		-1.28205	0	0	1		-0.384615	0	0	1		-0.680272	0	0	1		0.918367	0	0	1		2.72109	0	0	1		0.816327	0	0	1		-10.2564	0	0	1		3.07692	1	0	0
-1.92308	0	0	1		-1.34615	0	0	1		-0.641026	0	0	1		-1.44231	0	1	0		-0.680272	0	0	1		-0.714286	0	0	1		4.7619	1	0	0		-0.918367	0	0	1		-5.12821	0	0	1		-10	0	0	1
4.48718	0	0	1		-0.865385	0	0	1		-0.641026	0	0	1		-4.51923	0	1	0		0	0	0	1		-0.204082	0	0	1		0	0	0	1		0.510204	0	0	1		0	0	0	1		0	0	0	1
0.641026	0	0	1		0.769231	0	0	1		-0.641026	0	0	1		-1.63462	0	1	0		1.36054	0	0	1		-2.55102	0	0	1		5.44218	1	0	0		3.97959	1	0	0		0	0	0	1		-1.92308	0	0	1
46.7949	1	0	0		-0.480769	0	0	1		17.3077	1	0	0		6.05769	1	0	0		0.680272	0	0	1		-0.102041	0	0	1		4.08163	0	0	1		1.93878	1	0	0		0	0	0	1		0	0	0	1
-0.641026	0	0	1		-0.192308	0	0	1		0.641026	0	0	1		0	0	0	1		0	0	0	1		-0.918367	0	0	1		5.44218	1	0	0		0	0	0	1		0	0	0	1		0	0	0	1
1.28205	0	0	1		-1.05769	0	0	1		0.641026	0	0	1		0	0	0	1		-0.680272	0	0	1		-0.102041	0	0	1		2.04082	0	0	1		0.204082	0	0	1		-2.5641	0	0	1		-1.53846	0	0	1
-2.5641	0	0	1		2.5	0	0	1		-0.641026	0	0	1		-1.82692	0	0	1		0.680272	0	0	1		0.408163	0	0	1		1.36054	0	0	1		0.204082	0	0	1		5.12821	0	0	1		-0.384615	0	0	1
1.28205	0	0	1		-0.384615	0	0	1		-2.5641	0	0	1		0.288462	0	0	1		0	0	0	1		0.306122	0	0	1		4.08163	0	0	1		1.53061	1	0	0		43.5897	1	0	0		-0.384615	0	0	1
0.641026	0	0	1		0.384615	0	0	1		1.28205	0	0	1		-0.192308	0	0	1		0	0	0	1		-0.102041	0	0	1		2.72109	0	0	1		0.612245	0	0	1		23.0769	1	0	0		-3.07692	0	0	1
1.92308	0	0	1		-0.288462	0	0	1		0	0	0	1		1.44231	1	0	0		0	0	0	1		-0.408163	0	0	1		9.52381	1	0	0		0.510204	0	0	1		33.3333	1	0	0		0	0	0	1
-0.641026	0	0	1		0.480769	0	0	1		1.28205	0	0	1		-0.192308	0	0	1		-0.680272	0	0	1		-0.306122	0	0	1		3.40136	0	0	1		-0.306122	0	0	1		5.12821	0	0	1		-1.92308	0	0	1
0	0	0	1		-0.192308	0	0	1		1.92308	0	0	1		0.865385	0	0	1		1.36054	0	0	1		-0.612245	0	0	1		19.7279	1	0	0		1.12245	0	0	1		5.12821	0	0	1		0.384615	0	0	1
29.4872	1	0	0		9.03846	1	0	0		12.1795	1	0	0		-0.288462	0	0	1		-0.680272	0	0	1		-0.102041	0	0	1		10.8844	1	0	0		-0.102041	0	0	1		5.12821	0	0	1		1.53846	0	0	1
6.41026	1	0	0		0.0961538	0	0	1		1.28205	0	0	1		1.34615	0	0	1		0	0	0	1		0.102041	0	0	1		4.7619	0	0	1		0.714286	0	0	1		12.8205	1	0	0		0	0	0	1
3.84615	0	0	1		-0.480769	0	0	1		0	0	0	1		-0.576923	0	0	1		0.680272	0	0	1		0.102041	0	0	1		5.44218	1	0	0		3.26531	1	0	0		17.9487	1	0	0		0.384615	0	0	1
1.92308	0	0	1		0.0961538	0	0	1		-1.28205	0	0	1		-0.288462	0	0	1		4.08163	0	0	1		1.63265	0	0	1		8.84354	1	0	0		1.32653	1	0	0		-2.5641	0	0	1		-3.84615	0	0	1
0	0	0	1		-0.0961538	0	0	1		0	0	0	1		-0.0961538	0	0	1		0	0	0	1		-0.102041	0	0	1		2.04082	0	0	1		0.204082	0	0	1		28.2051	1	0	0		-1.92308	0	0	1
2.5641	0	0	1		-0.673077	0	0	1		0.641026	0	0	1		0.0961538	0	0	1		0	0	0	1		-0.204082	0	0	1		1.36054	0	0	1		0.408163	0	0	1		7.69231	0	0	1		-1.15385	0	0	1
0.641026	0	0	1		0.0961538	0	0	1		0	0	0	1		0.961538	1	0	0		0	0	0	1		-0.102041	0	0	1		1.36054	0	0	1		0	0	0	1		0	0	0	1		-0.769231	0	0	1
-2.5641	0	0	1		1.05769	0	0	1		1.92308	0	0	1		-3.26923	0	1	0		1.36054	0	0	1		0.306122	0	0	1		40.8163	1	0	0		7.95918	1	0	0		0	0	0	1		-0.384615	0	0	1
24.8945	1	0	0		3.86076	0	0	1		-7.173	0	0	1		-5.12658	0	0	1		-3.40136	0	0	1		1.22449	0	0	1		-4.08163	0	0	1		-0.204082	0	0	1		-2.5641	0	0	1		-1.15385	0	0	1
0.843882	0	0	1		-0.189873	0	0	1		4.21941	0	0	1		0.886076	0	0	1		4.7619	0	0	1		1.63265	0	0	1		-0.680272	0	0	1		3.87755	1	0	0		2.5641	0	0	1		0.384615	0	0	1
0.843882	0	0	1		0	0	0	1		3.79747	0	0	1		1.83544	0	0	1		0	0	0	1		0.306122	0	0	1		0.680272	0	0	1		0.204082	0	0	1		17.9487	1	0	0		1.92308	0	0	1
1.26582	0	0	1		-0.0632911	0	0	1		-0.421941	0	0	1		-0.696203	0	1	0		0	0	0	1		1.02041	1	0	0		-1.36054	0	0	1		0.816327	0	0	1		-5.12821	0	0	1		1.53846	0	0	1
-4.64135	0	0	1		-1.70886	0	0	1		-0.843882	0	0	1		0.56962	0	0	1		-1.36054	0	0	1		0.612245	0	0	1		-0.680272	0	0	1		0.918367	0	0	1		0	0	0	1		-2.30769	0	0	1
3.79747	0	0	1		0.443038	0	0	1		-1.68776	0	0	1		0.506329	0	0	1		-0.680272	0	0	1		0	0	0	1		0	0	0	1		0.204082	0	0	1		15.3846	0	0	1		-1.92308	0	0	1
-2.53165	0	0	1		3.35443	1	0	0		-1.68776	0	0	1		0.759494	1	0	0		-1.36054	0	0	1		-0.306122	0	0	1		-1.36054	0	0	1		3.16327	1	0	0		2.5641	0	0	1		2.69231	1	0	0
14.7679	1	0	0		0.379747	0	0	1		0	0	0	1		1.89873	1	0	0		0	0	0	1		0	0	0	1		0.680272	0	0	1		-0.102041	0	0	1		-2.5641	0	0	1		-1.92308	0	0	1
5.06329	0	0	1		0.0632911	0	0	1		0.843882	0	0	1		-0.56962	0	0	1		-0.680272	0	0	1		-0.102041	0	0	1		0.680272	0	0	1		0.306122	0	0	1		2.5641	0	0	1		1.53846	0	0	1
5.48523	1	0	0		3.03797	1	0	0		1.26582	0	0	1		1.07595	0	0	1		0	0	0	1		0	0	0	1		1.36054	0	0	1		0	0	0	1		2.5641	0	0	1		0	0	0	1
1.26582	0	0	1		-0.759494	0	0	1		0	0	0	1		-1.39241	0	1	0		0	0	0	1		0.408163	0	0	1		16.3265	1	0	0		1.22449	1	0	0		0	0	0	1		-1.92308	0	0	1
26.1603	1	0	0		5.18987	1	0	0		0	0	0	1		3.16456	1	0	0		0	0	0	1		-0.306122	0	0	1		0	0	0	1		0.204082	0	0	1		2.5641	0	0	1		-3.84615	0	0	1
45.9916	1	0	0		3.73418	0	0	1		15.1899	1	0	0		2.78481	1	0	0		0	0	0	1		0.306122	0	0	1		-0.680272	0	0	1		1.63265	1	0	0		0	0	0	1		0	0	0	1
6.32911	1	0	0		-0.316456	0	0	1		1.26582	0	0	1		-0.379747	0	0	1		0	0	0	1		-0.102041	0	0	1		0	0	0	1		-0.102041	0	0	1		5.12821	0	0	1		-0.384615	0	0	1
11.8143	1	0	0		0.632911	0	0	1		1.26582	0	0	1		13.1013	1	0	0		0	0	0	1		0	0	0	1		0.680272	0	0	1		0.204082	0	0	1		0	0	0	1		0.384615	0	0	1
5.48523	1	0	0		0.316456	0	0	1		0.421941	0	0	1		-0.443038	0	0	1		0	0	0	1		0.102041	0	0	1		2.04082	0	0	1		0.204082	0	0	1		2.5641	0	0	1		-1.92308	0	0	1
-1.68776	0	0	1		-0.189873	0	0	1		0	0	0	1		1.39241	0	0	1		0	0	0	1		0	0	0	1		0.680272	0	0	1		0	0	0	1		5.12821	0	0	1		5.76923	0	0	1
4.64135	0	0	1		-1.39241	0	0	1		4.21941	0	0	1		-4.93671	0	1	0		0	0	0	1		0	0	0	1		3.40136	0	0	1		0	0	0	1		5.12821	0	0	1		2.30769	0	0	1
3.37553	1	0	0		0.253165	0	0	1		-0.843882	0	0	1		-0.379747	0	0	1		-0.680272	0	0	1		0.714286	0	0	1		0.680272	0	0	1		-0.204082	0	0	1		2.5641	0	0	1		3.07692	0	0	1
1.26582	0	0	1		-2.21519	0	0	1		5.48523	0	0	1		-6.70886	0	0	1		-0.680272	0	0	1		-0.204082	0	0	1		0.680272	0	0	1		-0.204082	0	0	1		0	0	0	1		-1.53846	0	0	1
7.173	1	0	0		0.189873	0	0	1		0	0	0	1		0.696203	0	0	1		0	0	0	1		0	0	0	1		0	0	0	1		0	0	0	1		48.7179	1	0	0		4.23077	0	0	1
14.7679	1	0	0		1.77215	0	0	1		5.48523	0	0	1		-0.632911	0	0	1		0	0	0	1		0	0	0	1		1.36054	0	0	1		0.204082	0	0	1		0	0	0	1		0	0	0	1
0.421941	0	0	1		3.92405	1	0	0		-5.90717	0	0	1		-1.07595	0	0	1		0	0	0	1		0.384615	0	0	1		0	0	0	1		0	0	0	1		15.3846	1	0	0		-3.84615	0	0	1
0	0	0	1		0.126582	0	0	1		0	0	0	1		0.189873	0	0	1		-2.5641	0	0	1		6.53846	1	0	0		-5.12821	0	0	1		2.30769	0	0	1		0	0	0	1		0	0	0	1
1.68776	0	0	1		2.02532	0	0	1		0.843882	0	0	1		-2.91139	0	1	0		-5.12821	0	0	1		-1.53846	0	0	1		0	0	0	1		-1.15385	0	0	1		5.12821	0	0	1		-2.30769	0	0	1
-0.843882	0	0	1		0.56962	0	0	1		2.1097	0	0	1		2.65823	1	0	0		10.2564	0	0	1		-1.15385	0	0	1		-2.5641	0	0	1		6.53846	1	0	0		0	0	0	1		0	0	0	1
2.1097	0	0	1		5.12658	0	0	1		-1.26582	0	0	1		2.08861	0	0	1		5.12821	0	0	1		0	0	0	1		7.69231	0	0	1		1.53846	0	0	1		0	0	0	1		0.769231	0	0	1
-2.53165	0	0	1		0	0	0	1		-4.44089e-16	0	0	1		-0.189873	0	0	1		2.5641	0	0	1		-0.384615	0	0	1		-2.5641	0	0	1		1.53846	0	0	1		-2.5641	0	0	1		-1.92308	0	0	1
-0.843882	0	0	1		-0.189873	0	0	1		1.68776	0	0	1		1.51899	0	0	1		2.5641	0	0	1		-1.53846	0	0	1		10.2564	0	0	1		-1.92308	0	0	1		-5.12821	0	0	1		-1.15385	0	0	1
5.06329	1	0	0		-0.0632911	0	0	1		1.26582	0	0	1		0.253165	0	0	1		7.69231	0	0	1		0.769231	0	0	1		5.12821	0	0	1		8.07692	1	0	0		2.5641	0	0	1		1.92308	0	0	1
0.843882	0	0	1		-0.0632911	0	0	1		-1.26582	0	0	1		0.632911	0	0	1		0	0	0	1		-0.384615	0	0	1		0	0	0	1		1.15385	0	0	1		2.5641	0	0	1		0.384615	0	0	1
6.32911	1	0	0		0.443038	0	0	1		-1.68776	0	0	1		1.39241	0	0	1		30.7692	1	0	0		-0.384615	0	0	1		79.4872	1	0	0		5.76923	1	0	0		-2.5641	0	0	1		-0.384615	0	0	1
1.68776	0	0	1		0.189873	0	0	1		0.843882	0	0	1		0.316456	0	0	1		66.6667	1	0	0		12.3077	1	0	0		56.4103	1	0	0		6.53846	0	0	1		2.5641	0	0	1		0.384615	0	0	1
0.421941	0	0	1		0.126582	0	0	1		0.421941	0	0	1		0.443038	0	0	1		2.5641	0	0	1		-0.384615	0	0	1		7.69231	0	0	1		0.769231	0	0	1		0	0	0	1		-0.384615	0	0	1
-0.938967	0	0	1		0	0	0	1		0	0	0	1		-0.492958	0	0	1		0	0	0	1		-0.384615	0	0	1		7.69231	0	0	1		0.384615	0	0	1		-2.5641	0	0	1		2.69231	0	0	1
-0.469484	0	0	1		-0.0704225	0	0	1		14.0845	1	0	0		-1.12676	0	0	1		2.5641	0	0	1		-1.15385	0	0	1		0	0	0	1		0	0	0	1		0	0	0	1		-0.769231	0	0	1
2.8169	0	0	1		-1.12676	0	0	1		0.938967	0	0	1		-0.211268	0	0	1		5.12821	0	0	1		0.384615	0	0	1		-5.12821	0	0	1		3.46154	0	0	1		0	0	0	1		-0.769231	0	0	1
-10.7981	0	1	0		2.32394	0	0	1		-7.04225	0	1	0		-4.50704	0	1	0		2.5641	0	0	1		-3.07692	0	1	0		10.2564	0	0	1		-3.07692	0	0	1		0	0	0	1		1.15385	0	0	1
0.469484	0	0	1		-2.53521	0	1	0		-1.87793	0	0	1		-5.77465	0	1	0		5.12821	0	0	1		8.84615	1	0	0		5.12821	0	0	1		5.38462	0	0	1		0	0	0	1		0	0	0	1
0.469484	0	0	1		-2.25352	0	1	0		2.8169	0	0	1		-3.4507	0	1	0		-2.5641	0	0	1		-1.15385	0	0	1		38.4615	1	0	0		3.84615	0	0	1		0	0	0	1		0	0	0	1
-1.40845	0	0	1		0	0	0	1		-0.938967	0	0	1		-0.422535	0	0	1		2.5641	0	0	1		0.769231	0	0	1		2.5641	0	0	1		0.384615	0	0	1		-2.5641	0	0	1		0.769231	0	0	1
0.938967	0	0	1		-0.633803	0	0	1		0.938967	0	0	1		22.7465	1	0	0		10.2564	0	0	1		2.69231	0	0	1		5.12821	0	0	1		1.15385	0	0	1		0	0	0	1		-0.384615	0	0	1
-0.469484	0	0	1		-1.19718	0	0	1		0	0	0	1		0.56338	0	0	1		2.5641	0	0	1		0.384615	0	0	1		20.5128	1	0	0		4.23077	0	0	1		-2.5641	0	0	1		0	0	0	1
0.938967	0	0	1		-0.422535	0	0	1		-0.938967	0	0	1		-0.633803	0	1	0		-7.69231	0	0	1		-2.69231	0	0	1		5.12821	0	0	1		-1.15385	0	0	1		0	0	0	1		3.46154	1	0	0
-3.28638	0	0	1		-6.83099	0	1	0		16.4319	1	0	0		-6.05634	0	1	0		0	0	0	1		-0.769231	0	0	1		0	0	0	1		4.23077	0	0	1		2.5641	0	0	1		-1.15385	0	0	1
0	0	0	1		0.28169	0	0	1		0	0	0	1		-0.140845	0	0	1		12.8205	0	0	1		3.46154	0	0	1		51.2821	1	0	0		12.3077	0	0	1		-17.9487	0	0	1		-2.69231	0	0	1
-2.34742	0	0	1		-0.84507	0	0	1		-0.938967	0	0	1		-2.32394	0	1	0		15.3846	1	0	0		0.384615	0	0	1		5.12821	0	0	1		-0.384615	0	0	1		0	0	0	1		1.53846	0	0	1
0	0	0	1		0	0	0	1		0.938967	0	0	1		0.633803	1	0	0		0	0	0	1		0	0	0	1		-5.12821	0	0	1		2.30769	0	0	1		0	0	0	1		-0.769231	0	0	1
-0.469484	0	0	1		0.352113	0	0	1		-0.469484	0	0	1		-0.140845	0	0	1		-2.5641	0	0	1		1.53846	0	0	1		-5.12821	0	0	1		0.769231	0	0	1		0	0	0	1		0	0	0	1
6.57277	1	0	0		3.80282	1	0	0		0.938967	0	0	1		4.92958	1	0	0		5.12821	0	0	1		-2.69231	0	0	1		0	0	0	1		-2.69231	0	0	1		0	0	0	1		-1.92308	0	0	1
0	0	0	1		0.492958	0	0	1		0.938967	0	0	1		-0.28169	0	0	1		15.3846	0	0	1		-1.53846	0	0	1		15.3846	0	0	1		0.769231	0	0	1		-5.12821	0	0	1		-1.92308	0	0	1
0	0	0	1		-0.0704225	0	0	1		0	0	0	1		0.211268	0	0	1		-2.5641	0	0	1		0.384615	0	0	1		0	0	0	1		-1.15385	0	0	1		0	0	0	1		-0.384615	0	0	1
-1.40845	0	0	1		-2.53521	0	0	1		0	0	0	1		-4.3662	0	1	0		-2.5641	0	0	1		1.92308	0	0	1		10.2564	0	0	1		-1.15385	0	0	1		0	0	0	1		-1.53846	0	0	1
0.938967	0	0	1		0.915493	0	0	1		-1.87793	0	0	1		-1.69014	0	1	0		-5.12821	0	0	1		-11.5385	0	0	1		23.0769	1	0	0		-6.53846	0	0	1		0	0	0	1		0.384615	0	0	1
26.2911	1	0	0		1.47887	0	0	1		9.85915	1	0	0		5.21127	1	0	0		0	0	0	1		-0.384615	0	0	1		10.2564	0	0	1		0.384615	0	0	1		0	0	0	1		0	0	0	1
0.938967	0	0	1		3.87324	1	0	0		15.493	1	0	0		15.3521	1	0	0		-5.12821	0	0	1		-1.53846	0	0	1		17.9487	1	0	0		3.84615	0	0	1		-2.5641	0	0	1		0.384615	0	0	1
2.34742	1	0	0		0.0704225	0	0	1		0	0	0	1		1.40845	1	0	0		-2.5641	0	0	1		0.769231	0	0	1		-5.12821	0	0	1		0.384615	0	0	1		0	0	0	1		-0.769231	0	0	1
-1.40845	0	0	1		-0.422535	0	0	1		-2.34742	0	0	1		-1.69014	0	0	1		0	0	0	1		0.769231	0	0	1		0	0	0	1		1.53846	0	0	1		20.5128	1	0	0		-4.23077	0	0	1
0.938967	0	0	1		-2.60563	0	1	0		2.34742	0	0	1		-4.29577	0	1	0		0	0	0	1		-0.384615	0	0	1		-2.5641	0	0	1		-1.15385	0	0	1		0	0	0	1		1.15385	0	0	1
19.2488	1	0	0		0	0	0	1		-0.469484	0	0	1		-3.73239	0	1	0		0	0	0	1		0.384615	0	0	1		5.12821	0	0	1		0	0	0	1		-7.69231	0	0	1		-1.92308	0	0	1
0	0	0	1		0.140845	0	0	1		-0.938967	0	0	1		-0.28169	0	0	1		0	0	0	1		2.30769	0	0	1		-2.5641	0	0	1		3.46154	1	0	0		-2.5641	0	0	1		0.384615	0	0	1
6.57277	0	0	1		1.61972	0	0	1		1.40845	0	0	1		1.26761	0	0	1		-2.5641	0	0	1		0.384615	0	0	1		-2.5641	0	0	1		-0.384615	0	0	1		2.5641	0	0	1		-0.384615	0	0	1
11.2676	1	0	0		2.04225	0	0	1		0.469484	0	0	1		-11.1972	0	1	0		-5.12821	0	0	1		0.769231	0	0	1		-2.5641	0	0	1		-0.384615	0	0	1		15.3846	0	0	1		-1.15385	0	0	1
0	0	0	1		-1.40845	0	1	0		0	0	0	1		-1.5493	0	1	0		0	0	0	1		-1.15385	0	0	1		0	0	0	1		-1.15385	0	0	1		12.8205	0	0	1		-6.92308	0	1	0
-2.34742	0	0	1		-2.25352	0	1	0		0.469484	0	0	1		-1.12676	0	0	1		0	0	0	1		0	0	0	1		0	0	0	1		0.384615	0	0	1		0	0	0	1		0	0	0	1
0	0	0	1		0.140845	0	0	1		0	0	0	1		0	0	0	1		0	0	0	1		2.69231	0	0	1		0	0	0	1		0.384615	0	0	1		0	0	0	1		-0.384615	0	0	1
0	0	0	1		-1.33803	0	0	1		-0.938967	0	0	1		-5.07042	0	1	0		5.12821	0	0	1		2.30769	0	0	1		7.69231	0	0	1		4.23077	0	0	1		-2.5641	0	0	1		-2.30769	0	1	0
29.5775	1	0	0		-0.211268	0	0	1		6.57277	1	0	0		5.35211	1	0	0		2.5641	0	0	1		16.9231	0	0	1		28.2051	1	0	0		6.53846	0	0	1		0	0	0	1		-0.384615	0	0	1
0.469484	0	0	1		-0.211268	0	0	1		0.938967	0	0	1		1.69014	1	0	0		5.12821	0	0	1		0	0	0	1		5.12821	0	0	1		-0.384615	0	0	1		-2.5641	0	0	1		0	0	0	1
1.40845	0	0	1		-1.47887	0	0	1		-0.938967	0	0	1		5.70423	1	0	0		-2.5641	0	0	1		-0.384615	0	0	1		5.12821	0	0	1		0	0	0	1		2.5641	0	0	1		0	0	0	1
-8.92019	0	1	0		1.83099	0	0	1		-5.6338	0	0	1		-9.71831	0	1	0		2.5641	0	0	1		0	0	0	1		7.69231	0	0	1		0.769231	0	0	1		15.3846	0	0	1		2.69231	0	0	1
-3.75587	0	0	1		3.16901	1	0	0		-2.34742	0	0	1		-2.74648	0	1	0		0	0	0	1		-0.769231	0	0	1		7.69231	0	0	1		-0.384615	0	0	1		0	0	0	1		-0.384615	0	0	1
1.87793	0	0	1		-0.84507	0	0	1		1.40845	0	0	1		-1.5493	0	1	0		5.12821	0	0	1		-0.384615	0	0	1		7.69231	0	0	1		-0.769231	0	0	1		0	0	0	1		0.769231	0	0	1
-1.40845	0	0	1		0.774648	0	0	1		-1.87793	0	0	1		0.140845	0	0	1		5.12821	0	0	1		-1.53846	0	0	1		7.69231	0	0	1		4.61538	1	0	0		0	0	0	1		0	0	0	1
-1.87793	0	0	1		-1.26761	0	0	1		-1.87793	0	0	1		-0.915493	0	0	1		0	0	0	1		0	0	0	1		0	0	0	1		0	0	0	1		0	0	0	1		-1.92308	0	0	1
2.8169	0	0	1		0.492958	0	0	1		-0.938967	0	0	1		-1.12676	0	0	1		0	0	0	1		-0.769231	0	0	1		0	0	0	1		1.15385	0	0	1		7.69231	0	0	1		1.92308	0	0	1
-0.938967	0	0	1		-2.60563	0	0	1		3.28638	0	0	1		2.88732	1	0	0		-2.5641	0	0	1		-2.30769	0	0	1		2.5641	0	0	1		-1.53846	0	0	1		17.9487	1	0	0		-1.53846	0	0	1
0.938967	0	0	1		0.0704225	0	0	1		0.938967	0	0	1		-0.0704225	0	0	1		-2.5641	0	0	1		0	0	0	1		0	0	0	1		0.769231	0	0	1		-2.5641	0	0	1		0.769231	0	0	1
-0.469484	0	0	1		-0.985915	0	0	1		0.938967	0	0	1		-0.84507	0	0	1		-5.12821	0	0	1		1.92308	0	0	1		0	0	0	1		-0.769231	0	0	1		0	0	0	1		0	0	0	1
-0.938967	0	0	1		-1.33803	0	0	1		-0.469484	0	0	1		-3.87324	0	1	0		0	0	0	1		0.769231	0	0	1		0	0	0	1		2.30769	0	0	1		0	0	0	1		0	0	0	1
0	0	0	1		-0.140845	0	0	1		-0.469484	0	0	1		0.140845	0	0	1		0	0	0	1		0	0	0	1		2.5641	0	0	1		-0.384615	0	0	1		2.5641	0	0	1		2.69231	0	0	1
-0.938967	0	0	1		0.0704225	0	0	1		0	0	0	1		-0.28169	0	1	0		0	0	0	1		0	0	0	1		2.5641	0	0	1		0.384615	0	0	1		-2.5641	0	0	1		-1.92308	0	0	1
-0.469484	0	0	1		-0.211268	0	0	1		-1.87793	0	0	1		0.211268	0	0	1		2.5641	0	0	1		1.15385	0	0	1		5.12821	0	0	1		0.384615	0	0	1		2.5641	0	0	1		-0.384615	0	0	1
-1.87793	0	0	1		-1.33803	0	0	1		0.469484	0	0	1		-1.12676	0	0	1		-2.5641	0	0	1		0.384615	0	0	1		5.12821	0	0	1		0.769231	0	0	1		0	0	0	1		-0.769231	0	0	1
-1.40845	0	0	1		0.774648	0	0	1		-2.8169	0	0	1		-1.47887	0	0	1		0	0	0	1		0.769231	0	0	1		5.12821	0	0	1		0	0	0	1		-5.12821	0	0	1		-3.84615	0	0	1
0	0	0	1		-0.633803	0	0	1		2.34742	1	0	0		-0.422535	0	0	1		0	0	0	1		0	0	0	1		0	0	0	1		0.384615	0	0	1		2.5641	0	0	1		3.07692	0	0	1
2.8169	0	0	1		0.633803	0	0	1		-3.55271e-15	0	0	1		0.28169	0	0	1		0	0	0	1		0.769231	0	0	1		-2.5641	0	0	1		0.384615	0	0	1		2.5641	0	0	1		3.46154	0	0	1
-3.75587	0	0	1		-1.05634	0	0	1		-0.938967	0	0	1		-6.90141	0	1	0		5.12821	0	0	1		4.23077	0	0	1		2.5641	0	0	1		-1.92308	0	0	1		0	0	0	1		-0.769231	0	0	1
-0.469484	0	0	1		-0.140845	0	0	1		0	0	0	1		-0.352113	0	0	1		2.5641	0	0	1		0	0	0	1		0	0	0	1		-0.384615	0	0	1		0	0	0	1		1.53846	0	0	1
-2.34742	0	1	0		0.704225	0	0	1		0.938967	0	0	1		-0.633803	0	0	1		2.5641	0	0	1		0	0	0	1		12.8205	1	0	0		1.92308	0	0	1		2.5641	0	0	1		1.92308	0	0	1
-1.40845	0	0	1		-0.56338	0	0	1		0.469484	0	0	1		-1.83099	0	0	1		0.854701	0	0	1		0.897436	0	0	1		10.2564	1	0	0		3.97436	1	0	0		0	0	0	1		0	0	0	1
-3.28638	0	0	1		0.0704225	0	0	1		-1.87793	0	0	1		0.140845	0	0	1		-1.7094	0	0	1		0.897436	0	0	1		0.854701	0	0	1		-1.02564	0	1	0		0	0	0	1		0	0	0	1
4.69484	1	0	0		-0.56338	0	0	1		4.69484	1	0	0		-0.774648	0	0	1		-1.7094	0	0	1		-1.79487	0	0	1		2.5641	0	0	1		-8.07692	0	1	0		0	0	0	1		1.53846	0	0	1
-0.938967	0	0	1		-0.211268	0	0	1		-1.87793	0	0	1		-1.83099	0	1	0		0.854701	0	0	1		-0.128205	0	0	1		-0.854701	0	0	1		-0.25641	0	0	1		-2.5641	0	0	1		0	0	0	1
0.469484	0	0	1		0.352113	0	0	1		-0.938967	0	0	1		-0.704225	0	0	1		1.7094	0	0	1		0.769231	0	0	1		-4.2735	0	0	1		0.769231	0	0	1		0	0	0	1		-0.384615	0	0	1
-0.469484	0	0	1		0.211268	0	0	1		0	0	0	1		-0.140845	0	0	1		0.854701	0	0	1		-0.128205	0	0	1		0	0	0	1		-0.128205	0	0	1		-2.5641	0	0	1		-0.384615	0	0	1
-3.75587	0	0	1		-0.211268	0	0	1		0.469484	0	0	1		-2.1831	0	1	0		0	0	0	1		-0.384615	0	0	1		0	0	0	1		6.28205	1	0	0		0	0	0	1		-0.769231	0	0	1
-0.938967	0	0	1		-0.211268	0	0	1		1.40845	0	0	1		-2.32394	0	1	0		-5.98291	0	0	1		1.79487	0	0	1		1.7094	0	0	1		8.58974	1	0	0		2.5641	0	0	1		1.15385	0	0	1
30.5164	1	0	0		0.0704225	0	0	1		6.57277	1	0	0		6.83099	1	0	0		-0.854701	0	0	1		-1.92308	0	0	1		2.5641	0	0	1		3.07692	1	0	0		7.69231	0	0	1		1.15385	0	0	1
0.469484	0	0	1		0.492958	0	0	1		0.469484	0	0	1		-0.774648	0	0	1		1.7094	0	0	1		3.33333	0	0	1		0.854701	0	0	1		-7.4359	0	1	0		0	0	0	1		-0.384615	0	0	1
-0.469484	0	0	1		-1.12676	0	0	1		1.40845	0	0	1		5.28169	1	0	0		-0.854701	0	0	1		2.69231	0	0	1		6.83761	0	0	1		3.07692	1	0	0		-2.5641	0	0	1		-0.769231	0	0	1
0	0	0	1		-0.211268	0	0	1		0	0	0	1		-0.352113	0	0	1		6.83761	0	0	1		-2.30769	0	0	1		0.854701	0	0	1		-10.3846	0	1	0		0	0	0	1		0.769231	0	0	1
10.7981	1	0	0		-0.985915	0	0	1		7.98122	1	0	0		-3.87324	0	1	0		0	0	0	1		0	0	0	1		0	0	0	1		0	0	0	1		0	0	0	1		0	0	0	1
3.28638	0	0	1		0	0	0	1		0.469484	0	0	1		-2.04225	0	1	0		0	0	0	1		-0.128205	0	0	1		0	0	0	1		-0.128205	0	0	1		2.5641	0	0	1		0.769231	0	0	1
0.938967	0	0	1		-0.0704225	0	0	1		0	0	0	1		-0.211268	0	0	1		0	0	0	1		-0.25641	0	0	1		0.854701	0	0	1		-0.25641	0	0	1		0	0	0	1		0	0	0	1
0	0	0	1		-0.0704225	0	0	1		0.469484	0	0	1		-0.211268	0	0	1		0	0	0	1		-0.512821	0	0	1		0.854701	0	0	1		-0.641026	0	0	1		0	0	0	1		0	0	0	1
-0.469484	0	0	1		-1.05634	0	0	1		1.87793	0	0	1		8.09859	1	0	0		-0.854701	0	0	1		-0.641026	0	0	1		7.69231	1	0	0		0.25641	0	0	1		0	0	0	1		0	0	0	1
0.469484	0	0	1		-0.633803	0	0	1		-0.469484	0	0	1		2.88732	1	0	0		0.854701	0	0	1		-0.25641	0	0	1		0	0	0	1		-0.25641	0	0	1		0	0	0	1		0.384615	0	0	1
-0.469484	0	0	1		1.76056	1	0	0		-1.40845	0	0	1		-0.492958	0	0	1		1.7094	0	0	1		-1.53846	0	1	0		26.4957	1	0	0		-1.53846	0	1	0		5.12821	0	0	1		-2.30769	0	0	1
23.0047	1	0	0		0.56338	0	0	1		15.493	1	0	0		-0.704225	0	0	1		-0.854701	0	0	1		-0.897436	0	0	1		55.5556	1	0	0		1.15385	0	0	1		0	0	0	1		0	0	0	1
-1.40845	0	0	1		0.0704225	0	0	1		15.9624	1	0	0		0.633803	0	0	1		0	0	0	1		-0.25641	0	0	1		-0.854701	0	0	1		-1.28205	0	0	1		0	0	0	1		0	0	0	1
0.469484	0	0	1		0	0	0	1		0	0	0	1		0	0	0	1		-0.854701	0	0	1		-0.128205	0	0	1		2.5641	0	0	1		-1.02564	0	0	1		0	0	0	1		-1.53846	0	0	1
-0.938967	0	0	1		0.0704225	0	0	1		0	0	0	1		-0.211268	0	0	1		0.854701	0	0	1		0.384615	0	0	1		4.2735	0	0	1		12.9487	1	0	0		0	0	0	1		0	0	0	1
-0.469484	0	0	1		0	0	0	1		1.87793	0	0	1		0.774648	1	0	0		0	0	0	1		0	0	0	1		10.2564	1	0	0		-0.128205	0	0	1		2.5641	0	0	1		2.30769	0	0	1
-0.938967	0	0	1		-0.774648	0	1	0		0	0	0	1		0.422535	0	0	1		-0.854701	0	0	1		0	0	0	1		0	0	0	1		-0.25641	0	0	1		-2.5641	0	0	1		-0.384615	0	0	1
0.938967	0	0	1		0.140845	0	0	1		-0.938967	0	0	1		0	0	0	1		-0.854701	0	0	1		-0.25641	0	0	1		19.6581	1	0	0		0.128205	0	0	1		-2.5641	0	0	1		0.384615	0	0	1
0	0	0	1		-0.633803	0	0	1		-1.40845	0	0	1		1.12676	0	0	1		0	0	0	1		-1.02564	0	0	1		-1.7094	0	0	1		6.15385	1	0	0		2.5641	0	0	1		-0.384615	0	0	1
-0.938967	0	0	1		-0.0704225	0	0	1		-0.938967	0	0	1		-3.73239	0	1	0		0	0	0	1		-0.25641	0	0	1		0	0	0	1		-0.25641	0	0	1		0	0	0	1		-0.384615	0	0	1
0.469484	0	0	1		0.352113	0	0	1		0.938967	0	0	1		0	0	0	1		1.7094	0	0	1		-0.25641	0	0	1		32.4786	1	0	0		1.79487	1	0	0		-2.5641	0	0	1		-0.384615	0	0	1
0.469484	0	0	1		0.352113	0	0	1		0.938967	0	0	1		-0.211268	0	0	1		0.854701	0	0	1		0.641026	0	0	1		-5.98291	0	0	1		-3.33333	0	1	0		0	0	0	1		0	0	0	1
0.469484	0	0	1		-0.0704225	0	0	1		0	0	0	1		-0.0704225	0	0	1		-2.5641	0	0	1		2.05128	0	0	1		38.4615	1	0	0		10.1282	1	0	0		-0.854701	0	0	1		-1.66667	0	0	1
0.469484	0	0	1		0.422535	1	0	0		0	0	0	1		0	0	0	1		3.4188	0	0	1		1.02564	0	0	1		-8.88178e-16	0	0	1		1.92308	0	0	1		-0.854701	0	0	1		-1.15385	0	1	0
0	0	0	1		0.28169	0	0	1		0	0	0	1		-0.492958	0	0	1		4.2735	0	0	1		-2.4359	0	0	1		108.547	1	0	0		-7.30769	0	1	0		-1.7094	0	0	1		0.128205	0	0	1
0	0	0	1		0.211268	0	0	1		-0.469484	0	0	1		0.211268	0	0	1		-2.5641	0	0	1		0.384615	0	0	1		5.12821	0	0	1		0.512821	0	0	1		1.7094	0	0	1		-0.384615	0	0	1
1.87793	0	0	1		-0.211268	0	0	1		0.469484	0	0	1		-0.352113	0	0	1		8.54701	1	0	0		2.94872	1	0	0		45.2991	1	0	0		2.30769	1	0	0		-0.854701	0	0	1		-0.128205	0	0	1
-0.469484	0	0	1		-0.0704225	0	0	1		-0.469484	0	0	1		-0.28169	0	0	1		-0.854701	0	0	1		-0.512821	0	0	1		2.5641	0	0	1		1.79487	0	0	1		-2.5641	0	0	1		-0.512821	0	0	1
0	0	0	1		0	0	0	1		0	0	0	1		0	0	0	1		-0.854701	0	0	1		2.17949	1	0	0		11.1111	1	0	0		0.384615	0	0	1		0	0	0	1		-0.128205	0	0	1
0	0	0	1		-0.140845	0	0	1		0	0	0	1		0	0	0	1		1.7094	0	0	1		0.25641	0	0	1		-1.7094	0	0	1		0.25641	0	0	1		-0.854701	0	0	1		3.33333	0	0	1
-0.469484	0	0	1		-0.0704225	0	0	1		-0.469484	0	0	1		-0.211268	0	0	1		-3.4188	0	0	1		0.25641	0	0	1		6.83761	0	0	1		-1.41026	0	0	1		0	0	0	1		0	0	0	1
-0.938967	0	0	1		-0.140845	0	0	1		0	0	0	1		-0.352113	0	0	1		0	0	0	1		1.92308	0	0	1		-5.12821	0	0	1		4.87179	1	0	0		-0.854701	0	0	1		-0.25641	0	0	1
-0.469484	0	0	1		0	0	0	1		0.469484	0	0	1		0	0	0	1		-2.5641	0	0	1		3.20513	1	0	0		10.2564	1	0	0		4.48718	1	0	0		0	0	0	1		0	0	0	1
0	0	0	1		0.28169	0	0	1		-0.469484	0	0	1		-0.140845	0	0	1		0	0	0	1		-1.28205	0	0	1		0	0	0	1		-0.769231	0	0	1		1.7094	0	0	1		-0.512821	0	0	1
0	0	0	1		0	0	0	1		0	0	0	1		0.0704225	0	0	1		3.4188	0	0	1		1.66667	0	0	1		-1.7094	0	0	1		2.4359	0	0	1		-3.4188	0	0	1		1.15385	1	0	0
36.1702	1	0	0		0.319149	0	0	1		-1.41844	0	0	1		-2.12766	0	0	1		-0.854701	0	0	1		0	0	0	1		-0.854701	0	0	1		-0.384615	0	0	1		1.7094	0	0	1		-1.53846	0	1	0
31.2057	1	0	0		-0.212766	0	0	1		2.83688	0	0	1		3.40426	1	0	0		0.854701	0	0	1		1.02564	0	0	1		0	0	0	1		0.25641	0	0	1		0	0	0	1		-0.384615	0	0	1
17.0213	1	0	0		6.91489	1	0	0		5.67376	0	0	1		2.87234	1	0	0		-0.854701	0	0	1		0.641026	0	0	1		-1.7094	0	0	1		0.128205	0	0	1		-1.7094	0	0	1		2.5641	0	0	1
-0.70922	0	0	1		3.19149	1	0	0		2.83688	0	0	1		1.91489	1	0	0		0	0	0	1		0.128205	0	0	1		0	0	0	1		0	0	0	1		0	0	0	1		0.384615	0	0	1
-0.70922	0	0	1		-0.319149	0	0	1		0	0	0	1		0.106383	0	0	1		-5.12821	0	0	1		3.46154	0	0	1		112.821	1	0	0		-13.3333	0	1	0		0	0	0	1		-1.92308	0	0	1
-1.41844	0	0	1		1.38298	1	0	0		-0.70922	0	0	1		-1.70213	0	1	0		1.7094	0	0	1		-0.128205	0	0	1		0	0	0	1		-0.384615	0	0	1		0	0	0	1		0	0	0	1
2.83688	0	0	1		1.59574	1	0	0		2.12766	0	0	1		4.04255	1	0	0		0	0	0	1		-0.128205	0	0	1		0	0	0	1		0.384615	0	0	1		0	0	0	1		-0.641026	0	0	1
0	0	0	1		-0.425532	0	0	1		0	0	0	1		-0.319149	0	0	1		2.5641	0	0	1		7.5641	1	0	0		11.9658	1	0	0		5.25641	1	0	0		0	0	0	1		0.128205	0	0	1
2.83688	0	0	1		2.76596	0	0	1		-1.41844	0	0	1		-4.78723	0	1	0		0	0	0	1		-0.769231	0	0	1		-1.7094	0	0	1		0	0	0	1		0.854701	0	0	1		0.641026	1	0	0
-2.83688	0	0	1		-0.425532	0	0	1		1.41844	0	0	1		-0.638298	0	0	1		1.7094	0	0	1		0	0	0	1		0	0	0	1		0	0	0	1		-3.4188	0	0	1		-0.897436	0	0	1
2.12766	0	0	1		0.425532	0	0	1		0	0	0	1		-0.106383	0	0	1		-0.854701	0	0	1		1.92308	0	0	1		11.1111	1	0	0		4.48718	1	0	0		0	0	0	1		-0.128205	0	0	1
23.4043	1	0	0		-0.106383	0	0	1		8.51064	1	0	0		0.212766	0	0	1		-1.7094	0	0	1		-0.769231	0	0	1		0	0	0	1		-0.769231	0	0	1		0	0	0	1		-0.641026	0	0	1
0	0	0	1		-0.531915	0	0	1		0	0	0	1		-0.638298	0	1	0		-0.854701	0	0	1		1.41026	0	0	1		-1.7094	0	0	1		-0.384615	0	0	1		0	0	0	1		-1.15385	0	0	1
-2.83688	0	0	1		-2.02128	0	0	1		-3.5461	0	0	1		0.531915	0	0	1		3.4188	0	0	1		1.66667	1	0	0		58.9744	1	0	0		4.48718	1	0	0		-2.5641	0	0	1		0.641026	0	0	1
-1.41844	0	0	1		-0.425532	0	0	1		-2.12766	0	0	1		-0.851064	0	0	1		0	0	0	1		-0.25641	0	0	1		0	0	0	1		-0.25641	0	0	1		3.4188	0	0	1		-1.66667	0	1	0
-0.70922	0	0	1		3.82979	1	0	0		-2.83688	0	0	1		-1.17021	0	0	1		0	0	0	1		0	0	0	1		0.854701	0	0	1		0.25641	0	0	1		0	0	0	1		-0.128205	0	0	1
54.6099	1	0	0		5.95745	1	0	0		8.51064	1	0	0		4.46809	1	0	0		-0.854701	0	0	1		0	0	0	1		3.4188	0	0	1		-0.128205	0	0	1		-3.4188	0	0	1		0.512821	0	0	1
20.5674	1	0	0		7.76596	1	0	0		-2.83688	0	0	1		-2.76596	0	1	0		-0.854701	0	0	1		0.384615	0	0	1		-1.7094	0	0	1		1.53846	1	0	0		-2.5641	0	0	1		-0.384615	0	0	1
12.0567	1	0	0		-0.851064	0	1	0		4.96454	0	0	1		4.25532	1	0	0		0	0	0	1		0	0	0	1		-1.7094	0	0	1		1.28205	0	0	1		0	0	0	1		-0.128205	0	0	1
-1.41844	0	0	1		18.1915	1	0	0		-9.21986	0	0	1		-3.40426	0	1	0		-0.854701	0	0	1		0.897436	0	0	1		-1.7094	0	0	1		0.641026	0	0	1		1.7094	0	0	1		0.512821	0	0	1
0	0	0	1		0	0	0	1		0	0	0	1		0.212766	0	0	1		0	0	0	1		-0.25641	0	0	1		5.98291	0	0	1		1.02564	1	0	0		3.4188	0	0	1		-1.79487	0	0	1
0	0	0	1		6.06383	1	0	0		-0.70922	0	0	1		-1.38298	0	1	0		-1.7094	0	0	1		1.79487	0	0	1		14.5299	1	0	0		0.512821	0	0	1		-2.5641	0	0	1		2.17949	0	0	1
6.38298	1	0	0		2.65957	1	0	0		5.67376	0	0	1		1.38298	0	0	1		-2.5641	0	0	1		-0.128205	0	0	1		-0.854701	0	0	1		1.28205	0	0	1		0	0	0	1		0	0	0	1
-1.41844	0	0	1		2.55319	1	0	0		-2.83688	0	0	1		-0.744681	0	0	1		0	0	0	1		0.384615	0	0	1		10.2564	1	0	0		0.128205	0	0	1		0.854701	0	0	1		-1.92308	0	1	0
4.96454	0	0	1		-2.97872	0	1	0		9.92908	1	0	0		-3.61702	0	1	0		-2.5641	0	0	1		-0.384615	0	0	1		2.5641	0	0	1		0.512821	0	0	1		-1.7094	0	0	1		1.02564	0	0	1
17.7305	1	0	0		1.38298	0	0	1		14.1844	1	0	0		-3.7234	0	0	1		0.854701	0	0	1		0	0	0	1		0	0	0	1		0.128205	0	0	1		1.7094	0	0	1		-0.128205	0	0	1
8.51064	1	0	0		2.97872	1	0	0		3.55271e-15	0	0	1		7.87234	1	0	0		-13.6752	0	0	1		-3.97436	0	0	1		52.1368	1	0	0		-7.5641	0	0	1		-1.7094	0	0	1		-0.384615	0	0	1
0	0	0	1		-1.06383	0	1	0		0	0	0	1		-0.851064	0	0	1		-3.4188	0	0	1		8.46154	1	0	0		14.5299	1	0	0		4.61538	1	0	0		-4.2735	0	0	1		-0.512821	0	0	1
5.67376	0	0	1		1.48936	0	0	1		2.83688	0	0	1		-2.55319	0	1	0		0	0	0	1		-0.128205	0	0	1		0.854701	0	0	1		-0.512821	0	0	1		0	0	0	1		-0.384615	0	0	1
2.83688	0	0	1		-0.212766	0	0	1		-2.83688	0	0	1		-0.425532	0	0	1		0	0	0	1		-0.25641	0	0	1		0.854701	0	0	1		-0.25641	0	0	1		4.2735	0	0	1		-0.384615	0	0	1
9.21986	1	0	0		0.744681	1	0	0		2.12766	0	0	1		2.44681	1	0	0		0	0	0	1		-0.128205	0	0	1		33.3333	1	0	0		-0.128205	0	0	1		-3.4188	0	0	1		2.5641	0	0	1
0	0	0	1		0.531915	0	0	1		-0.70922	0	0	1		-0.106383	0	0	1		0	0	0	1		0.128205	0	0	1		2.5641	0	0	1		-0.128205	0	0	1		4.2735	0	0	1		1.02564	0	0	1
11.3475	1	0	0		0.744681	0	0	1		4.25532	1	0	0		0.638298	0	0	1		0.854701	0	0	1		1.15385	0	0	1		13.6752	1	0	0		-3.97436	0	1	0		0	0	0	1		0.128205	0	0	1
4.25532	0	0	1		1.59574	1	0	0		-1.41844	0	0	1		1.38298	0	0	1		0	0	0	1		0.384615	0	0	1		6.83761	1	0	0		0.25641	0	0	1		-1.7094	0	0	1		0.769231	0	0	1
2.12766	0	0	1		1.70213	0	0	1		-1.41844	0	0	1		5.42553	1	0	0		0	0	0	1		0	0	0	1		0	0	0	1		-0.128205	0	0	1		5.12821	0	0	1		3.33333	0	0	1
10.6383	1	0	0		1.06383	1	0	0		0.70922	0	0	1		1.70213	1	0	0		-0.854701	0	0	1		-2.30769	0	1	0		4.2735	1	0	0		-1.53846	0	0	1		0.854701	0	0	1		0.384615	0	0	1
0.70922	0	0	1		2.34043	1	0	0		-3.5461	0	0	1		-0.851064	0	0	1		0	0	0	1		-0.25641	0	0	1		0.854701	0	0	1		-0.25641	0	0	1		0	0	0	1		0	0	0	1
0	0	0	1		2.12766	1	0	0		-2.12766	0	0	1		11.383	1	0	0		1.7094	0	0	1		-0.384615	0	0	1		0.854701	0	0	1		5.12821	1	0	0		1.7094	0	0	1		0.128205	0	0	1
5.67376	0	0	1		-2.44681	0	1	0		0	0	0	1		0.851064	0	0	1		-0.854701	0	0	1		-0.512821	0	0	1		2.5641	0	0	1		-0.128205	0	0	1		-3.4188	0	0	1		-1.28205	0	1	0
1.41844	0	0	1		-1.70213	0	0	1		1.41844	0	0	1		-0.531915	0	0	1		0	0	0	1		0	0	0	1		0.854701	0	0	1		0	0	0	1		0	0	0	1		-0.384615	0	0	1
5.67376	1	0	0		1.06383	0	0	1		17.7305	1	0	0		3.61702	1	0	0		-0.854701	0	0	1		0	0	0	1		3.4188	0	0	1		0.641026	0	0	1		-1.7094	0	0	1		-1.79487	0	0	1
-0.70922	0	0	1		-0.851064	0	0	1		1.41844	0	0	1		-0.638298	0	0	1		0	0	0	1		0	0	0	1		0	0	0	1		0	0	0	1		-0.854701	0	0	1		0.25641	0	0	1
-6.38298	0	0	1		5.10638	1	0	0		14.8936	1	0	0		8.08511	1	0	0		0	0	0	1		0.128205	0	0	1		-0.854701	0	0	1		-0.641026	0	0	1		-0.854701	0	0	1		-0.384615	0	0	1
36.8794	1	0	0		28.2979	1	0	0		12.766	0	0	1		13.1915	0	0	1		-0.854701	0	0	1		0.25641	0	0	1		10.2564	1	0	0		2.17949	1	0	0		-0.854701	0	0	1		1.28205	0	0	1
-4.25532	0	1	0		-1.91489	0	1	0		-2.12766	0	0	1		0.744681	0	0	1		-0.854701	0	0	1		0	0	0	1		3.4188	0	0	1		-0.25641	0	0	1		-0.854701	0	0	1		-0.512821	0	0	1
-7.80142	0	1	0		-1.17021	0	0	1		-5.67376	0	0	1		-3.93617	0	1	0		0	0	0	1		3.20513	1	0	0		-3.4188	0	0	1		3.84615	1	0	0		0	0	0	1		0.128205	0	0	1
0	0	0	1		-0.531915	0	0	1		5.67376	1	0	0		-2.34043	0	1	0		-1.7094	0	0	1		-0.25641	0	0	1		0	0	0	1		0.769231	0	0	1		-0.854701	0	0	1		-0.384615	0	0	1
8.51064	1	0	0		2.65957	1	0	0		5.67376	1	0	0		1.38298	0	0	1		0	0	0	1		1.02564	0	0	1		-2.5641	0	0	1		-1.15385	0	0	1		0.854701	0	0	1		5.51282	1	0	0
-0.70922	0	0	1		7.34043	1	0	0		2.83688	0	0	1		-1.70213	0	0	1		0	0	0	1		-0.128205	0	0	1		2.5641	0	0	1		-0.641026	0	0	1		-5.12821	0	0	1		-0.384615	0	0	1
4.25532	0	0	1		1.59574	0	0	1		5.67376	0	0	1		1.80851	0	0	1		1.7094	0	0	1		1.92308	0	0	1		-5.12821	0	0	1		3.97436	1	0	0		0.854701	0	0	1		0.641026	0	0	1
2.83688	0	0	1		1.48936	0	0	1		-1.41844	0	0	1		0.319149	0	0	1		0	0	0	1		0.384615	0	0	1		-1.7094	0	0	1		-1.28205	0	0	1		-2.5641	0	0	1		1.41026	0	0	1
0.70922	0	0	1		0.106383	0	0	1		0	0	0	1		0	0	0	1		0	0	0	1		-1.53846	0	1	0		0	0	0	1		1.41026	0	0	1		-3.4188	0	0	1		1.79487	0	0	1
-1.41844	0	0	1		1.06383	0	0	1		-0.70922	0	0	1		0.744681	0	0	1		-1.7094	0	0	1		-1.28205	0	0	1		-3.4188	0	0	1		-0.512821	0	0	1		0	0	0	1		-0.384615	0	0	1
0.70922	0	0	1		5.6383	1	0	0		2.83688	0	0	1		-0.425532	0	0	1		-1.7094	0	0	1		0.384615	0	0	1		4.2735	0	0	1		10.3846	1	0	0		-0.854701	0	0	1		0.512821	0	0	1
-1.41844	0	0	1		-3.61702	0	1	0		-2.83688	0	0	1		-5.31915	0	1	0		-1.7094	0	0	1		1.79487	0	0	1		-0.854701	0	0	1		-0.512821	0	0	1		0.854701	0	0	1		-0.769231	0	0	1
0	0	0	1		0	0	0	1		0.70922	0	0	1		0.212766	0	0	1		0.854701	0	0	1		0.128205	0	0	1		-1.7094	0	0	1		0.897436	1	0	0		2.5641	0	0	1		-0.128205	0	0	1
0	0	0	1		4.3617	1	0	0		2.83688	0	0	1		1.17021	1	0	0		-0.854701	0	0	1		0.25641	0	0	1		0	0	0	1		-0.25641	0	0	1		0	0	0	1		0.897436	0	0	1
2.12766	0	0	1		-0.425532	0	0	1		0	0	0	1		-0.319149	0	0	1		0.854701	0	0	1		0.512821	0	0	1		0	0	0	1		0.641026	0	0	1		0	0	0	1		1.79487	0	0	1
12.766	1	0	0		0.744681	0	0	1		5.67376	1	0	0		3.51064	1	0	0		0.854701	0	0	1		0.512821	0	0	1		-2.5641	0	0	1		-1.15385	0	1	0		-5.98291	0	0	1		3.33333	0	0	1
2.83688	0	0	1		0.319149	0	0	1		8.51064	1	0	0		1.59574	1	0	0		0	0	0	1		-0.641026	0	0	1		0	0	0	1		-0.25641	0	0	1		0	0	0	1		-0.641026	0	0	1
34.0426	1	0	0		0	0	0	1		0	0	0	1		0.531915	0	0	1		0	0	0	1		0.384615	0	0	1		-0.854701	0	0	1		-0.128205	0	0	1		-1.7094	0	0	1		-0.897436	0	0	1
5.67376	0	0	1		-1.38298	0	0	1		3.5461	0	0	1		-0.212766	0	0	1		0	0	0	1		-0.384615	0	0	1		2.5641	0	0	1		-1.15385	0	1	0		0.854701	0	0	1		0.384615	0	0	1
-1.41844	0	0	1		0.212766	0	0	1		-1.41844	0	0	1		-0.425532	0	0	1		0	0	0	1		0	0	0	1		1.7094	0	0	1		0	0	0	1		0	0	0	1		0	0	0	1
0.70922	0	0	1		0	0	0	1		0	0	0	1		-0.212766	0	0	1		0	0	0	1		0	0	0	1		1.7094	0	0	1		0	0	0	1		2.5641	0	0	1		4.87179	1	0	0
0	0	0	1		0.957447	1	0	0		0.70922	0	0	1		4.46809	1	0	0		0	0	0	1		-0.128205	0	0	1		0	0	0	1		-0.128205	0	0	1		0	0	0	1		-0.384615	0	0	1
0.537634	0	0	1		-0.483871	0	0	1		0	0	0	1		-0.806452	0	0	1		0	0	0	1		0.128205	0	0	1		-0.854701	0	0	1		0	0	0	1		0	0	0	1		0	0	0	1
32.2581	1	0	0		1.45161	0	0	1		9.67742	1	0	0		4.43548	1	0	0		0	0	0	1		-0.25641	0	0	1		4.2735	0	0	1		-0.384615	0	0	1		0	0	0	1		-0.25641	0	0	1
2.68817	0	0	1		0.483871	0	0	1		1.6129	0	0	1		0.806452	0	0	1		0	0	0	1		-0.128205	0	0	1		2.5641	0	0	1		-0.128205	0	0	1		0	0	0	1		2.17949	1	0	0
-1.6129	0	0	1		3.70968	1	0	0		0.537634	0	0	1		-1.77419	0	0	1		0	0	0	1		-1.53846	0	0	1		19.6581	1	0	0		1.92308	1	0	0		0.854701	0	0	1		0.384615	0	0	1
0	0	0	1		3.30645	1	0	0		-3.22581	0	0	1		-0.0806452	0	0	1		0	0	0	1		0	0	0	1		0	0	0	1		0.128205	0	0	1		1.7094	0	0	1		-0.384615	0	0	1
-1.07527	0	0	1		-1.69355	0	1	0		-0.537634	0	0	1		-1.77419	0	1	0		0	0	0	1		-0.384615	0	0	1		0	0	0	1		-0.384615	0	0	1		0	0	0	1		1.02564	1	0	0
-1.6129	0	0	1		-0.725806	0	0	1		0.537634	0	0	1		9.83871	1	0	0		-0.854701	0	0	1		-0.384615	0	0	1		0	0	0	1		-0.25641	0	0	1		0	0	0	1		-0.128205	0	0	1
-2.15054	0	0	1		-3.79032	0	1	0		-0.537634	0	0	1		-1.93548	0	0	1		-0.854701	0	0	1		1.15385	0	0	1		0	0	0	1		-0.384615	0	0	1		0	0	0	1		0	0	0	1
-2.68817	0	0	1		2.41935	0	0	1		-12.9032	0	1	0		-3.06452	0	0	1		-0.854701	0	0	1		0.25641	0	0	1		0.854701	0	0	1		0	0	0	1		1.7094	0	0	1		6.66667	1	0	0
0	0	0	1		-0.806452	0	0	1		0	0	0	1		6.6129	1	0	0		0	0	0	1		0	0	0	1		0.854701	0	0	1		0.128205	0	0	1		-4.2735	0	1	0		-0.25641	0	0	1
68.2796	1	0	0		3.30645	0	0	1		21.5054	1	0	0		26.6935	1	0	0		-0.854701	0	0	1		-0.128205	0	0	1		0	0	0	1		-0.128205	0	0	1		0	0	0	1		-0.128205	0	0	1
1.07527	0	0	1		0.16129	0	0	1		5.37634	1	0	0		1.37097	1	0	0		0	0	0	1		0.128205	0	0	1		-0.854701	0	0	1		0.128205	0	0	1		1.7094	0	0	1		0.769231	0	0	1
13.9785	1	0	0		5.96774	1	0	0		8.06452	0	0	1		-2.17742	0	0	1		0.854701	0	0	1		-0.25641	0	0	1		0.854701	0	0	1		0	0	0	1		0	0	0	1		2.4359	1	0	0
-1.6129	0	0	1		0.564516	0	0	1		0	0	0	1		-0.887097	0	1	0		-4.2735	0	0	1		5	1	0	0		15.3846	1	0	0		1.66667	0	0	1		-2.5641	0	0	1		7.5641	1	0	0
1.07527	0	0	1		0.806452	0	0	1		11.2903	1	0	0		-0.806452	0	0	1		0	0	0	1		-0.128205	0	0	1		0	0	0	1		-0.384615	0	0	1		0	0	0	1		-0.128205	0	0	1
-1.07527	0	0	1		-3.46774	0	1	0		1.07527	0	0	1		-5.8871	0	1	0		-2.5641	0	0	1		-0.128205	0	0	1		-0.854701	0	0	1		0.769231	0	0	1		-0.854701	0	0	1		-1.15385	0	1	0
46.7742	1	0	0		9.43548	1	0	0		5.91398	0	0	1		5.40323	1	0	0		-1.62602	0	0	1		-0.365854	0	0	1		2.43902	0	0	1		1.82927	0	0	1		2.5641	0	0	1		-0.769231	0	0	1
1.6129	0	0	1		0.483871	0	0	1		0.537634	0	0	1		1.53226	0	0	1		-2.43902	0	0	1		3.04878	1	0	0		5.69106	0	0	1		-1.09756	0	0	1		-0.854701	0	0	1		-0.25641	0	0	1
1.07527	0	0	1		0	0	0	1		0	0	0	1		0.16129	0	0	1		2.43902	0	0	1		-2.07317	0	0	1		-2.43902	0	0	1		-4.5122	0	1	0		-2.5641	0	0	1		0.25641	0	0	1
2.68817	0	0	1		9.43548	1	0	0		-6.45161	0	1	0		-1.29032	0	0	1		-3.25203	0	0	1		1.46341	0	0	1		-2.43902	0	0	1		0.731707	0	0	1		2.5641	0	0	1		0.641026	0	0	1
15.0538	1	0	0		2.90323	0	0	1		4.30108	0	0	1		-0.241935	0	0	1		0	0	0	1		0	0	0	1		0	0	0	1		0	0	0	1		0.854701	0	0	1		-0.25641	0	0	1
4.83871	0	0	1		-0.725806	0	0	1		-4.83871	0	0	1		-3.22581	0	0	1		0.813008	0	0	1		0.243902	0	0	1		3.25203	0	0	1		-0.365854	0	0	1		-2.5641	0	0	1		-0.897436	0	1	0
9.13978	1	0	0		-0.16129	0	0	1		-1.07527	0	0	1		0.322581	0	0	1		-4.87805	0	0	1		-1.58537	0	0	1		0	0	0	1		1.21951	0	0	1		0	0	0	1		0.512821	0	0	1
0	0	0	1		-0.887097	0	0	1		2.15054	0	0	1		-1.04839	0	1	0		0.813008	0	0	1		0.97561	1	0	0		-0.813008	0	0	1		2.07317	1	0	0		1.7094	0	0	1		0.128205	0	0	1
-10.2151	0	1	0		-4.67742	0	0	1		-1.6129	0	0	1		-15.1613	0	1	0		-0.813008	0	0	1		-0.121951	0	0	1		0.813008	0	0	1		2.19512	0	0	1		-1.7094	0	0	1		-0.384615	0	0	1
11.2903	1	0	0		1.77419	1	0	0		-1.6129	0	0	1		10.1613	1	0	0		-2.43902	0	0	1		-0.853659	0	0	1		4.06504	0	0	1		5.36585	1	0	0		0	0	0	1		0.128205	0	0	1
0.537634	0	0	1		-0.0806452	0	0	1		0	0	0	1		0.967742	1	0	0		0.813008	0	0	1		-2.92683	0	0	1		1.62602	0	0	1		6.34146	1	0	0		0	0	0	1		0	0	0	1
17.2043	1	0	0		-2.25806	0	1	0		1.6129	0	0	1		-0.806452	0	0	1		0	0	0	1		0	0	0	1		0	0	0	1		0	0	0	1		-5.98291	0	0	1		-0.128205	0	0	1
1.6129	0	0	1		3.62903	0	0	1		-5.91398	0	0	1		2.17742	0	0	1		-2.43902	0	0	1		0.243902	0	0	1		1.62602	0	0	1		-0.365854	0	0	1		0	0	0	1		0	0	0	1
-3.22581	0	0	1		-1.29032	0	0	1		-0.537634	0	0	1		-3.06452	0	1	0		0.813008	0	0	1		-0.487805	0	0	1		0	0	0	1		-0.365854	0	0	1		3.25203	0	0	1		0.609756	0	0	1
14.5161	1	0	0		-0.645161	0	0	1		-2.15054	0	0	1		-0.645161	0	0	1		-2.43902	0	0	1		-1.82927	0	0	1		13.0081	1	0	0		16.2195	1	0	0		0.813008	0	0	1		1.21951	0	0	1
-1.6129	0	0	1		-0.725806	0	0	1		5.37634	1	0	0		-0.725806	0	0	1		1.62602	0	0	1		-0.731707	0	0	1		2.43902	0	0	1		5.36585	1	0	0		-0.813008	0	0	1		-0.365854	0	0	1
2.68817	0	0	1		0	0	0	1		0	0	0	1		-1.04839	0	1	0		-1.62602	0	0	1		0.731707	0	0	1		5.69106	0	0	1		0.97561	0	0	1		0	0	0	1		-0.365854	0	0	1
8.06452	1	0	0		1.6129	0	0	1		-3.76344	0	0	1		1.53226	0	0	1		0	0	0	1		-0.365854	0	0	1		-1.62602	0	0	1		3.29268	1	0	0		-2.43902	0	0	1		-2.68293	0	0	1
5.37634	0	0	1		-1.20968	0	0	1		13.9785	1	0	0		7.17742	1	0	0		3.25203	0	0	1		0.243902	0	0	1		-4.87805	0	0	1		1.95122	0	0	1		4.87805	0	0	1		-1.70732	0	0	1
5.37634	0	0	1		-3.87097	0	1	0		-0.537634	0	0	1		-1.20968	0	0	1		-2.43902	0	0	1		-1.82927	0	0	1		-0.813008	0	0	1		-8.78049	0	1	0		0	0	0	1		0.487805	0	0	1
3.76344	0	0	1		-0.483871	0	0	1		-2.68817	0	1	0		-0.806452	0	0	1		0	0	0	1		0.243902	0	0	1		0	0	0	1		0.121951	0	0	1		-2.43902	0	0	1		-3.90244	0	0	1
0	0	0	1		-0.725806	0	0	1		-0.537634	0	0	1		-0.887097	0	1	0		-4.06504	0	0	1		0.609756	0	0	1		0	0	0	1		5.85366	1	0	0		-4.06504	0	0	1		-1.70732	0	0	1
2.15054	0	0	1		-2.41935	0	1	0		2.15054	0	0	1		-3.62903	0	1	0		0.813008	0	0	1		0.97561	0	0	1		-0.813008	0	0	1		-0.487805	0	0	1		0	0	0	1		-0.121951	0	0	1
0	0	0	1		0.564516	0	0	1		0.537634	0	0	1		0	0	0	1		0.813008	0	0	1		-1.95122	0	0	1		-2.43902	0	0	1		0.487805	0	0	1		0	0	0	1		-0.121951	0	0	1
0	0	0	1		0.887097	0	0	1		-0.537634	0	0	1		0.725806	0	0	1		0.813008	0	0	1		0	0	0	1		-4.06504	0	0	1		1.09756	0	0	1		0	0	0	1		-0.731707	0	0	1
-1.07527	0	0	1		0	0	0	1		-1.6129	0	0	1		-1.29032	0	1	0		-9.7561	0	1	0		-1.46341	0	0	1		-3.25203	0	0	1		1.70732	0	0	1		0	0	0	1		0	0	0	1
-1.07527	0	0	1		-1.53226	0	1	0		0.537634	0	0	1		0.0806452	0	0	1		-0.813008	0	0	1		0.853659	0	0	1		-1.62602	0	0	1		-0.243902	0	0	1		0	0	0	1		-1.34146	0	0	1
-0.537634	0	0	1		-0.322581	0	0	1		0	0	0	1		-0.403226	0	0	1		-3.25203	0	0	1		-0.731707	0	0	1		4.06504	0	0	1		0.365854	0	0	1		-2.43902	0	0	1		-0.365854	0	0	1
-0.537634	0	0	1		-0.645161	0	0	1		0	0	0	1		2.09677	1	0	0		0	0	0	1		-1.21951	0	0	1		-0.813008	0	0	1		-0.365854	0	0	1		-1.62602	0	0	1		0	0	0	1
2.15054	0	0	1		-0.0806452	0	0	1		-0.537634	0	0	1		-0.806452	0	1	0		1.62602	0	0	1		-0.121951	0	0	1		0	0	0	1		-0.121951	0	0	1		0	0	0	1		0	0	0	1
84.4086	1	0	0		0	0	0	1		0	0	0	1		0.483871	1	0	0		0.813008	0	0	1		0.487805	0	0	1		-5.69106	0	0	1		-1.46341	0	0	1		-0.813008	0	0	1		0.609756	0	0	1
9.13978	1	0	0		-0.16129	0	0	1		-0.537634	0	0	1		0.322581	0	0	1		-1.62602	0	0	1		0.487805	0	0	1		0	0	0	1		-0.97561	0	0	1		1.62602	0	0	1		-0.609756	0	0	1
0	0	0	1		0.0806452	0	0	1		0	0	0	1		-0.483871	0	0	1		-3.25203	0	0	1		-0.487805	0	0	1		-2.43902	0	0	1		5.4878	1	0	0		0	0	0	1		0	0	0	1
0	0	0	1		-0.0806452	0	0	1		0	0	0	1		-0.0806452	0	0	1		0	0	0	1		2.19512	0	0	1		0.813008	0	0	1		0.243902	0	0	1		2.43902	0	0	1		-1.70732	0	1	0
0	0	0	1		0	0	0	1		1.7094	0	0	1		0	0	0	1		-0.813008	0	0	1		-0.609756	0	0	1		0.813008	0	0	1		-0.853659	0	0	1		-3.25203	0	0	1		1.21951	0	0	1
0	0	0	1		0	0	0	1		26.4957	1	0	0		0	0	0	1		-6.50407	0	1	0		-0.853659	0	0	1		0.813008	0	0	1		-3.29268	0	1	0		0.813008	0	0	1		-0.243902	0	0	1
5.12821	0	0	1		-1.66667	0	0	1		1.7094	0	0	1		7.5641	1	0	0		0.813008	0	0	1		1.21951	0	0	1		-4.87805	0	0	1		-1.46341	0	0	1		0.813008	0	0	1		0.121951	0	0	1
45.2991	1	0	0		-0.512821	0	0	1		8.54701	1	0	0		-2.69231	0	0	1		1.62602	0	0	1		0.121951	0	0	1		-1.62602	0	0	1		-2.43902	0	1	0		-1.62602	0	0	1		0.609756	0	0	1
-1.7094	0	0	1		0.897436	0	0	1		0	0	0	1		-1.02564	0	0	1		-4.06504	0	0	1		0.243902	0	0	1		-6.50407	0	0	1		0	0	0	1		0	0	0	1		-0.487805	0	0	1
0	0	0	1		-0.25641	0	0	1		0	0	0	1		-0.25641	0	0	1		1.62602	0	0	1		-0.487805	0	0	1		4.06504	0	0	1		-0.365854	0	0	1		0	0	0	1		-1.21951	0	0	1
4.2735	0	0	1		6.02564	1	0	0		1.7094	0	0	1		-3.20513	0	1	0		0	0	0	1		-0.243902	0	0	1		-0.813008	0	0	1		1.21951	0	0	1		0	0	0	1		0.121951	0	0	1
-3.4188	0	0	1		-1.28205	0	0	1		-5.98291	0	0	1		-5.51282	0	1	0		-2.43902	0	0	1		2.68293	0	0	1		-4.87805	0	0	1		2.31707	1	0	0		0	0	0	1		0.243902	0	0	1
0	0	0	1		-1.66667	0	1	0		0	0	0	1		-1.79487	0	1	0		-3.25203	0	0	1		0	0	0	1		0.813008	0	0	1		-0.121951	0	0	1		0	0	0	1		-0.243902	0	0	1
3.4188	0	0	1		-0.769231	0	0	1		0	0	0	1		-0.641026	0	0	1		-2.43902	0	0	1		-0.609756	0	0	1		0.813008	0	0	1		1.58537	0	0	1		0	0	0	1		0	0	0	1
3.4188	0	0	1		-0.512821	0	0	1		-1.7094	0	0	1		0	0	0	1		0	0	0	1		0.609756	0	0	1		0.813008	0	0	1		5.4878	1	0	0		-2.43902	0	0	1		0.121951	0	0	1
8.54701	1	0	0		-0.128205	0	0	1		11.1111	1	0	0		-7.30769	0	1	0		0	0	0	1		-0.121951	0	0	1		0	0	0	1		0.121951	0	0	1		-1.62602	0	0	1		-0.365854	0	0	1
-2.5641	0	0	1		1.79487	0	0	1		0	0	0	1		-6.53846	0	1	0		-2.43902	0	0	1		-0.243902	0	0	1		-0.813008	0	0	1		-0.609756	0	0	1		-1.62602	0	0	1		0.609756	0	0	1
0.854701	0	0	1		-2.69231	0	1	0		-0.854701	0	0	1		0.641026	0	0	1		0.813008	0	0	1		-0.121951	0	0	1		0	0	0	1		0.609756	0	0	1		-0.813008	0	0	1		-0.121951	0	0	1
29.0598	1	0	0		-0.512821	0	0	1		0	0	0	1		-0.25641	0	0	1		1.62602	0	0	1		0.243902	0	0	1		0.813008	0	0	1		1.21951	0	0	1		0	0	0	1		0.243902	0	0	1
0	0	0	1		0	0	0	1		0	0	0	1		0	0	0	1		0.813008	0	0	1		-0.121951	0	0	1		0	0	0	1		0.121951	0	0	1		-0.813008	0	0	1		0.121951	0	0	1
5.98291	1	0	0		3.20513	1	0	0		-3.4188	0	0	1		-1.66667	0	1	0		0	0	0	1		-1.09756	0	0	1		0	0	0	1		5	1	0	0		0.813008	0	0	1		-0.365854	0	0	1
-0.854701	0	0	1		5.25641	1	0	0		86.3248	1	0	0		7.30769	1	0	0		1.62602	0	0	1		-0.365854	0	0	1		-0.813008	0	0	1		3.29268	1	0	0		0	0	0	1		0	0	0	1
8.54701	1	0	0		-4.23077	0	0	1		-1.7094	0	0	1		-5.76923	0	1	0		4.06504	0	0	1		-0.97561	0	0	1		2.43902	0	0	1		18.4146	1	0	0		-0.813008	0	0	1		0	0	0	1
30.7692	1	0	0		8.46154	1	0	0		12.8205	1	0	0		5.89744	1	0	0		0.813008	0	0	1		0	0	0	1		-0.813008	0	0	1		1.46341	0	0	1		-0.813008	0	0	1		0	0	0	1
60.6838	1	0	0		2.5641	0	0	1		16.2393	1	0	0		-1.66667	0	0	1		-0.813008	0	0	1		-0.97561	0	0	1		2.43902	0	0	1		8.90244	1	0	0		0	0	0	1		0.121951	0	0	1
57.265	1	0	0		1.53846	0	0	1		33.3333	1	0	0		17.6923	1	0	0		0	0	0	1		1.09756	0	0	1		-0.813008	0	0	1		1.34146	1	0	0		-0.813008	0	0	1		-0.243902	0	0	1
-0.854701	0	0	1		-1.28205	0	0	1		3.4188	0	0	1		1.66667	1	0	0		0	0	0	1		0	0	0	1		0	0	0	1		0.97561	1	0	0		0	0	0	1		0.121951	0	0	1
-4.2735	0	1	0		-1.28205	0	1	0		0	0	0	1		-1.92308	0	1	0		-0.813008	0	0	1		-0.609756	0	0	1		0	0	0	1		1.58537	0	0	1		0	0	0	1		0	0	0	1
0	0	0	1		-2.17949	0	1	0		0	0	0	1		1.15385	0	0	1		0	0	0	1		0.487805	0	0	1		0	0	0	1		0.365854	0	0	1		0	0	0	1		-0.121951	0	0	1
-1.7094	0	0	1		-1.02564	0	0	1		-0.854701	0	0	1		-0.897436	0	0	1		-0.813008	0	0	1		-0.487805	0	0	1		11.3821	1	0	0		7.56098	1	0	0		0	0	0	1		-0.121951	0	0	1
18.8034	1	0	0		-3.07692	0	1	0		10.2564	1	0	0		-5.25641	0	1	0		0	0	0	1		0.487805	0	0	1		-1.62602	0	0	1		0	0	0	1		0.813008	0	0	1		-0.121951	0	0	1
0.854701	0	0	1		-0.512821	0	0	1		3.4188	0	0	1		0.25641	0	0	1		0	0	0	1		0.121951	0	0	1		0	0	0	1		1.34146	1	0	0		0	0	0	1		0	0	0	1
23.0769	1	0	0		2.05128	0	0	1		5.12821	0	0	1		4.23077	1	0	0		0.813008	0	0	1		0.121951	0	0	1		0	0	0	1		1.21951	0	0	1		0	0	0	1		-0.121951	0	0	1
3.55271e-15	0	0	1		6.79487	1	0	0		-5.98291	0	0	1		-2.30769	0	0	1		-2.43902	0	0	1		0.487805	0	0	1		4.06504	0	0	1		11.0976	1	0	0		0	0	0	1		0	0	0	1
0.854701	0	0	1		-0.128205	0	0	1		0	0	0	1		0	0	0	1		0	0	0	1		-0.243902	0	0	1		0	0	0	1		0	0	0	1		0.813008	0	0	1		-0.121951	0	0	1
-0.854701	0	0	1		-1.66667	0	1	0		0	0	0	1		2.17949	1	0	0		-0.813008	0	0	1		-0.243902	0	0	1		0.813008	0	0	1		0.487805	0	0	1		-1.14943	0	0	1		0.0862069	0	0	1
2.5641	0	0	1		0.25641	0	0	1		-1.7094	0	0	1		4.35897	1	0	0		-1.62602	0	0	1		-0.487805	0	0	1		0	0	0	1		-0.121951	0	0	1		3.44828	0	0	1		0.517241	0	0	1
2.5641	0	0	1		0.512821	0	0	1		2.5641	0	0	1		0.897436	0	0	1		0	0	0	1		0.121951	0	0	1		0.813008	0	0	1		0.731707	0	0	1		3.44828	0	0	1		3.36207	0	0	1
0.854701	0	0	1		0.128205	0	0	1		0	0	0	1		0.128205	0	0	1		0	0	0	1		0	0	0	1		0.813008	0	0	1		0.121951	0	0	1		0.574713	0	0	1		-0.344828	0	0	1
3.4188	0	0	1		0.897436	0	0	1		-2.5641	0	0	1		1.15385	0	0	1		-0.813008	0	0	1		0.121951	0	0	1		0	0	0	1		-0.243902	0	0	1		0	0	0	1		0	0	0	1
14.5299	1	0	0		-1.41026	0	0	1		-1.7094	0	0	1		-1.02564	0	0	1		0	0	0	1		0.121951	0	0	1		3.25203	0	0	1		3.90244	1	0	0		1.72414	0	0	1		3.10345	0	0	1
1.7094	0	0	1		-0.897436	0	0	1		-1.7094	0	0	1		-1.15385	0	0	1		0	0	0	1		0.121951	0	0	1		0	0	0	1		0.121951	0	0	1		7.47126	1	0	0		-0.689655	0	0	1
-7.69231	0	1	0		3.46154	1	0	0		0	0	0	1		-3.20513	0	1	0		-0.813008	0	0	1		-0.365854	0	0	1		2.43902	0	0	1		2.19512	0	0	1		0.574713	0	0	1		-1.12069	0	0	1
15.3846	1	0	0		6.41026	1	0	0		-9.40171	0	0	1		6.79487	1	0	0		-0.813008	0	0	1		0	0	0	1		-0.813008	0	0	1		-0.487805	0	0	1		1.72414	0	0	1		2.93103	1	0	0
-5.98291	0	1	0		-0.512821	0	0	1		1.7094	0	0	1		6.66667	1	0	0		0	0	0	1		0.243902	0	0	1		0.813008	0	0	1		0.731707	1	0	0		1.14943	0	0	1		0.431034	0	0	1
-1.7094	0	0	1		-0.512821	0	0	1		-2.5641	0	0	1		1.02564	0	0	1		0	0	0	1		-0.365854	0	0	1		-1.62602	0	0	1		11.7073	1	0	0		0	0	0	1		0	0	0	1
-2.5641	0	0	1		0.128205	0	0	1		0	0	0	1		-0.128205	0	0	1		0	0	0	1		-0.243902	0	0	1		0	0	0	1		1.58537	1	0	0		-4.02299	0	0	1		1.72414	0	0	1
3.4188	0	0	1		-1.66667	0	1	0		-0.854701	0	0	1		-1.66667	0	1	0		-0.813008	0	0	1		-0.487805	0	0	1		1.62602	0	0	1		5.97561	1	0	0		5.17241	0	0	1		-0.172414	0	0	1
-1.7094	0	0	1		0.641026	0	0	1		0	0	0	1		1.92308	1	0	0		-0.813008	0	0	1		0.97561	0	0	1		2.43902	0	0	1		2.43902	1	0	0		0	0	0	1		0.258621	0	0	1
11.1111	1	0	0		-0.128205	0	0	1		0.854701	0	0	1		-0.384615	0	0	1		0	0	0	1		0.243902	0	0	1		0	0	0	1		-0.121951	0	0	1		2.29885	0	0	1		-1.63793	0	0	1
-3.4188	0	0	1		-3.71795	0	1	0		-4.2735	0	0	1		1.28205	0	0	1		-1.62602	0	0	1		1.95122	0	0	1		0.813008	0	0	1		10	1	0	0		-0.574713	0	0	1		1.12069	0	0	1
0	0	0	1		0.897436	0	0	1		0	0	0	1		0	0	0	1		-0.813008	0	0	1		-0.243902	0	0	1		0	0	0	1		-0.365854	0	0	1		1.72414	0	0	1		-1.55172	0	1	0
0	0	0	1		0.25641	0	0	1		0	0	0	1		0.128205	0	0	1		-1.62602	0	0	1		-1.21951	0	0	1		1.62602	0	0	1		8.17073	1	0	0		0	0	0	1		-0.172414	0	0	1
-0.854701	0	0	1		0.128205	0	0	1		-1.7094	0	0	1		-0.128205	0	0	1		0.813008	0	0	1		2.19512	1	0	0		0.813008	0	0	1		-0.487805	0	0	1		2.87356	0	0	1		-1.72414	0	0	1
-1.7094	0	0	1		-2.05128	0	0	1		-0.854701	0	0	1		-1.79487	0	0	1		0.813008	0	0	1		0.121951	0	0	1		0	0	0	1		-0.121951	0	0	1		0	0	0	1		-0.603448	0	0	1
-2.5641	0	0	1		-0.897436	0	0	1		0.854701	0	0	1		0.769231	0	0	1		0	0	0	1		0	0	0	1		0	0	0	1		0.365854	0	0	1		-1.72414	0	0	1		0.689655	0	0	1
15.3846	1	0	0		6.41026	1	0	0		5.98291	0	0	1		3.58974	1	0	0		-1.62602	0	0	1		0.243902	0	0	1		0.813008	0	0	1		0.121951	0	0	1		0.574713	0	0	1		0.517241	0	0	1
-7.69231	0	1	0		-1.02564	0	0	1		-3.4188	0	0	1		-2.4359	0	0	1		0	0	0	1		0	0	0	1		0	0	0	1		0.121951	0	0	1		1.72414	0	0	1		1.12069	0	0	1
0	0	0	1		0.512821	0	0	1		-0.854701	0	0	1		0.25641	0	0	1		0	0	0	1		0	0	0	1		0	0	0	1		0	0	0	1		1.14943	0	0	1		-0.603448	0	0	1
11.1111	1	0	0		-1.41026	0	0	1		5.12821	0	0	1		-4.61538	0	1	0		0	0	0	1		0.243902	0	0	1		-0.813008	0	0	1		0	0	0	1		1.72414	0	0	1		1.37931	0	0	1
-0.854701	0	0	1		-0.128205	0	0	1		0.854701	0	0	1		-0.25641	0	0	1		0	0	0	1		0.243902	0	0	1		0	0	0	1		-0.365854	0	0	1		-8.04598	0	1	0		1.12069	0	0	1
-0.854701	0	0	1		0.25641	0	0	1		-1.7094	0	0	1		0	0	0	1		0	0	0	1		0.121951	0	0	1		0	0	0	1		0.121951	0	0	1		4.02299	0	0	1		1.89655	0	0	1
0.854701	0	0	1		1.53846	0	0	1		5.12821	0	0	1		1.79487	0	0	1		1.62602	0	0	1		-0.487805	0	0	1		-4.87805	0	0	1		-0.121951	0	0	1		0	0	0	1		0.862069	0	0	1
-0.854701	0	0	1		-0.384615	0	0	1		-0.854701	0	0	1		-0.25641	0	0	1		0	0	0	1		0.487805	0	0	1		-0.813008	0	0	1		0.853659	1	0	0		-0.574713	0	0	1		-0.431034	0	0	1
0.854701	0	0	1		0.384615	0	0	1		0.854701	0	0	1		-0.897436	0	0	1		0.813008	0	0	1		0.609756	0	0	1		-6.50407	0	1	0		1.58537	0	0	1		4.5977	0	0	1		3.01724	0	0	1
28.2051	1	0	0		-0.25641	0	0	1		0.854701	0	0	1		0.512821	0	0	1		-0.813008	0	0	1		-0.243902	0	0	1		0	0	0	1		-0.365854	0	0	1		0	0	0	1		0.948276	1	0	0
9.40171	1	0	0		0.897436	0	0	1		-2.5641	0	0	1		1.02564	0	0	1		0	0	0	1		1.21951	0	0	1		0	0	0	1		-0.121951	0	0	1		-0.574713	0	0	1		-0.344828	0	0	1
-0.854701	0	0	1		0.641026	0	0	1		6.83761	0	0	1		-3.97436	0	1	0		-3.25203	0	0	1		0.365854	0	0	1		-4.06504	0	0	1		1.70732	0	0	1		0	0	0	1		0	0	0	1
-0.854701	0	0	1		-0.25641	0	0	1		0	0	0	1		-0.512821	0	0	1		0	0	0	1		0.609756	0	0	1		-3.25203	0	0	1		3.90244	1	0	0		0.574713	0	0	1		0	0	0	1
5.12821	0	0	1		4.61538	1	0	0		15.3846	1	0	0		4.61538	1	0	0		0	0	0	1		0	0	0	1		-0.813008	0	0	1		0.609756	0	0	1		1.14943	0	0	1		1.37931	0	0	1
-2.5641	0	0	1		2.05128	0	0	1		10.2564	0	0	1		4.48718	1	0	0		0	0	0	1		0.487805	0	0	1		3.25203	0	0	1		1.09756	0	0	1		-0.574713	0	0	1		-0.0862069	0	0	1
-4.2735	0	0	1		-0.128205	0	0	1		0	0	0	1		0.128205	0	0	1		0	0	0	1		0.121951	0	0	1		1.62602	0	0	1		0.609756	0	0	1		-0.574713	0	0	1		0	0	0	1
0	0	0	1		-0.128205	0	0	1		0	0	0	1		-0.128205	0	0	1		0	0	0	1		-0.609756	0	0	1		0.813008	0	0	1		-0.853659	0	0	1		0	0	0	1		-2.41379	0	0	1
-0.854701	0	0	1		-0.128205	0	0	1		0	0	0	1		0.25641	0	0	1		0	0	0	1		0.121951	0	0	1		0	0	0	1		0	0	0	1		0.574713	0	0	1		0.517241	0	0	1
-5.12821	0	0	1		-3.58974	0	0	1		-10.2564	0	0	1		0.641026	0	0	1		0	0	0	1		0	0	0	1		0	0	0	1		1.09756	1	0	0		0	0	0	1		0.0862069	0	0	1
0	0	0	1		0.128205	0	0	1		-0.854701	0	0	1		-0.128205	0	0	1		0	0	0	1		0	0	0	1		0	0	0	1		0.609756	0	0	1		0.574713	0	0	1		0.0862069	0	0	1
-2.5641	0	0	1		-1.28205	0	0	1		0.854701	0	0	1		-2.69231	0	0	1		0	0	0	1		0.365854	0	0	1		0.813008	0	0	1		0.121951	0	0	1		-0.574713	0	0	1		3.10345	1	0	0
0	0	0	1		-0.128205	0	0	1		0	0	0	1		0	0	0	1		-0.813008	0	0	1		0	0	0	1		0	0	0	1		0	0	0	1		0	0	0	1		-0.0862069	0	0	1
0.854701	0	0	1		0.25641	0	0	1		-1.7094	0	0	1		1.02564	0	0	1		0	0	0	1		0.243902	0	0	1		-0.813008	0	0	1		0	0	0	1		1.14943	0	0	1		8.27586	1	0	0
0.854701	0	0	1		-0.641026	0	0	1		0	0	0	1		-0.128205	0	0	1		0	0	0	1		0.121951	0	0	1		0	0	0	1		6.21951	1	0	0		0	0	0	1		0.0862069	0	0	1
-1.7094	0	0	1		-2.69231	0	1	0		0.854701	0	0	1		4.48718	1	0	0		0	0	0	1		0.365854	0	0	1		0	0	0	1		1.58537	1	0	0		-1.72414	0	0	1		4.56897	1	0	0
2.5641	0	0	1		14.2308	1	0	0		-2.5641	0	0	1		2.05128	1	0	0		-0.813008	0	0	1		-0.609756	0	0	1		0	0	0	1		0.609756	0	0	1		-4.02299	0	0	1		6.37931	1	0	0
37.6068	1	0	0		-0.384615	0	0	1		0	0	0	1		0.384615	0	0	1		0	0	0	1		0	0	0	1		0	0	0	1		0.243902	0	0	1		-0.574713	0	0	1		0	0	0	1
0	0	0	1		0.128205	0	0	1		1.7094	0	0	1		0.512821	0	0	1		0.813008	0	0	1		-0.243902	0	0	1		0.813008	0	0	1		5.60976	1	0	0		0	0	0	1		0	0	0	1
-0.854701	0	0	1		0.512821	0	0	1		0	0	0	1		0.128205	0	0	1		-0.813008	0	0	1		-0.121951	0	0	1		0	0	0	1		-0.121951	0	0	1		-0.574713	0	0	1		0.344828	0	0	1
-3.4188	0	0	1		3.84615	0	0	1		-6.83761	0	0	1		-0.128205	0	0	1		0	0	0	1		0.243902	0	0	1		-1.62602	0	0	1		0.243902	0	0	1		6.32184	0	0	1		0.344828	0	0	1
-1.7094	0	0	1		-0.25641	0	0	1		0	0	0	1		-0.25641	0	0	1		-0.813008	0	0	1		0	0	0	1		0	0	0	1		0.487805	0	0	1		0	0	0	1		-0.258621	0	0	1
0	0	0	1		0	0	0	1		0	0	0	1		0	0	0	1		0.813008	0	0	1		0	0	0	1		-0.813008	0	0	1		-0.121951	0	0	1		-1.14943	0	0	1		0	0	0	1
0	0	0	1		-0.25641	0	0	1		0	0	0	1		-0.384615	0	0	1		-0.813008	0	0	1		1.34146	0	0	1		1.62602	0	0	1		-0.365854	0	0	1		0	0	0	1		5.77586	1	0	0
-0.854701	0	0	1		-0.512821	0	0	1		3.4188	0	0	1		0.512821	0	0	1		0	0	0	1		0	0	0	1		-1.62602	0	0	1		-0.243902	0	0	1		0.574713	0	0	1		0.689655	0	0	1
-1.7094	0	0	1		0.384615	0	0	1		0	0	0	1		0.897436	0	0	1		0	0	0	1		-0.121951	0	0	1		-0.813008	0	0	1		-0.365854	0	0	1		1.14943	0	0	1		1.2069	1	0	0
0	0	0	1		0.25641	0	0	1		0	0	0	1		0.512821	0	0	1		0	0	0	1		0.121951	0	0	1		0	0	0	1		-0.121951	0	0	1		-4.5977	0	0	1		1.03448	0	0	1
-3.4188	0	0	1		-1.15385	0	0	1		-0.854701	0	0	1		-1.28205	0	0	1		0	0	0	1		0.121951	0	0	1		0.813008	0	0	1		0.853659	0	0	1		0	0	0	1		0	0	0	1
2.5641	0	0	1		0.25641	0	0	1		0	0	0	1		0.25641	0	0	1		0	0	0	1		1.70732	0	0	1		1.62602	0	0	1		6.34146	1	0	0		-8.88178e-16	0	0	1		0	0	0	1
0	0	0	1		-1.02564	0	0	1		0	0	0	1		-0.384615	0	0	1		0	0	0	1		0	0	0	1		0	0	0	1		0.365854	0	0	1		-0.574713	0	0	1		1.72414	1	0	0
-0.854701	0	0	1		-0.128205	0	0	1		0	0	0	1		-0.25641	0	0	1		0	0	0	1		0	0	0	1		0	0	0	1		0	0	0	1		-3.44828	0	0	1		-1.55172	0	0	1
0	0	0	1		0	0	0	1		0.854701	0	0	1		0	0	0	1		0	0	0	1		0	0	0	1		0	0	0	1		0.243902	0	0	1		-1.72414	0	0	1		2.5	0	0	1
0.854701	0	0	1		1.28205	0	0	1		0	0	0	1		0.128205	0	0	1		0	0	0	1		-0.121951	0	0	1		0	0	0	1		0	0	0	1		1.72414	0	0	1		0.517241	0	0	1
0	0	0	1		0.384615	0	0	1		0	0	0	1		-0.128205	0	0	1		0	0	0	1		0	0	0	1		0	0	0	1		0.227273	0	0	1		0	0	0	1		0.517241	0	0	1
0.854701	0	0	1		-0.25641	0	0	1		0	0	0	1		0	0	0	1		-1.51515	0	0	1		1.36364	0	0	1		-4.54545	0	0	1		-1.13636	0	0	1		6.32184	0	0	1		1.2931	0	0	1
1.7094	0	0	1		0.25641	0	0	1		0	0	0	1		0.25641	0	0	1		0	0	0	1		0.681818	0	0	1		0	0	0	1		0.227273	0	0	1		1.72414	0	0	1		3.62069	0	0	1
0	0	0	1		0	0	0	1		0	0	0	1		0	0	0	1		0	0	0	1		-0.454545	0	0	1		45.4545	1	0	0		-0.454545	0	0	1		-2.29885	0	0	1		-1.46552	0	0	1
0	0	0	1		1.53846	1	0	0		0.854701	0	0	1		0.641026	0	0	1		-3.0303	0	0	1		0	0	0	1		7.57576	0	0	1		5.22727	0	0	1		3.44828	0	0	1		-0.0862069	0	0	1
6.83761	1	0	0		0	0	0	1		0	0	0	1		0.512821	0	0	1		0	0	0	1		0	0	0	1		0	0	0	1		2.5	1	0	0		0	0	0	1		1.12069	0	0	1
0.854701	0	0	1		0.25641	0	0	1		0	0	0	1		0	0	0	1		0	0	0	1		1.13636	0	0	1		59.0909	1	0	0		2.95455	0	0	1		-0.574713	0	0	1		0.0862069	0	0	1
-0.854701	0	0	1		-0.25641	0	0	1		4.2735	0	0	1		-0.641026	0	0	1		0	0	0	1		1.36364	0	0	1		-4.54545	0	0	1		3.40909	1	0	0		-1.72414	0	0	1		0.0862069	0	0	1
0	0	0	1		-0.128205	0	0	1		0	0	0	1		0.384615	0	0	1		-3.0303	0	0	1		0.227273	0	0	1		19.697	1	0	0		-0.454545	0	0	1		0	0	0	1		-0.172414	0	0	1
0	0	0	1		0	0	0	1		0	0	0	1		0.128205	0	0	1		-1.51515	0	0	1		0.909091	0	0	1		75.7576	1	0	0		10.6818	1	0	0		-1.14943	0	0	1		-0.948276	0	0	1
4.2735	0	0	1		-1.41026	0	0	1		-1.7094	0	0	1		-3.84615	0	1	0		0	0	0	1		-0.227273	0	0	1		10.6061	1	0	0		2.04545	1	0	0		3.44828	0	0	1		-1.2069	0	0	1
29.0598	1	0	0		6.02564	1	0	0		16.2393	1	0	0		2.69231	1	0	0		3.0303	0	0	1		2.95455	0	0	1		33.3333	1	0	0		-7.95455	0	1	0		1.14943	0	0	1		0	0	0	1
11.1111	1	0	0		-2.69231	0	1	0		5.12821	0	0	1		1.92308	0	0	1		0	0	0	1		-0.227273	0	0	1		71.2121	1	0	0		12.9545	1	0	0		-0.574713	0	0	1		1.37931	0	0	1
0	0	0	1		0.512821	0	0	1		-1.7094	0	0	1		0	0	0	1		-1.51515	0	0	1		-0.681818	0	0	1		-6.06061	0	0	1		7.27273	1	0	0		1.14943	0	0	1		-0.0862069	0	0	1
7.69231	1	0	0		4.87179	1	0	0		0.854701	0	0	1		1.15385	0	0	1		0	0	0	1		0	0	0	1		7.57576	0	0	1		0.681818	0	0	1		1.72414	0	0	1		0	0	0	1
																				0	0	0	1		0	0	0	1		10.6061	1	0	0		0	0	0	1		1.14943	0	0	1		1.55172	0	0	1
																				0	0	0	1		-0.681818	0	0	1		0	0	0	1		11.8182	1	0	0		3.44828	0	0	1		0.517241	0	0	1
																				3.0303	0	0	1		2.04545	0	0	1		-13.6364	0	1	0		-3.86364	0	1	0		1.14943	0	0	1		-0.431034	0	0	1
																				0	0	0	1		4.77273	0	0	1		12.1212	0	0	1		17.0455	1	0	0		0.574713	0	0	1		0.172414	0	0	1
																				3.0303	0	0	1		0	0	0	1		0	0	0	1		-1.13636	0	0	1		0	0	0	1		0	0	0	1
																				0	0	0	1		0	0	0	1		-3.0303	0	0	1		0.681818	0	0	1		1.14943	0	0	1		0.344828	0	0	1
																				-1.51515	0	0	1		0	0	0	1		-3.0303	0	0	1		2.72727	0	0	1		0.574713	0	0	1		0	0	0	1
																				0	0	0	1		0.227273	0	0	1		0	0	0	1		0.227273	0	0	1		0.574713	0	0	1		0.862069	0	0	1
																				0	0	0	1		0.227273	0	0	1		115.152	1	0	0		11.5909	1	0	0		2.29885	0	0	1		4.31034	1	0	0
																				-1.51515	0	0	1		2.5	0	0	1		-13.6364	0	1	0		-2.5	0	0	1		-0.574713	0	0	1		1.37931	0	0	1
																				1.51515	0	0	1		2.27273	0	0	1		72.7273	1	0	0		5.45455	1	0	0		0.574713	0	0	1		-0.344828	0	0	1
																				-3.0303	0	0	1		3.18182	0	0	1		1.51515	0	0	1		3.86364	1	0	0		0.574713	0	0	1		0.862069	0	0	1
																				-1.51515	0	0	1		0	0	0	1		0	0	0	1		-2.27273	0	0	1		-1.72414	0	0	1		-1.2069	0	0	1
																				7.57576	0	0	1		-0.681818	0	0	1		-7.57576	0	0	1		9.31818	1	0	0		0.574713	0	0	1		0.172414	0	0	1
																				0	0	0	1		0.909091	0	0	1		-4.54545	0	0	1		5.90909	1	0	0		2.87356	0	0	1		12.7586	1	0	0
																				-7.10543e-15	0	0	1		1.81818	0	0	1		69.697	1	0	0		5.68182	0	0	1		-1.14943	0	0	1		0.0862069	0	0	1
																				-3.0303	0	0	1		-0.681818	0	0	1		6.06061	0	0	1		5	1	0	0		-0.574713	0	0	1		0.258621	0	0	1
																				-3.0303	0	0	1		-0.681818	0	0	1		12.1212	0	0	1		2.5	0	0	1		0.574713	0	0	1		2.58621	0	0	1
																				-1.51515	0	0	1		1.59091	0	0	1		7.57576	0	0	1		8.86364	1	0	0		0	0	0	1		-0.344828	0	0	1
																				1.51515	0	0	1		-0.227273	0	0	1		-1.51515	0	0	1		-1.13636	0	0	1		-2.87356	0	0	1		12.931	1	0	0
																				4.54545	0	0	1		2.27273	0	0	1		3.0303	0	0	1		-1.59091	0	0	1		-1.77636e-15	0	0	1		-1.46552	0	0	1
																				-1.51515	0	0	1		-0.681818	0	0	1		0	0	0	1		-0.909091	0	0	1		-0.574713	0	0	1		0.0862069	0	0	1
																				0	0	0	1		-2.5	0	1	0		1.51515	0	0	1		3.63636	1	0	0		0.574713	0	0	1		-0.0862069	0	0	1
																				1.51515	0	0	1		0.227273	0	0	1		-1.51515	0	0	1		3.18182	1	0	0		0.574713	0	0	1		0.517241	0	0	1
																				-3.0303	0	0	1		1.36364	0	0	1		18.1818	1	0	0		1.59091	0	0	1		-2.29885	0	0	1		-1.2069	0	0	1
																				1.51515	0	0	1		-0.227273	0	0	1		-1.51515	0	0	1		0	0	0	1		0	0	0	1		0.0862069	0	0	1
																				1.51515	0	0	1		0.909091	0	0	1		-3.0303	0	0	1		0.454545	0	0	1		-1.14943	0	0	1		0.0862069	0	0	1
																				-3.0303	0	0	1		-0.227273	0	0	1		0	0	0	1		-1.59091	0	0	1		-2.29885	0	0	1		1.2931	0	0	1
																				0	0	0	1		-1.36364	0	0	1		0	0	0	1		0.681818	0	0	1		0	0	0	1		0.0862069	0	0	1
																				0	0	0	1		-0.909091	0	0	1		0	0	0	1		1.81818	0	0	1		1.72414	0	0	1		0	0	0	1
																				0	0	0	1		0.681818	0	0	1		7.57576	0	0	1		0.681818	0	0	1		0	0	0	1		0	0	0	1
																				-1.51515	0	0	1		0.454545	0	0	1		-3.0303	0	0	1		-2.5	0	1	0		-0.574713	0	0	1		-1.03448	0	1	0
																				-1.51515	0	0	1		-0.454545	0	0	1		-1.51515	0	0	1		0.681818	0	0	1		-4.02299	0	0	1		0.172414	0	0	1
																				0	0	0	1		-0.227273	0	0	1		33.3333	1	0	0		11.8182	1	0	0		-0.574713	0	0	1		-0.172414	0	0	1
																				-1.51515	0	0	1		0.227273	0	0	1		0	0	0	1		-0.227273	0	0	1		0.574713	0	0	1		0.0862069	0	0	1
																				0	0	0	1		0.909091	0	0	1		0	0	0	1		0	0	0	1		0.574713	0	0	1		0.948276	0	0	1
																				-1.51515	0	0	1		-0.454545	0	0	1		1.51515	0	0	1		-0.681818	0	0	1		0	0	0	1		-0.0862069	0	0	1
																				-1.51515	0	0	1		2.04545	0	0	1		-4.54545	0	0	1		0.909091	0	0	1		0	0	0	1		0.258621	0	0	1
																				1.51515	0	0	1		1.81818	0	0	1		-3.0303	0	0	1		1.59091	0	0	1		0	0	0	1		0.0862069	0	0	1
																				-3.0303	0	0	1		0	0	0	1		4.54545	0	0	1		1.13636	0	0	1		0.574713	0	0	1		-0.258621	0	0	1
																				0	0	0	1		-1.36364	0	0	1		168.182	1	0	0		40.2273	1	0	0		-1.14943	0	0	1		-0.258621	0	0	1
																				3.0303	0	0	1		-0.909091	0	0	1		7.57576	0	0	1		2.27273	0	0	1		0	0	0	1		0.172414	0	0	1
																				0	0	0	1		0.454545	0	0	1		15.1515	1	0	0		2.72727	1	0	0		0	0	0	1		-0.172414	0	0	1
																				0	0	0	1		0.227273	0	0	1		9.09091	0	0	1		2.72727	1	0	0		0	0	0	1		0	0	0	1
																				0	0	0	1		0.227273	0	0	1		4.54545	0	0	1		1.59091	1	0	0		-2.29885	0	0	1		1.46552	0	0	1
																				1.51515	0	0	1		-0.454545	0	0	1		3.0303	0	0	1		0.454545	0	0	1		0	0	0	1		0.0862069	0	0	1
																				-1.51515	0	0	1		-0.909091	0	0	1		7.57576	0	0	1		3.40909	1	0	0		0	0	0	1		0.172414	0	0	1
																				1.51515	0	0	1		-0.227273	0	0	1		3.0303	0	0	1		0.681818	0	0	1		0	0	0	1		0	0	0	1
																				0	0	0	1		0	0	0	1		-1.51515	0	0	1		1.81818	1	0	0		1.14943	0	0	1		0.517241	0	0	1
																				0	0	0	1		1.13636	0	0	1		3.0303	0	0	1		0.909091	0	0	1		-0.574713	0	0	1		-0.258621	0	0	1
																				0	0	0	1		0.227273	0	0	1		7.57576	1	0	0		0	0	0	1		3.7037	0	0	1		-1.66667	0	0	1
																				-3.0303	0	0	1		-0.454545	0	0	1		0	0	0	1		1.36364	0	0	1		0	0	0	1		2.77778	0	0	1
																				-3.0303	0	0	1		0.909091	0	0	1		-4.54545	0	0	1		19.7727	1	0	0		-5.55556	0	0	1		-0.555556	0	0	1
																				0	0	0	1		0	0	0	1		0	0	0	1		-0.227273	0	0	1		11.1111	0	0	1		0.833333	0	0	1
																				0	0	0	1		0.454545	0	0	1		18.1818	1	0	0		6.36364	1	0	0		0	0	0	1		0	0	0	1
																				0	0	0	1		-0.227273	0	0	1		0	0	0	1		0.454545	0	0	1		0	0	0	1		-0.277778	0	0	1
																				-1.51515	0	0	1		2.72727	0	0	1		6.06061	0	0	1		4.09091	0	0	1		-1.85185	0	0	1		-4.16667	0	1	0
																				-1.51515	0	0	1		-1.36364	0	0	1		-4.54545	0	0	1		12.7273	1	0	0		0	0	0	1		0	0	0	1
																				0	0	0	1		0.681818	0	0	1		3.0303	0	0	1		1.36364	0	0	1		0	0	0	1		2.77778	0	0	1
																				0	0	0	1		0.227273	0	0	1		0	0	0	1		0	0	0	1		1.85185	0	0	1		1.38889	0	0	1
																				1.51515	0	0	1		-0.227273	0	0	1		0	0	0	1		3.18182	1	0	0		5.55556	0	0	1		2.77778	0	0	1
																				-6.06061	0	0	1		-0.454545	0	0	1		-3.0303	0	0	1		-0.227273	0	0	1		0	0	0	1		0.555556	0	0	1
																				0	0	0	1		0	0	0	1		1.51515	0	0	1		3.18182	1	0	0		0	0	0	1		0	0	0	1
																				4.54545	0	0	1		1.81818	0	0	1		-4.54545	0	0	1		-0.681818	0	0	1		-3.7037	0	0	1		-3.88889	0	0	1
																				0	0	0	1		0	0	0	1		0	0	0	1		-0.227273	0	0	1		-3.7037	0	0	1		-1.38889	0	0	1
																				0	0	0	1		-0.681818	0	0	1		1.51515	0	0	1		-0.681818	0	0	1		-1.85185	0	0	1		-0.277778	0	0	1
																				0	0	0	1		0	0	0	1		3.0303	0	0	1		0	0	0	1		0	0	0	1		3.61111	1	0	0
																				0	0	0	1		0.227273	0	0	1		1.51515	0	0	1		0.227273	0	0	1		0	0	0	1		0	0	0	1
																				0	0	0	1		-1.13636	0	0	1		1.51515	0	0	1		5	1	0	0		1.85185	0	0	1		-3.33333	0	1	0
																				0	0	0	1		-0.454545	0	0	1		0	0	0	1		1.59091	0	0	1		0	0	0	1		-2.77778	0	0	1
																				0	0	0	1		0.909091	0	0	1		-3.0303	0	0	1		0	0	0	1		1.85185	0	0	1		-0.277778	0	0	1
																				4.54545	0	0	1		0	0	0	1		-1.51515	0	0	1		-0.454545	0	0	1		1.85185	0	0	1		-2.22222	0	0	1
																				0	0	0	1		-0.681818	0	0	1		0	0	0	1		1.36364	0	0	1		-5.55556	0	0	1		3.05556	0	0	1
																				0	0	0	1		-1.81818	0	0	1		-1.51515	0	0	1		0.681818	0	0	1		0	0	0	1		0	0	0	1
																				1.51515	0	0	1		0	0	0	1		3.0303	0	0	1		-2.95455	0	1	0		0	0	0	1		-0.277778	0	0	1
																				3.0303	0	0	1		0.227273	0	0	1		1.51515	0	0	1		-2.04545	0	0	1		0	0	0	1		0	0	0	1
																				-3.0303	0	0	1		-0.909091	0	0	1		-3.0303	0	0	1		-4.31818	0	1	0		-1.85185	0	0	1		1.94444	0	0	1
																				0	0	0	1		0	0	0	1		-1.51515	0	0	1		0.454545	0	0	1		-1.85185	0	0	1		-1.38889	0	0	1
																				0	0	0	1		0.227273	0	0	1		-1.51515	0	0	1		0.227273	0	0	1		-3.7037	0	0	1		5.27778	0	0	1
																				4.54545	0	0	1		0.227273	0	0	1		-6.06061	0	0	1		1.59091	0	0	1		-5.55556	0	0	1		-1.66667	0	0	1
																				0	0	0	1		0.227273	0	0	1		0	0	0	1		-0.227273	0	0	1		0	0	0	1		-0.277778	0	0	1
																				4.54545	0	0	1		1.13636	0	0	1		-7.57576	0	0	1		-0.454545	0	0	1		0	0	0	1		-1.38889	0	0	1
																				0	0	0	1		0.909091	0	0	1		-1.51515	0	0	1		-1.36364	0	0	1		0	0	0	1		4.16667	1	0	0
																				0	0	0	1		0.454545	0	0	1		1.51515	0	0	1		3.63636	1	0	0		0	0	0	1		-1.38889	0	0	1
																				0	0	0	1		-0.681818	0	0	1		-1.51515	0	0	1		0.454545	0	0	1		0	0	0	1		1.11111	0	0	1
																				-1.51515	0	0	1		-1.36364	0	0	1		10.6061	1	0	0		0.681818	0	0	1		0	0	0	1		0	0	0	1
																				0	0	0	1		0	0	0	1		0	0	0	1		0	0	0	1		0	0	0	1		0	0	0	1
																				0	0	0	1		0.227273	0	0	1		1.51515	0	0	1		1.81818	1	0	0		0	0	0	1		-0.277778	0	0	1
																				0	0	0	1		0	0	0	1		1.51515	0	0	1		-0.227273	0	0	1		-5.55556	0	0	1		-0.277778	0	0	1
																				0	0	0	1		0.227273	0	0	1		1.51515	0	0	1		0.227273	0	0	1		0	0	0	1		-0.277778	0	0	1
																				0	0	0	1		0	0	0	1		1.51515	0	0	1		0	0	0	1		1.85185	0	0	1		-0.277778	0	0	1
																				0	0	0	1		0	0	0	1		3.0303	0	0	1		-0.454545	0	0	1		0	0	0	1		0	0	0	1
																				0	0	0	1		0.227273	0	0	1		1.51515	0	0	1		0	0	0	1		0	0	0	1		-2.77778	0	0	1
																				3.0303	0	0	1		0.454545	0	0	1		1.51515	0	0	1		2.04545	1	0	0		1.85185	0	0	1		1.38889	0	0	1
																				-1.51515	0	0	1		-0.227273	0	0	1		0	0	0	1		-1.13636	0	0	1		-1.85185	0	0	1		-0.277778	0	0	1
																				0	0	0	1		0.454545	0	0	1		9.09091	0	0	1		3.40909	1	0	0		0	0	0	1		-0.277778	0	0	1
																				0	0	0	1		0	0	0	1		6.06061	0	0	1		0.454545	0	0	1		1.85185	0	0	1		-0.277778	0	0	1
																				0	0	0	1		0.454545	0	0	1		0	0	0	1		-0.227273	0	0	1		0	0	0	1		0.277778	0	0	1
																				-1.51515	0	0	1		1.81818	1	0	0		0	0	0	1		0	0	0	1		1.85185	0	0	1		0	0	0	1
																				1.51515	0	0	1		0.681818	0	0	1		-1.51515	0	0	1		1.36364	0	0	1		0	0	0	1		-2.22222	0	0	1
																				0	0	0	1		1.59091	0	0	1		-7.57576	0	1	0		-2.27273	0	0	1		-1.85185	0	0	1		-0.555556	0	0	1
																				0	0	0	1		0	0	0	1		0	0	0	1		1.81818	1	0	0		3.7037	0	0	1		0.833333	0	0	1
																				1.51515	0	0	1		1.13636	0	0	1		-6.06061	0	0	1		2.72727	0	0	1		0	0	0	1		0.277778	0	0	1
																				0	0	0	1		-0.681818	0	0	1		0	0	0	1		-0.681818	0	0	1		0	0	0	1		-1.11111	0	0	1
																				-0.574713	0	0	1		-1.2069	0	0	1		4.02299	0	0	1		-1.63793	0	0	1		0	0	0	1		0.277778	0	0	1
																				-1.14943	0	0	1		1.89655	0	0	1		6.32184	0	0	1		0.172414	0	0	1		1.85185	0	0	1		2.77778	0	0	1
																				-0.574713	0	0	1		-1.03448	0	0	1		0.574713	0	0	1		-1.03448	0	0	1		0	0	0	1		0	0	0	1
																				-0.574713	0	0	1		-0.431034	0	0	1		4.02299	0	0	1		1.03448	0	0	1		11.1111	0	0	1		-0.277778	0	0	1
																				-1.14943	0	0	1		0	0	0	1		-0.574713	0	0	1		4.48276	1	0	0		3.7037	0	0	1		1.66667	0	0	1
																				1.72414	0	0	1		0.517241	0	0	1		0.574713	0	0	1		5.51724	1	0	0		3.7037	0	0	1		1.66667	0	0	1
																				0.574713	0	0	1		-1.89655	0	1	0		32.7586	1	0	0		-2.84483	0	1	0		1.85185	0	0	1		0	0	0	1
																				-1.72414	0	0	1		-2.58621	0	1	0		-1.14943	0	0	1		-4.65517	0	1	0		-5.55556	0	0	1		-1.38889	0	0	1
																				2.29885	0	0	1		0.258621	0	0	1		1.14943	0	0	1		-0.603448	0	0	1		1.85185	0	0	1		-1.11111	0	0	1
																				-1.14943	0	0	1		-0.258621	0	0	1		0	0	0	1		-0.258621	0	0	1		0	0	0	1		1.66667	0	0	1
																				-0.574713	0	0	1		-0.431034	0	0	1		5.74713	1	0	0		-0.344828	0	0	1		-11.1111	0	0	1		5.27778	1	0	0
																				0	0	0	1		0.258621	0	0	1		16.092	1	0	0		-0.172414	0	0	1		-3.7037	0	0	1		-1.94444	0	0	1
																				0	0	0	1		0.948276	0	0	1		2.29885	0	0	1		1.12069	0	0	1		-1.85185	0	0	1		1.11111	0	0	1
																				-0.574713	0	0	1		-0.172414	0	0	1		-0.574713	0	0	1		1.03448	1	0	0		-3.7037	0	0	1		1.94444	0	0	1
																				2.87356	0	0	1		0.603448	0	0	1		4.02299	0	0	1		1.03448	0	0	1		0	0	0	1		-0.555556	0	0	1
																				0	0	0	1		0.0862069	0	0	1		0	0	0	1		-0.0862069	0	0	1		0	0	0	1		0.833333	0	0	1
																				-1.14943	0	0	1		6.2069	1	0	0		1.14943	0	0	1		3.01724	1	0	0		1.85185	0	0	1		-1.66667	0	0	1
																				-1.14943	0	0	1		0.258621	0	0	1		86.2069	1	0	0		0.862069	1	0	0		0	0	0	1		-0.555556	0	0	1
																				0	0	0	1		-0.0862069	0	0	1		1.14943	0	0	1		0.258621	0	0	1		0	0	0	1		0	0	0	1
																				0	0	0	1		0.172414	0	0	1		25.8621	1	0	0		14.7414	1	0	0		1.85185	0	0	1		2.22222	0	0	1
																				1.72414	0	0	1		0.775862	0	0	1		8.04598	1	0	0		5.51724	1	0	0		0	0	0	1		-0.277778	0	0	1
																				5.74713	0	0	1		5.08621	0	0	1		103.448	1	0	0		14.0517	1	0	0		1.85185	0	0	1		-0.833333	0	0	1
																				0.574713	0	0	1		1.81034	0	0	1		-0.574713	0	0	1		-0.517241	0	0	1		0	0	0	1		-0.555556	0	0	1
																				-0.574713	0	0	1		1.2931	0	0	1		17.8161	1	0	0		1.55172	1	0	0		3.7037	0	0	1		-0.277778	0	0	1
																				2.87356	0	0	1		0.0862069	0	0	1		38.5057	1	0	0		3.10345	1	0	0		-1.85185	0	0	1		-0.833333	0	0	1
																				-1.14943	0	0	1		-2.06897	0	1	0		19.5402	1	0	0		-0.948276	0	0	1		0	0	0	1		0.555556	0	0	1
																				-1.72414	0	0	1		0.431034	0	0	1		29.8851	1	0	0		2.15517	1	0	0		-1.85185	0	0	1		0.555556	0	0	1
																				0.574713	0	0	1		0	0	0	1		0	0	0	1		0.344828	0	0	1		1.85185	0	0	1		-0.833333	0	0	1
																				0.574713	0	0	1		0.344828	0	0	1		1.14943	0	0	1		-0.172414	0	0	1		-3.7037	0	0	1		2.77778	0	0	1
																				0	0	0	1		0.517241	0	0	1		0	0	0	1		0.258621	0	0	1		0	0	0	1		0.555556	0	0	1
																				3.7037	0	0	1		-0.277778	0	0	1		0	0	0	1		-1.38889	0	0	1		0	0	0	1		0	0	0	1
																				0	0	0	1		0	0	0	1		1.85185	0	0	1		1.38889	0	0	1		0	0	0	1		0.277778	0	0	1
																				3.7037	0	0	1		0.277778	0	0	1		-1.85185	0	0	1		0	0	0	1		1.85185	0	0	1		5.83333	0	0	1
																				0	0	0	1		0.833333	0	0	1		0	0	0	1		-3.33333	0	1	0		0	0	0	1		0	0	0	1
																				0	0	0	1		3.33333	0	0	1		1.85185	0	0	1		1.38889	0	0	1		0	0	0	1		0	0	0	1
																				3.7037	0	0	1		-1.38889	0	0	1		0	0	0	1		4.16667	1	0	0		-3.7037	0	0	1		0	0	0	1
																				0	0	0	1		0	0	0	1		3.7037	0	0	1		3.61111	0	0	1		0	0	0	1		0	0	0	1
																				3.7037	0	0	1		2.22222	0	0	1		1.85185	0	0	1		2.22222	0	0	1		0	0	0	1		0	0	0	1
																				-5.55556	0	0	1		-1.11111	0	0	1		3.7037	0	0	1		3.88889	1	0	0		1.85185	0	0	1		0	0	0	1
																				-1.85185	0	0	1		0.277778	0	0	1		3.7037	0	0	1		0	0	0	1		1.85185	0	0	1		-0.833333	0	0	1
																				0	0	0	1		0	0	0	1		27.7778	1	0	0		2.77778	1	0	0		0	0	0	1		0.555556	0	0	1
																				-1.85185	0	0	1		-1.66667	0	0	1		0	0	0	1		-1.66667	0	0	1		-1.85185	0	0	1		-1.11111	0	0	1
																				3.7037	0	0	1		1.11111	0	0	1		1.85185	0	0	1		0.277778	0	0	1		-3.7037	0	0	1		0	0	0	1
																				0	0	0	1		0	0	0	1		0	0	0	1		0	0	0	1		1.85185	0	0	1		1.38889	0	0	1
																				0	0	0	1		0	0	0	1		0	0	0	1		0.277778	0	0	1		0	0	0	1		0	0	0	1
																				0	0	0	1		0	0	0	1		0	0	0	1		-0.277778	0	0	1		1.85185	0	0	1		-0.277778	0	0	1
																				-1.85185	0	0	1		-1.38889	0	1	0		11.1111	1	0	0		1.66667	0	0	1		-7.40741	0	0	1		-1.11111	0	0	1
																				1.85185	0	0	1		-1.94444	0	0	1		7.40741	0	0	1		1.94444	0	0	1		0	0	0	1		0	0	0	1
																				0	0	0	1		0	0	0	1		0	0	0	1		0.555556	0	0	1		1.85185	0	0	1		0	0	0	1
																				5.55556	0	0	1		0.555556	0	0	1		9.25926	0	0	1		-1.66667	0	0	1		0	0	0	1		0	0	0	1
																				0	0	0	1		-0.555556	0	0	1		12.963	1	0	0		5.27778	1	0	0		-3.7037	0	0	1		-1.38889	0	0	1
																				-7.40741	0	0	1		0.555556	0	0	1		-11.1111	0	0	1		-3.05556	0	0	1		5.55556	0	0	1		1.66667	0	0	1
																				5.55556	0	0	1		-1.38889	0	0	1		42.5926	1	0	0		7.22222	1	0	0		0	0	0	1		0.555556	0	0	1
																				0	0	0	1		-1.11111	0	0	1		5.55556	0	0	1		-1.38889	0	0	1		-3.7037	0	0	1		-1.66667	0	0	1
																				-1.85185	0	0	1		0.277778	0	0	1		98.1481	1	0	0		2.77778	0	0	1		0	0	0	1		0	0	0	1
																				-5.55556	0	0	1		-2.77778	0	0	1		48.1481	1	0	0		0.833333	0	0	1		0	0	0	1		-0.555556	0	0	1
																				-7.40741	0	0	1		0.277778	0	0	1		-1.77636e-15	0	0	1		-2.77778	0	0	1		0	0	0	1		0.277778	0	0	1
																				9.25926	0	0	1		5.55556	1	0	0		-5.55556	0	0	1		-1.66667	0	0	1		0	0	0	1		0.277778	0	0	1
																				-1.85185	0	0	1		-1.11111	0	0	1		27.7778	1	0	0		0.555556	0	0	1		0	0	0	1		1.94444	0	0	1
																				-5.55556	0	0	1		0.277778	0	0	1		-3.7037	0	0	1		-1.11111	0	0	1		0	0	0	1		-0.277778	0	0	1
																				1.85185	0	0	1		-0.555556	0	0	1		0	0	0	1		2.22222	0	0	1		-1.85185	0	0	1		-0.833333	0	0	1
																				0	0	0	1		0.277778	0	0	1		-3.7037	0	0	1		4.44444	1	0	0		0	0	0	1		0.277778	0	0	1
																				0	0	0	1		-0.277778	0	0	1		55.5556	1	0	0		8.61111	1	0	0		1.85185	0	0	1		-0.277778	0	0	1
																				-5.55556	0	0	1		-2.5	0	0	1		16.6667	1	0	0		-3.05556	0	1	0		0	0	0	1		-1.38889	0	0	1
																				0	0	0	1		-0.555556	0	0	1		0	0	0	1		1.38889	0	0	1		5.55556	0	0	1		0.555556	0	0	1
																				-1.85185	0	0	1		-0.555556	0	0	1		18.5185	1	0	0		16.1111	1	0	0		1.85185	0	0	1		-0.555556	0	0	1
																				0	0	0	1		0	0	0	1		3.7037	0	0	1		0.555556	0	0	1		-1.85185	0	0	1		0	0	0	1
																				1.85185	0	0	1		0.833333	0	0	1		0	0	0	1		0	0	0	1		1.85185	0	0	1		0.277778	0	0	1
																				-1.85185	0	0	1		-1.38889	0	0	1		51.8519	1	0	0		1.11111	0	0	1		-1.85185	0	0	1		-0.833333	0	0	1
																				-1.85185	0	0	1		-1.11111	0	0	1		27.7778	1	0	0		1.94444	1	0	0		0	0	0	1		-1.66667	0	1	0
																				-7.40741	0	0	1		-0.833333	0	0	1		-7.40741	0	0	1		2.5	0	0	1		-1.85185	0	0	1		-0.277778	0	0	1
																				0	0	0	1		-0.277778	0	0	1		0	0	0	1		0.555556	0	0	1		5.55556	0	0	1		-1.66667	0	0	1
																				0	0	0	1		-0.277778	0	0	1		3.7037	0	0	1		0.277778	0	0	1		0	0	0	1		0	0	0	1
																				-1.85185	0	0	1		-0.277778	0	0	1		3.7037	0	0	1		0.555556	0	0	1		1.85185	0	0	1		-0.833333	0	0	1
																				0	0	0	1		0.277778	0	0	1		0	0	0	1		0.833333	0	0	1		0	0	0	1		0	0	0	1
																				1.85185	0	0	1		-0.277778	0	0	1		0	0	0	1		0.277778	0	0	1		0	0	0	1		-0.277778	0	0	1
																				0	0	0	1		-0.833333	0	0	1		20.3704	1	0	0		2.5	0	0	1		0	0	0	1		1.94444	0	0	1
																				0	0	0	1		0	0	0	1		1.85185	0	0	1		0	0	0	1		2.63158	0	0	1		0.921053	0	0	1
																				9.82906	1	0	0		-8.97436	0	1	0		2.13675	0	0	1		-8.20513	0	1	0		0	0	0	1		-0.394737	0	0	1
																				-0.42735	0	0	1		0	0	0	1		4.70085	1	0	0		-0.25641	0	0	1		-1.75439	0	0	1		-0.789474	0	0	1
																				-4.2735	0	1	0		-0.128205	0	0	1		-0.854701	0	0	1		-1.85897	0	1	0		0	0	0	1		-0.526316	0	0	1
																				-6.83761	0	1	0		0.512821	0	0	1		1.7094	0	0	1		3.52564	1	0	0		-0.877193	0	0	1		-0.526316	0	0	1
																				5.12821	0	0	1		-4.16667	0	1	0		9.40171	1	0	0		3.14103	1	0	0		0.877193	0	0	1		-0.131579	0	0	1
																				14.1026	1	0	0		-2.11538	0	1	0		10.6838	1	0	0		-3.58974	0	1	0		0	0	0	1		-0.263158	0	0	1
																				0	0	0	1		0.128205	0	0	1		-0.42735	0	0	1		0.128205	0	0	1		0.877193	0	0	1		-0.131579	0	0	1
																				0.42735	0	0	1		0.192308	0	0	1		0	0	0	1		3.52564	1	0	0		0	0	0	1		0.526316	0	0	1
																				2.99145	0	0	1		0.320513	0	0	1		0.854701	0	0	1		2.82051	1	0	0		0.877193	0	0	1		1.57895	0	0	1
																				1.7094	0	0	1		1.08974	0	0	1		-0.854701	0	0	1		7.37179	1	0	0		0	0	0	1		-0.657895	0	0	1
																				5.12821	0	0	1		0.128205	0	0	1		0.854701	0	0	1		-1.92308	0	1	0		3.50877	0	0	1		0.789474	0	0	1
																				0.854701	0	0	1		0.641026	0	0	1		0.42735	0	0	1		-0.897436	0	0	1		0	0	0	1		-0.131579	0	0	1
																				2.13675	0	0	1		0.769231	0	0	1		-5.55556	0	0	1		-1.60256	0	0	1		-2.63158	0	0	1		-0.789474	0	0	1
																				0	0	0	1		-1.79487	0	1	0		1.7094	0	0	1		-1.28205	0	1	0		-0.877193	0	0	1		1.44737	1	0	0
																				0	0	0	1		0	0	0	1		0	0	0	1		0	0	0	1		-0.877193	0	0	1		-0.394737	0	0	1
																				0.42735	0	0	1		0.384615	0	0	1		-2.5641	0	1	0		-0.641026	0	0	1		-0.877193	0	0	1		0	0	0	1
																				5.98291	1	0	0		-0.25641	0	0	1		1.28205	0	0	1		-2.11538	0	1	0		0	0	0	1		-0.394737	0	0	1
																				0.42735	0	0	1		-0.833333	0	0	1		1.7094	0	0	1		-3.78205	0	1	0		-0.877193	0	0	1		0.657895	0	0	1
																				0.42735	0	0	1		-0.512821	0	0	1		4.2735	0	0	1		-2.94872	0	1	0		4.38596	0	0	1		0	0	0	1
																				-0.42735	0	0	1		-0.384615	0	0	1		0.42735	0	0	1		-1.85897	0	1	0		13.1579	1	0	0		1.57895	0	0	1
																				3.4188	0	0	1		-0.705128	0	0	1		0.854701	0	0	1		-1.66667	0	1	0		-0.877193	0	0	1		0.263158	0	0	1
																				-0.42735	0	0	1		-1.28205	0	0	1		0.42735	0	0	1		-1.98718	0	1	0		5.26316	0	0	1		0.131579	0	0	1
																				0.42735	0	0	1		-0.192308	0	0	1		0.854701	0	0	1		1.66667	1	0	0		-1.75439	0	0	1		-0.789474	0	0	1
																				0	0	0	1		-0.576923	0	0	1		-0.854701	0	0	1		-1.02564	0	1	0		4.38596	0	0	1		0.394737	0	0	1
																				0	0	0	1		-0.128205	0	0	1		0.854701	0	0	1		-0.192308	0	0	1		-0.877193	0	0	1		1.05263	0	0	1
																				-1.28205	0	0	1		0.769231	0	0	1		1.7094	0	0	1		0	0	0	1		0	0	0	1		-1.18421	0	0	1
																				0.854701	0	0	1		-0.833333	0	0	1		0.854701	0	0	1		-0.769231	0	0	1		4.38596	0	0	1		1.05263	0	0	1
																				3.84615	0	0	1		2.62821	0	0	1		-1.7094	0	0	1		4.80769	1	0	0		-2.63158	0	0	1		0	0	0	1
																				2.13675	1	0	0		-0.192308	0	0	1		2.13675	0	0	1		-0.833333	0	1	0		0	0	0	1		1.84211	0	0	1
																				1.7094	0	0	1		-0.641026	0	0	1		1.7094	0	0	1		-2.94872	0	1	0		0	0	0	1		-1.31579	0	0	1
																				-5.12821	0	1	0		-1.34615	0	1	0		0.42735	0	0	1		-2.94872	0	1	0		0.877193	0	0	1		0.526316	0	0	1
																				-0.42735	0	0	1		0.0641026	0	0	1		6.41026	1	0	0		-0.512821	0	0	1		-0.877193	0	0	1		-1.18421	0	0	1
																				0.42735	0	0	1		0.25641	0	0	1		-3.4188	0	0	1		-1.92308	0	1	0		-7.89474	0	0	1		0.131579	0	0	1
																				0	0	0	1		0	0	0	1		0	0	0	1		0	0	0	1		2.63158	0	0	1		0	0	0	1
																				-0.42735	0	0	1		-0.961538	0	0	1		0.42735	0	0	1		-1.79487	0	1	0		-0.877193	0	0	1		0.789474	0	0	1
																				1.7094	0	0	1		1.08974	0	0	1		7.69231	1	0	0		1.66667	1	0	0		0.877193	0	0	1		0	0	0	1
																				-2.5641	0	0	1		3.58974	1	0	0		9.82906	1	0	0		8.58974	1	0	0		0	0	0	1		0.394737	0	0	1
																				1.28205	0	0	1		-1.08974	0	1	0		0	0	0	1		-1.60256	0	1	0		0.877193	0	0	1		0	0	0	1
																				0	0	0	1		-3.46154	0	1	0		2.5641	1	0	0		-3.26923	0	1	0		-0.877193	0	0	1		-0.394737	0	0	1
																				-0.854701	0	0	1		-0.961538	0	0	1		1.28205	0	0	1		-1.79487	0	1	0		0	0	0	1		0	0	0	1
																				0.42735	0	0	1		-0.25641	0	0	1		0.42735	0	0	1		-0.448718	0	0	1		0	0	0	1		0	0	0	1
																				8.54701	1	0	0		0.320513	0	0	1		-5.55556	0	0	1		-4.29487	0	1	0		0	0	0	1		0.789474	0	0	1
																				-0.42735	0	0	1		-0.961538	0	0	1		0.42735	0	0	1		-1.08974	0	1	0		0	0	0	1		0.131579	0	0	1
																				-2.5641	0	0	1		6.21795	1	0	0		66.2393	1	0	0		58.2692	1	0	0		0.877193	0	0	1		0	0	0	1
																				0.42735	0	0	1		-0.0641026	0	0	1		4.2735	1	0	0		1.60256	1	0	0		2.63158	0	0	1		-2.10526	0	0	1
																				1.28205	0	0	1		4.74359	1	0	0		-3.4188	0	0	1		1.92308	0	0	1		0	0	0	1		0	0	0	1
																				-0.854701	0	0	1		-0.384615	0	0	1		0.42735	0	0	1		-1.08974	0	1	0		-0.877193	0	0	1		-0.131579	0	0	1
																				8.11966	1	0	0		3.01282	1	0	0		16.6667	1	0	0		14.2949	1	0	0		1.75439	0	0	1		1.57895	1	0	0
																				14.9573	1	0	0		-0.705128	0	0	1		10.2564	1	0	0		0.961538	0	0	1		0	0	0	1		0.131579	0	0	1
																				8.54701	1	0	0		1.60256	1	0	0		32.0513	1	0	0		1.02564	0	0	1		6.14035	0	0	1		-1.44737	0	0	1
																				3.84615	0	0	1		1.02564	0	0	1		-2.99145	0	0	1		-2.4359	0	1	0		1.75439	0	0	1		0.789474	0	0	1
																				5.12821	1	0	0		7.88462	1	0	0		86.7521	1	0	0		-1.08974	0	0	1		0	0	0	1		-0.789474	0	0	1
																				-0.42735	0	0	1		-1.15385	0	0	1		18.8034	1	0	0		2.17949	0	0	1		1.75439	0	0	1		0.263158	0	0	1
																				0	0	0	1		-0.576923	0	1	0		13.2479	1	0	0		0.833333	1	0	0		-1.75439	0	0	1		0.921053	0	0	1
																				3.84615	0	0	1		-1.66667	0	0	1		15.3846	1	0	0		1.85897	0	0	1		4.38596	0	0	1		0	0	0	1
																				-1.28205	0	0	1		-0.128205	0	0	1		4.70085	1	0	0		0.512821	0	0	1		0	0	0	1		0	0	0	1
																				-0.42735	0	0	1		0	0	0	1		0.42735	0	0	1		0	0	0	1		-0.877193	0	0	1		-0.526316	0	0	1
																				0.42735	0	0	1		0.384615	0	0	1		5.55556	1	0	0		0.448718	0	0	1		0	0	0	1		0	0	0	1
																				-0.42735	0	0	1		1.08974	1	0	0		5.55556	1	0	0		-0.961538	0	0	1		4.38596	0	0	1		0.394737	0	0	1
																				-1.7094	0	0	1		-0.0641026	0	0	1		-10.6838	0	1	0		4.03846	1	0	0		0	0	0	1		0.131579	0	0	1
																				-2.13675	0	0	1		0.128205	0	0	1		1.28205	0	0	1		-0.512821	0	0	1		2.25989	0	0	1		1.61017	0	0	1
																				-0.854701	0	0	1		0.0641026	0	0	1		6.41026	1	0	0		1.15385	0	0	1		-0.564972	0	0	1		-0.762712	0	1	0
																				2.13675	0	0	1		-0.705128	0	0	1		29.0598	1	0	0		-2.37179	0	0	1		-1.12994	0	0	1		0.254237	0	0	1
																				0.854701	0	0	1		0	0	0	1		9.40171	1	0	0		-3.84615	0	1	0		-0.564972	0	0	1		-0.338983	0	0	1
																				0.42735	0	0	1		-0.448718	0	0	1		-0.42735	0	0	1		2.05128	1	0	0		1.12994	0	0	1		1.18644	0	0	1
																				3.84615	0	0	1		0.705128	0	0	1		-1.28205	0	0	1		-2.30769	0	1	0		-0.564972	0	0	1		-0.847458	0	0	1
																				5.12821	1	0	0		-1.02564	0	0	1		-3.4188	0	1	0		-1.66667	0	1	0		0	0	0	1		-1.94915	0	1	0
																				0.42735	0	0	1		-0.0641026	0	0	1		0	0	0	1		-0.128205	0	0	1		9.03955	1	0	0		-0.169492	0	0	1
																				0.854701	0	0	1		-1.08974	0	0	1		-2.5641	0	1	0		-2.94872	0	1	0		5.08475	1	0	0		0.677966	0	0	1
																				2.5641	0	0	1		1.98718	1	0	0		7.26496	1	0	0		1.08974	0	0	1		-0.564972	0	0	1		-0.932203	0	1	0
																				0	0	0	1		0.192308	0	0	1		24.359	1	0	0		-0.25641	0	0	1		0	0	0	1		1.52542	1	0	0
																				0.854701	0	0	1		-2.75641	0	1	0		-1.7094	0	0	1		-3.52564	0	1	0		2.25989	0	0	1		-0.932203	0	1	0
																				2.99145	0	0	1		0.128205	0	0	1		0.42735	0	0	1		-4.29487	0	1	0		0.564972	0	0	1		-0.338983	0	0	1
																				2.99145	0	0	1		2.17949	1	0	0		-2.99145	0	0	1		7.05128	1	0	0		25.4237	1	0	0		-2.45763	0	1	0
																				0.42735	0	0	1		0.192308	0	0	1		7.69231	1	0	0		1.53846	1	0	0		0.564972	0	0	1		0	0	0	1
																				1.7094	0	0	1		-0.128205	0	0	1		-0.854701	0	0	1		-0.833333	0	1	0		4.51977	1	0	0		5.16949	0	0	1
																				-3.4188	0	0	1		-2.37179	0	1	0		-0.42735	0	0	1		-2.5641	0	1	0		-0.564972	0	0	1		1.69492	0	0	1
																				3.84615	0	0	1		-0.576923	0	0	1		29.4872	1	0	0		4.16667	1	0	0		15.8192	1	0	0		-1.01695	0	0	1
																				0.42735	0	0	1		0.641026	0	0	1		0.854701	0	0	1		0.769231	0	0	1		32.2034	1	0	0		-3.72881	0	0	1
																				1.77636e-15	0	0	1		1.98718	0	0	1		82.4786	1	0	0		4.61538	1	0	0		6.77966	1	0	0		-0.762712	0	0	1
																				-5.12821	0	1	0		-0.512821	0	0	1		13.6752	1	0	0		-0.128205	0	0	1		1.12994	0	0	1		-0.59322	0	0	1
																				0	0	0	1		-0.25641	0	0	1		-0.42735	0	0	1		-0.192308	0	0	1		0.564972	0	0	1		-2.20339	0	0	1
																				-0.854701	0	0	1		-0.897436	0	0	1		1.28205	0	0	1		0.769231	0	0	1		5.08475	0	0	1		1.27119	0	0	1
																				0.854701	0	0	1		0.0641026	0	0	1		-4.44089e-16	0	0	1		-2.5641	0	1	0		26.5537	1	0	0		0.508475	0	0	1
																				-0.854701	0	0	1		0.320513	0	0	1		-3.4188	0	0	1		-0.769231	0	0	1		9.03955	0	0	1		-0.677966	0	0	1
																				0.42735	0	0	1		0.705128	0	0	1		-2.5641	0	1	0		-0.192308	0	0	1		1.12994	0	0	1		-0.254237	0	0	1
																				1.28205	0	0	1		1.02564	0	0	1		-1.28205	0	0	1		1.21795	0	0	1		-1.69492	0	0	1		-2.37288	0	1	0
																				-1.7094	0	0	1		-0.961538	0	1	0		0.854701	0	0	1		-0.128205	0	0	1		-1.12994	0	0	1		0.338983	0	0	1
																				-0.42735	0	0	1		-0.128205	0	0	1		19.6581	1	0	0		1.73077	0	0	1		-0.564972	0	0	1		0.508475	0	0	1
																				0.854701	0	0	1		0.961538	0	0	1		1.28205	0	0	1		-0.384615	0	0	1		1.12994	0	0	1		-1.52542	0	0	1
																				0.854701	0	0	1		0.384615	0	0	1		-0.854701	0	0	1		-1.47436	0	1	0		-3.38983	0	0	1		-2.20339	0	1	0
																				6.41026	1	0	0		0.512821	0	0	1		-2.13675	0	0	1		-1.60256	0	1	0		0.564972	0	0	1		1.86441	1	0	0
																				-1.28205	0	0	1		2.30769	0	0	1		-2.5641	0	0	1		0.641026	0	0	1		-3.9548	0	0	1		-1.10169	0	0	1
																				1.7094	0	0	1		-0.192308	0	0	1		0.854701	0	0	1		2.11538	1	0	0		-0.564972	0	0	1		0.338983	0	0	1
																				-2.13675	0	0	1		0.897436	0	0	1		-0.854701	0	0	1		-0.448718	0	0	1		0.564972	0	0	1		-5.9322	0	1	0
																				-5.98291	0	0	1		-2.24359	0	0	1		45.2991	1	0	0		3.20513	1	0	0		0.564972	0	0	1		-2.54237	0	0	1
																				-1.7094	0	0	1		2.05128	0	0	1		0.854701	0	0	1		-0.897436	0	0	1		-5.64972	0	0	1		-1.52542	0	0	1
																				1.7094	0	0	1		-0.128205	0	0	1		6.41026	1	0	0		0.833333	0	0	1		2.25989	0	0	1		-0.338983	0	0	1
																				0	0	0	1		-0.0641026	0	0	1		-0.854701	0	0	1		-0.25641	0	0	1		7.34463	0	0	1		-1.94915	0	0	1
																				0.854701	0	0	1		-0.0641026	0	0	1		-1.28205	0	0	1		0.448718	0	0	1		0	0	0	1		-0.762712	0	0	1
																				-0.42735	0	0	1		-0.128205	0	0	1		0.42735	0	0	1		0.897436	0	0	1		0	0	0	1		-0.254237	0	0	1
																				0.42735	0	0	1		-0.128205	0	0	1		-0.42735	0	0	1		-0.25641	0	0	1		-0.564972	0	0	1		0.169492	0	0	1
																				-2.13675	0	0	1		-0.833333	0	0	1		0	0	0	1		-0.384615	0	0	1		1.12994	0	0	1		0.254237	0	0	1
																				0	0	0	1		-0.576923	0	0	1		21.3675	1	0	0		-0.512821	0	0	1		15.8192	1	0	0		-2.37288	0	1	0
																				2.5641	0	0	1		0	0	0	1		1.28205	0	0	1		0.0641026	0	0	1		1.69492	0	0	1		0.338983	0	0	1
																				-1.28205	0	0	1		1.41026	0	0	1		-3.4188	0	0	1		2.24359	0	0	1		0.564972	0	0	1		-0.508475	0	0	1
																				-1.28205	0	0	1		0.961538	0	0	1		-2.13675	0	0	1		3.07692	1	0	0		-0.564972	0	0	1		-0.338983	0	0	1
																				1.28205	0	0	1		2.24359	1	0	0		-2.13675	0	0	1		2.11538	1	0	0		32.2034	1	0	0		-2.28814	0	1	0
																				0	0	0	1		-0.448718	0	0	1		1.7094	0	0	1		-0.384615	0	0	1		0	0	0	1		-0.0847458	0	0	1
																				0	0	0	1		-0.128205	0	0	1		0.854701	0	0	1		-0.0641026	0	0	1		20.339	1	0	0		-1.69492	0	0	1
																				-1.7094	0	0	1		-0.448718	0	0	1		-0.854701	0	0	1		0.833333	0	0	1		1.12994	0	0	1		-0.508475	0	0	1
																				-0.854701	0	0	1		-0.25641	0	0	1		0	0	0	1		-0.320513	0	0	1		6.21469	0	0	1		-2.37288	0	0	1
																				4.44089e-16	0	0	1		-1.34615	0	0	1		4.2735	1	0	0		-2.17949	0	1	0		-1.12994	0	0	1		-1.69492	0	1	0
																				5.12821	1	0	0		-0.705128	0	0	1		1.28205	0	0	1		-1.60256	0	1	0		-1.69492	0	0	1		-1.52542	0	1	0
																				0.42735	0	0	1		-0.576923	0	0	1		0.42735	0	0	1		-0.384615	0	0	1		0	0	0	1		-0.0847458	0	0	1
																				0	0	0	1		-0.0641026	0	0	1		0	0	0	1		-0.0641026	0	0	1		0.564972	0	0	1		-0.254237	0	0	1
																				6.83761	1	0	0		-0.897436	0	0	1		0.42735	0	0	1		-0.897436	0	0	1		0	0	0	1		-0.254237	0	0	1
																				2.13675	0	0	1		-0.192308	0	0	1		-0.42735	0	0	1		-0.25641	0	0	1		0.564972	0	0	1		-0.254237	0	0	1
																				-1.28205	0	0	1		0.705128	0	0	1		14.1026	1	0	0		0.0641026	0	0	1		0.564972	0	0	1		-0.0847458	0	0	1
																				0.42735	0	0	1		-0.0641026	0	0	1		0	0	0	1		0.897436	0	0	1		0	0	0	1		-0.254237	0	0	1
																				0	0	0	1		-0.0641026	0	0	1		0	0	0	1		-0.0641026	0	0	1		0	0	0	1		0.254237	0	0	1
																				-1.7094	0	0	1		-1.79487	0	1	0		55.5556	1	0	0		-1.34615	0	1	0		0	0	0	1		-0.847458	0	0	1
																				0.854701	0	0	1		-3.84615	0	1	0		41.453	1	0	0		-10	0	1	0		0	0	0	1		0.0847458	0	0	1
																				-0.42735	0	0	1		-0.320513	0	0	1		0	0	0	1		0.384615	0	0	1		0.564972	0	0	1		0.0847458	0	0	1
																				0	0	0	1		-0.320513	0	0	1		1.28205	0	0	1		-0.25641	0	0	1		-1.12994	0	0	1		-1.61017	0	1	0
																				0	0	0	1		-0.192308	0	0	1		2.5641	0	0	1		-0.641026	0	1	0		1.12994	0	0	1		-1.77966	0	1	0
																				2.13675	0	0	1		5	1	0	0		0.42735	0	0	1		1.28205	1	0	0		-0.564972	0	0	1		-0.762712	0	1	0
																				0	0	0	1		0.0641026	0	0	1		0.854701	0	0	1		0	0	0	1		-0.564972	0	0	1		-0.508475	0	0	1
																				0	0	0	1		-0.0641026	0	0	1		0	0	0	1		0	0	0	1		1.69492	0	0	1		0	0	0	1
																				-2.5641	0	0	1		-0.512821	0	0	1		28.6325	1	0	0		-0.961538	0	1	0		0	0	0	1		-0.254237	0	0	1
																				1.7094	0	0	1		-1.34615	0	1	0		0.42735	0	0	1		-1.66667	0	1	0		5.08475	0	0	1		-0.508475	0	0	1
																				0.42735	0	0	1		0.192308	0	0	1		1.28205	0	0	1		1.60256	1	0	0		1.12994	0	0	1		-0.508475	0	0	1
																				1.28205	0	0	1		0.128205	0	0	1		2.13675	0	0	1		0.384615	0	0	1		4.51977	0	0	1		-0.423729	0	0	1
																				-0.42735	0	0	1		-0.0641026	0	0	1		0.42735	0	0	1		0.0641026	0	0	1		-0.564972	0	0	1		0.0847458	0	0	1
																				0	0	0	1		-0.128205	0	0	1		0	0	0	1		-0.0641026	0	0	1		-1.12994	0	0	1		-0.169492	0	0	1
																				2.99145	0	0	1		-3.39744	0	1	0		3.84615	0	0	1		-7.75641	0	1	0		0	0	0	1		-0.169492	0	0	1
																				5.55556	0	0	1		0.705128	0	0	1		5.55556	0	0	1		-1.73077	0	0	1		0	0	0	1		0	0	0	1
																				-0.42735	0	0	1		-0.448718	0	1	0		15.812	1	0	0		1.53846	1	0	0		1.12994	0	0	1		-0.338983	0	0	1
																				0.42735	0	0	1		0.25641	0	0	1		-0.854701	0	0	1		-0.320513	0	0	1		1.69492	0	0	1		-0.0847458	0	0	1
																				-2.99145	0	0	1		-3.84615	0	1	0		-2.13675	0	0	1		-6.85897	0	1	0		0	0	0	1		0.254237	0	0	1
																				0	0	0	1		0	0	0	1		0	0	0	1		0	0	0	1		0.564972	0	0	1		-1.27119	0	1	0
																				1.28205	0	0	1		2.5	1	0	0		-3.84615	0	1	0		2.11538	1	0	0		0	0	0	1		-0.169492	0	0	1
																				0.42735	0	0	1		-0.512821	0	0	1		-0.42735	0	0	1		-2.17949	0	1	0		0	0	0	1		-0.254237	0	0	1
																				-0.42735	0	0	1		0.512821	0	0	1		13.2479	1	0	0		1.47436	1	0	0		-0.564972	0	0	1		0.0847458	0	0	1
																				1.7094	0	0	1		-0.128205	0	0	1		0	0	0	1		-0.192308	0	0	1		0	0	0	1		0	0	0	1
																				-1.7094	0	0	1		-0.0641026	0	0	1		0	0	0	1		-1.92308	0	1	0		0	0	0	1		-0.0847458	0	0	1
																				-3.4188	0	0	1		0	0	0	1		3.4188	0	0	1		6.92308	1	0	0		0	0	0	1		-0.0847458	0	0	1
																				0	0	0	1		0.384615	0	0	1		-0.42735	0	0	1		-0.512821	0	0	1		0	0	0	1		0.0847458	0	0	1
																				0	0	0	1		0	0	0	1		0	0	0	1		0.320513	0	0	1		0.564972	0	0	1		-0.338983	0	0	1
																				0.42735	0	0	1		-0.769231	0	0	1		-1.28205	0	0	1		-1.28205	0	0	1		0	0	0	1		-0.59322	0	0	1
																				0.854701	0	0	1		-0.128205	0	0	1		-0.42735	0	0	1		-0.384615	0	0	1		0.564972	0	0	1		-0.0847458	0	0	1
																				-0.854701	0	0	1		-0.833333	0	1	0		-0.42735	0	0	1		-0.961538	0	1	0		-1.12994	0	0	1		-0.254237	0	0	1
																				-0.42735	0	0	1		0	0	0	1		-0.42735	0	0	1		-0.25641	0	0	1		-0.564972	0	0	1		-0.169492	0	0	1
																				0	0	0	1		1.47436	0	0	1		-0.42735	0	0	1		0.641026	0	0	1		0.564972	0	0	1		-0.254237	0	0	1
																				0.42735	0	0	1		0.0641026	0	0	1		0	0	0	1		0.320513	0	0	1		0.564972	0	0	1		0	0	0	1
																				2.13675	0	0	1		-0.705128	0	0	1		0	0	0	1		0	0	0	1		0	0	0	1		0	0	0	1
																				0	0	0	1		-0.128205	0	0	1		0	0	0	1		-0.128205	0	0	1		-0.564972	0	0	1		-2.0339	0	1	0
																				0	0	0	1		0	0	0	1		0	0	0	1		0.0641026	0	0	1		0	0	0	1		-0.0847458	0	0	1
																				0	0	0	1		0.128205	0	0	1		1.28205	0	0	1		0.641026	1	0	0		0	0	0	1		-0.254237	0	0	1
																				0.42735	0	0	1		-0.576923	0	0	1		1.28205	0	0	1		-0.769231	0	1	0		-4.5045	0	0	1		-2.56757	0	0	1
																				0	0	0	1		-0.192308	0	0	1		0.854701	0	0	1		-0.128205	0	0	1		1.8018	0	0	1		-0.405405	0	0	1
																				0	0	0	1		0	0	0	1		0	0	0	1		0	0	0	1		0.900901	0	0	1		-1.08108	0	0	1
																				1.28205	0	0	1		0	0	0	1		0.854701	0	0	1		0.25641	0	0	1		5.40541	0	0	1		5.13514	1	0	0
																				-0.42735	0	0	1		-0.25641	0	0	1		2.99145	1	0	0		-0.448718	0	0	1		0.900901	0	0	1		-0.27027	0	0	1
																				-0.854701	0	0	1		-1.28205	0	1	0		-1.7094	0	0	1		-1.47436	0	1	0		0	0	0	1		-1.62162	0	0	1
																				0	0	0	1		-0.128205	0	0	1		0	0	0	1		-0.128205	0	0	1		0	0	0	1		0	0	0	1
																				0.42735	0	0	1		-0.384615	0	0	1		0.854701	0	0	1		-0.320513	0	0	1		0.900901	0	0	1		0	0	0	1
																				1.7094	0	0	1		-0.641026	0	0	1		2.13675	0	0	1		7.94872	1	0	0		-1.8018	0	0	1		1.08108	0	0	1
																				0	0	0	1		0	0	0	1		0	0	0	1		0.0641026	0	0	1		-0.900901	0	0	1		-1.21622	0	1	0
																				-0.42735	0	0	1		0.128205	0	0	1		0.42735	0	0	1		1.02564	1	0	0		2.7027	0	0	1		2.83784	1	0	0
																				1.8018	0	0	1		1.08108	0	0	1		-1.8018	0	0	1		-1.48649	0	0	1		-1.8018	0	0	1		-2.43243	0	1	0
																				-4.5045	0	0	1		-6.62162	0	1	0		0.900901	0	0	1		-5.54054	0	1	0		8.10811	1	0	0		-3.37838	0	1	0
																				2.7027	0	0	1		0.405405	0	0	1		4.5045	0	0	1		6.48649	1	0	0		-12.6126	0	1	0		-9.45946	0	1	0
																				0	0	0	1		-0.135135	0	0	1		1.8018	0	0	1		-0.135135	0	0	1		0	0	0	1		-1.35135	0	1	0
																				2.7027	0	0	1		0.675676	0	0	1		2.7027	0	0	1		1.89189	0	0	1		-0.900901	0	0	1		-0.810811	0	0	1
																				0	0	0	1		-0.27027	0	0	1		0	0	0	1		4.59459	1	0	0		0	0	0	1		0	0	0	1
																				4.5045	0	0	1		4.59459	0	0	1		-7.20721	0	0	1		5.40541	1	0	0		0	0	0	1		0	0	0	1
																				-5.40541	0	0	1		-2.02703	0	1	0		1.8018	0	0	1		-1.35135	0	0	1		12.6126	1	0	0		-1.48649	0	0	1
																				3.6036	0	0	1		0.405405	0	0	1		-1.8018	0	0	1		1.62162	0	0	1		0	0	0	1		-0.405405	0	0	1
																				0	0	0	1		-0.135135	0	0	1		-0.900901	0	0	1		0	0	0	1		5.40541	0	0	1		4.59459	1	0	0
																				3.6036	0	0	1		1.48649	0	0	1		6.30631	0	0	1		1.75676	0	0	1		0	0	0	1		0	0	0	1
																				4.5045	0	0	1		-0.135135	0	0	1		8.10811	0	0	1		2.02703	0	0	1		5.40541	0	0	1		5.54054	1	0	0
																				0.900901	0	0	1		-0.405405	0	0	1		0	0	0	1		-0.405405	0	0	1		0	0	0	1		-1.35135	0	1	0
																				9.90991	1	0	0		9.05405	1	0	0		25.2252	1	0	0		19.7297	1	0	0		-0.900901	0	0	1		-0.135135	0	0	1
																				0	0	0	1		-1.21622	0	0	1		-0.900901	0	0	1		-5.94595	0	1	0		-1.8018	0	0	1		-1.35135	0	1	0
																				0.900901	0	0	1		0.810811	0	0	1		14.4144	1	0	0		4.86486	1	0	0		-0.900901	0	0	1		-0.945946	0	0	1
																				13.5135	1	0	0		16.0811	1	0	0		91.8919	1	0	0		31.4865	1	0	0		28.8288	1	0	0		0.675676	0	0	1
																				18.018	1	0	0		0.675676	0	0	1		-0.900901	0	0	1		-0.945946	0	0	1		0	0	0	1		0.405405	0	0	1
																				-0.900901	0	0	1		-0.135135	0	0	1		0	0	0	1		-0.27027	0	0	1		0.900901	0	0	1		0.27027	0	0	1
																				-0.900901	0	0	1		0.135135	0	0	1		-0.900901	0	0	1		0.135135	0	0	1		0	0	0	1		0	0	0	1
																				-1.8018	0	0	1		-0.675676	0	0	1		27.9279	1	0	0		0.540541	0	0	1		0	0	0	1		-0.405405	0	0	1
																				2.7027	0	0	1		-1.08108	0	0	1		11.7117	1	0	0		-0.945946	0	0	1		-1.8018	0	0	1		-0.27027	0	0	1
																				0	0	0	1		0.135135	0	0	1		0	0	0	1		0	0	0	1		3.6036	0	0	1		0	0	0	1
																				0.900901	0	0	1		1.35135	0	0	1		-0.900901	0	0	1		5	1	0	0		-1.8018	0	0	1		-0.540541	0	0	1
																				7.20721	0	0	1		0.810811	0	0	1		26.1261	1	0	0		1.35135	0	0	1		9.00901	1	0	0		0	0	0	1
																				3.6036	0	0	1		0.675676	0	0	1		55.8559	1	0	0		9.05405	1	0	0		6.30631	0	0	1		4.18919	1	0	0
																				0	0	0	1		1.21622	0	0	1		-4.5045	0	0	1		0.945946	0	0	1		3.6036	0	0	1		0.27027	0	0	1
																				-3.6036	0	0	1		-1.48649	0	0	1		-2.7027	0	0	1		-3.91892	0	1	0		0.900901	0	0	1		-1.75676	0	0	1
																				6.30631	0	0	1		-0.540541	0	0	1		36.9369	1	0	0		0.405405	0	0	1		10.8108	1	0	0		0.675676	0	0	1
																				14.4144	1	0	0		0.27027	0	0	1		3.6036	0	0	1		2.43243	1	0	0		0	0	0	1		-0.810811	0	0	1
																				1.77636e-15	0	0	1		-0.405405	0	0	1		29.7297	1	0	0		2.7027	1	0	0		18.9189	1	0	0		-1.21622	0	0	1
																				0	0	0	1		1.62162	0	0	1		7.20721	0	0	1		-0.810811	0	0	1		3.6036	0	0	1		-1.21622	0	0	1
																				9.90991	1	0	0		5.54054	1	0	0		77.4775	1	0	0		5	1	0	0		0	0	0	1		0	0	0	1
																				4.5045	0	0	1		2.43243	1	0	0		0.900901	0	0	1		-0.810811	0	0	1		-0.900901	0	0	1		-0.945946	0	1	0
																				3.6036	0	0	1		3.37838	1	0	0		2.7027	0	0	1		4.86486	1	0	0		1.8018	0	0	1		-0.540541	0	0	1
																				1.8018	0	0	1		0.405405	0	0	1		-5.40541	0	0	1		0.810811	0	0	1		-3.6036	0	0	1		-0.810811	0	0	1
																				0.900901	0	0	1		0.27027	0	0	1		-5.40541	0	0	1		2.2973	1	0	0		0	0	0	1		-0.405405	0	0	1
																				-1.8018	0	0	1		1.62162	0	0	1		-0.900901	0	0	1		-0.945946	0	0	1		0	0	0	1		-0.675676	0	0	1
																				0	0	0	1		0.540541	0	0	1		0	0	0	1		1.21622	0	0	1		9.00901	1	0	0		3.91892	1	0	0
																				0.900901	0	0	1		-0.810811	0	0	1		0.900901	0	0	1		2.7027	1	0	0		0	0	0	1		-0.540541	0	0	1
																				-0.900901	0	0	1		-0.540541	0	0	1		-0.900901	0	0	1		0.135135	0	0	1		1.8018	0	0	1		1.75676	0	0	1
																				-3.6036	0	0	1		2.97297	0	0	1		4.5045	0	0	1		5.54054	1	0	0		0	0	0	1		2.56757	0	0	1
																				0	0	0	1		0.27027	0	0	1		0.900901	0	0	1		-0.135135	0	0	1		0	0	0	1		-0.135135	0	0	1
																				0	0	0	1		-0.27027	0	0	1		-0.900901	0	0	1		-0.675676	0	0	1		-0.900901	0	0	1		0.27027	0	0	1
																				-0.900901	0	0	1		0	0	0	1		0.900901	0	0	1		-0.135135	0	0	1		0.900901	0	0	1		0	0	0	1
																				0	0	0	1		0	0	0	1		0.900901	0	0	1		2.02703	1	0	0		-0.900901	0	0	1		1.35135	0	0	1
																				-0.900901	0	0	1		0.27027	0	0	1		5.40541	1	0	0		3.37838	1	0	0		0	0	0	1		-0.405405	0	0	1
																				5.40541	0	0	1		0.540541	0	0	1		13.5135	1	0	0		1.75676	1	0	0		0	0	0	1		0.135135	0	0	1
																				0	0	0	1		-0.405405	0	0	1		17.1171	1	0	0		2.02703	0	0	1		0	0	0	1		-0.810811	0	0	1
																				0	0	0	1		0.27027	0	0	1		-1.8018	0	0	1		-0.135135	0	0	1		0	0	0	1		-0.27027	0	0	1
																				-0.900901	0	0	1		-0.135135	0	0	1		0	0	0	1		-0.27027	0	0	1		0	0	0	1		1.08108	1	0	0
																				-3.6036	0	0	1		-0.810811	0	0	1		14.4144	1	0	0		-0.675676	0	0	1		0.900901	0	0	1		0.135135	0	0	1
																				0	0	0	1		0.135135	0	0	1		0	0	0	1		0.27027	0	0	1		-1.8018	0	0	1		0.135135	0	0	1
																				1.8018	0	0	1		-0.810811	0	0	1		0.900901	0	0	1		1.21622	0	0	1		0.900901	0	0	1		7.56757	1	0	0
																				0	0	0	1		0	0	0	1		0	0	0	1		0.405405	0	0	1		70.2703	1	0	0		-3.51351	0	1	0
																				1.8018	0	0	1		-1.08108	0	0	1		39.6396	1	0	0		0.540541	0	0	1		7.20721	0	0	1		-7.02703	0	1	0
																				0	0	0	1		-1.62162	0	0	1		39.6396	1	0	0		1.48649	0	0	1		0.900901	0	0	1		-0.405405	0	0	1
																				-1.8018	0	0	1		0.405405	0	0	1		0	0	0	1		-0.27027	0	0	1		0	0	0	1		-0.405405	0	0	1
																				0	0	0	1		0	0	0	1		1.8018	0	0	1		0.135135	0	0	1		0.900901	0	0	1		-3.37838	0	1	0
																				0	0	0	1		0.405405	0	0	1		0	0	0	1		0.405405	0	0	1		0.900901	0	0	1		0.675676	0	0	1
																				0.900901	0	0	1		-3.91892	0	1	0		0.900901	0	0	1		-4.18919	0	1	0		0	0	0	1		0.135135	0	0	1
																				8.10811	1	0	0		3.37838	1	0	0		6.30631	0	0	1		6.21622	1	0	0		-0.900901	0	0	1		-0.27027	0	0	1
																				0	0	0	1		0.135135	0	0	1		-0.900901	0	0	1		0.27027	0	0	1		0.900901	0	0	1		0.945946	0	0	1
																				-0.900901	0	0	1		-1.21622	0	0	1		0.900901	0	0	1		-1.35135	0	1	0		0	0	0	1		-0.405405	0	0	1
																				0	0	0	1		0.405405	0	0	1		0	0	0	1		0.675676	0	0	1		0	0	0	1		-0.135135	0	0	1
																				0.900901	0	0	1		0.405405	0	0	1		-0.900901	0	0	1		1.21622	1	0	0		-0.900901	0	0	1		-0.27027	0	0	1
																				0.900901	0	0	1		-0.27027	0	0	1		0	0	0	1		-0.135135	0	0	1		3.6036	0	0	1		2.7027	0	0	1
																				3.6036	0	0	1		-2.83784	0	0	1		1.8018	0	0	1		-0.945946	0	0	1		0.900901	0	0	1		0.405405	0	0	1
																				1.8018	0	0	1		-0.540541	0	0	1		16.2162	1	0	0		0.945946	0	0	1		0	0	0	1		-0.135135	0	0	1
																				2.7027	0	0	1		2.02703	0	0	1		1.8018	0	0	1		8.37838	1	0	0		-0.900901	0	0	1		-0.135135	0	0	1
																				0.900901	0	0	1		2.56757	1	0	0		-0.900901	0	0	1		6.08108	1	0	0		-0.900901	0	0	1		-0.27027	0	0	1
																				-3.6036	0	0	1		2.56757	1	0	0		19.8198	1	0	0		6.89189	1	0	0		1.8018	0	0	1		-1.08108	0	1	0
																				5.40541	1	0	0		0.405405	0	0	1		6.30631	1	0	0		0.540541	0	0	1		0	0	0	1		0	0	0	1
																				-0.900901	0	0	1		-0.675676	0	0	1		-1.8018	0	0	1		0	0	0	1		35.1351	1	0	0		0	0	0	1
																				0	0	0	1		0.135135	0	0	1		0	0	0	1		-1.48649	0	0	1		-1.8018	0	0	1		-1.21622	0	0	1
																				0.900901	0	0	1		-0.135135	0	0	1		-0.900901	0	0	1		0.27027	0	0	1		1.8018	0	0	1		-0.27027	0	0	1
																				0	0	0	1		0	0	0	1		0	0	0	1		0	0	0	1		-1.8018	0	0	1		-0.27027	0	0	1
																				-1.8018	0	0	1		-0.405405	0	0	1		0	0	0	1		-0.135135	0	0	1		0	0	0	1		0.135135	0	0	1
																				-0.900901	0	0	1		-0.27027	0	0	1		0	0	0	1		0.27027	0	0	1		-0.900901	0	0	1		-0.135135	0	0	1
																				0	0	0	1		-0.27027	0	0	1		4.5045	0	0	1		-0.405405	0	0	1		0	0	0	1		0	0	0	1
																				0	0	0	1		-0.27027	0	0	1		0	0	0	1		-0.405405	0	0	1		0	0	0	1		-0.675676	0	0	1
																				0	0	0	1		0	0	0	1		0	0	0	1		-0.135135	0	0	1		0.900901	0	0	1		-0.405405	0	0	1
																				1.8018	0	0	1		0.135135	0	0	1		0	0	0	1		0.945946	1	0	0		2.7027	0	0	1		4.59459	1	0	0
																				3.6036	0	0	1		-0.135135	0	0	1		3.6036	0	0	1		-0.540541	0	0	1		1.8018	0	0	1		-0.27027	0	0	1
																				2.7027	0	0	1		-0.675676	0	0	1		0	0	0	1		-1.08108	0	0	1		1.8018	0	0	1		-0.405405	0	0	1
																				-0.900901	0	0	1		-1.08108	0	0	1		0	0	0	1		6.62162	1	0	0		0	0	0	1		-0.135135	0	0	1
																				-2.7027	0	0	1		-1.08108	0	0	1		19.8198	1	0	0		2.7027	1	0	0		-0.900901	0	0	1		0	0	0	1
																				1.8018	0	0	1		-0.405405	0	0	1		0	0	0	1		-0.135135	0	0	1		-2.7027	0	0	1		0.405405	0	0	1
																				0.47619	0	0	1		-0.285714	0	0	1		2.85714	0	0	1		-1.14286	0	0	1		0	0	0	1		0	0	0	1
																				1.42857	0	0	1		-0.714286	0	0	1		-3.33333	0	0	1		2.5	1	0	0		-0.900901	0	0	1		-0.405405	0	0	1
																				0.47619	0	0	1		0.0714286	0	0	1		0	0	0	1		-2.07143	0	1	0		0	0	0	1		-1.08108	0	0	1
																				-1.90476	0	0	1		0.571429	0	0	1		21.9048	1	0	0		-1.71429	0	1	0		0	0	0	1		-0.540541	0	0	1
																				0	0	0	1		0.0714286	0	0	1		0	0	0	1		0.214286	0	0	1		2.7027	0	0	1		0.135135	0	0	1
																				-1.42857	0	0	1		-0.214286	0	0	1		17.619	1	0	0		-8.5	0	1	0		-0.900901	0	0	1		-0.405405	0	0	1
																				0	0	0	1		-0.142857	0	0	1		-0.952381	0	0	1		-0.5	0	1	0		0	0	0	1		-0.135135	0	0	1
																				-0.47619	0	0	1		0.142857	0	0	1		-0.47619	0	0	1		-0.142857	0	0	1		0	0	0	1		0	0	0	1
																				0.952381	0	0	1		-0.714286	0	0	1		-1.42857	0	0	1		-2.71429	0	1	0		-0.900901	0	0	1		-0.405405	0	0	1
																				0	0	0	1		1.64286	1	0	0		13.8095	1	0	0		-0.357143	0	0	1		-1.8018	0	0	1		-0.810811	0	0	1
																				-0.47619	0	0	1		0.571429	0	0	1		0	0	0	1		2.71429	1	0	0		-1.8018	0	0	1		0.405405	0	0	1
																				-0.47619	0	0	1		0.142857	0	0	1		-0.47619	0	0	1		-0.571429	0	1	0		-3.6036	0	0	1		-1.08108	0	0	1
																				0	0	0	1		-0.214286	0	0	1		0.47619	0	0	1		-0.285714	0	0	1		-1.8018	0	0	1		0.27027	0	0	1
																				-0.952381	0	0	1		0.714286	0	0	1		1.90476	0	0	1		1.35714	1	0	0		0	0	0	1		0.540541	0	0	1
																				-6.19048	0	0	1		-1.71429	0	0	1		1.42857	0	0	1		6.28571	1	0	0		0	0	0	1		0	0	0	1
																				0.47619	0	0	1		0.5	1	0	0		0	0	0	1		-0.0714286	0	0	1		0.900901	0	0	1		-0.135135	0	0	1
																				-0.47619	0	0	1		1.14286	1	0	0		8.09524	1	0	0		4.07143	1	0	0		0	0	0	1		-0.27027	0	0	1
																				1.42857	0	0	1		2.71429	1	0	0		7.14286	1	0	0		8.71429	1	0	0		-4.5045	0	0	1		-1.75676	0	0	1
																				0	0	0	1		0.142857	0	0	1		-1.90476	0	0	1		-0.357143	0	0	1		0.900901	0	0	1		0	0	0	1
																				0	0	0	1		1.42857	0	0	1		12.381	1	0	0		0.571429	0	0	1		0	0	0	1		0	0	0	1
																				0	0	0	1		3.21429	1	0	0		-2.38095	0	0	1		4.21429	1	0	0		-1.8018	0	0	1		1.89189	0	0	1
																				-1.42857	0	0	1		-1.14286	0	1	0		0	0	0	1		-1.35714	0	1	0		17.1171	1	0	0		-0.540541	0	0	1
																				4.28571	0	0	1		9.85714	1	0	0		40.4762	1	0	0		5.85714	1	0	0		0	0	0	1		0.405405	0	0	1
																				0	0	0	1		-0.214286	0	0	1		0	0	0	1		-0.214286	0	0	1		0	0	0	1		-0.27027	0	0	1
																				-0.47619	0	0	1		0	0	0	1		-0.47619	0	0	1		-0.0714286	0	0	1		0	0	0	1		0	0	0	1
																				3.33333	0	0	1		10.4286	1	0	0		30.4762	1	0	0		13.7857	1	0	0		1.8018	0	0	1		0	0	0	1
																				-1.42857	0	0	1		-4.14286	0	0	1		-2.38095	0	0	1		6	1	0	0		0	0	0	1		-0.135135	0	0	1
																				-2.38095	0	0	1		1.64286	1	0	0		73.8095	1	0	0		9.5	1	0	0		3.6036	0	0	1		-3.91892	0	1	0
																				-0.47619	0	0	1		-0.142857	0	0	1		0	0	0	1		-0.142857	0	0	1		0	0	0	1		-0.135135	0	0	1
																				1.42857	0	0	1		-1.42857	0	1	0		8.57143	1	0	0		2.78571	1	0	0		0	0	0	1		-0.135135	0	0	1
																				0.47619	0	0	1		-0.214286	0	0	1		0	0	0	1		-0.0714286	0	0	1		2.7027	0	0	1		-3.10811	0	1	0
																				1.77636e-15	0	0	1		7	1	0	0		-4.7619	0	0	1		8.5	1	0	0		0	0	0	1		0	0	0	1
																				4.7619	0	0	1		-0.785714	0	0	1		19.0476	1	0	0		-2.42857	0	1	0		-1.14943	0	0	1		-0.603448	0	0	1
																				2.38095	0	0	1		-0.571429	0	0	1		1.42857	0	0	1		-0.0714286	0	0	1		-1.14943	0	0	1		0.862069	0	0	1
																				-0.952381	0	0	1		6.57143	1	0	0		-0.952381	0	0	1		35.0714	1	0	0		10.3448	1	0	0		8.27586	1	0	0
																				-2.38095	0	0	1		0.642857	0	0	1		24.2857	1	0	0		6.57143	1	0	0		0	0	0	1		0	0	0	1
																				-1.90476	0	0	1		-0.357143	0	0	1		2.38095	0	0	1		0.285714	0	0	1		0.574713	0	0	1		2.15517	1	0	0
																				-0.47619	0	0	1		-0.142857	0	0	1		21.4286	1	0	0		-0.285714	0	0	1		0	0	0	1		-1.46552	0	0	1
																				-3.80952	0	0	1		0.357143	0	0	1		51.4286	1	0	0		-0.214286	0	0	1		16.6667	1	0	0		5.17241	1	0	0
																				0.47619	0	0	1		-2.5	0	1	0		2.85714	0	0	1		-1.78571	0	0	1		31.6092	1	0	0		9.39655	1	0	0
																				-2.38095	0	0	1		-2.21429	0	0	1		4.7619	0	0	1		7.64286	1	0	0		-1.14943	0	0	1		-2.24138	0	1	0
																				0.47619	0	0	1		-0.857143	0	0	1		29.5238	1	0	0		1.28571	1	0	0		0	0	0	1		1.63793	0	0	1
																				2.38095	0	0	1		3	1	0	0		12.8571	1	0	0		2.64286	1	0	0		0	0	0	1		-0.431034	0	0	1
																				0.952381	0	0	1		-0.857143	0	0	1		12.8571	1	0	0		-1.85714	0	1	0		0.574713	0	0	1		0.172414	0	0	1
																				-1.90476	0	0	1		5.21429	1	0	0		1.90476	0	0	1		9	1	0	0		-2.87356	0	0	1		-1.2069	0	0	1
																				-0.47619	0	0	1		-0.928571	0	0	1		4.28571	1	0	0		-3.21429	0	1	0		-1.14943	0	0	1		-0.258621	0	0	1
																				-0.952381	0	0	1		-2.64286	0	1	0		3.80952	1	0	0		-4.64286	0	1	0		0	0	0	1		-0.0862069	0	0	1
																				-0.47619	0	0	1		1.64286	1	0	0		2.38095	0	0	1		0.0714286	0	0	1		-2.87356	0	0	1		-3.44828	0	1	0
																				-0.952381	0	0	1		-1.5	0	0	1		1.42857	0	0	1		-5.78571	0	1	0		3.44828	0	0	1		0.689655	0	0	1
																				0.47619	0	0	1		1.14286	0	0	1		3.33333	0	0	1		0.571429	0	0	1		0	0	0	1		0.258621	0	0	1
																				0.47619	0	0	1		-0.214286	0	0	1		0	0	0	1		-0.357143	0	0	1		-0.574713	0	0	1		0	0	0	1
																				0.47619	0	0	1		0.5	0	0	1		-1.42857	0	0	1		-0.5	0	0	1		12.069	1	0	0		3.01724	0	0	1
																				1.42857	0	0	1		-0.142857	0	0	1		-3.33333	0	0	1		1.71429	1	0	0		0	0	0	1		0.172414	0	0	1
																				-1.90476	0	0	1		-2.92857	0	1	0		-0.952381	0	0	1		-3.42857	0	1	0		-1.14943	0	0	1		-0.431034	0	0	1
																				-0.952381	0	0	1		-1.42857	0	0	1		20.4762	1	0	0		-3.78571	0	1	0		-1.72414	0	0	1		-0.172414	0	0	1
																				-2.85714	0	0	1		-1.85714	0	0	1		-0.47619	0	0	1		-5	0	1	0		1.14943	0	0	1		-0.948276	0	0	1
																				-2.85714	0	0	1		0.928571	0	0	1		-4.28571	0	0	1		2.35714	1	0	0		0	0	0	1		1.12069	0	0	1
																				0.952381	0	0	1		4.14286	1	0	0		-8.57143	0	1	0		5.78571	1	0	0		-0.574713	0	0	1		-0.0862069	0	0	1
																				2.85714	0	0	1		-1.78571	0	0	1		7.14286	0	0	1		-0.142857	0	0	1		1.14943	0	0	1		1.03448	0	0	1
																				2.38095	0	0	1		1.71429	0	0	1		-4.28571	0	0	1		-5.78571	0	1	0		6.89655	1	0	0		4.31034	0	0	1
																				2.38095	0	0	1		2.07143	1	0	0		-3.80952	0	1	0		1	0	0	1		-0.574713	0	0	1		0.431034	0	0	1
																				0.47619	0	0	1		-0.0714286	0	0	1		-1.42857	0	0	1		-0.285714	0	0	1		2.29885	0	0	1		-0.517241	0	0	1
																				0	0	0	1		-0.785714	0	0	1		3.33333	0	0	1		-2.07143	0	1	0		0.574713	0	0	1		-0.517241	0	0	1
																				0	0	0	1		0.714286	0	0	1		-1.90476	0	0	1		-1.42857	0	1	0		0	0	0	1		2.32759	1	0	0
																				0.952381	0	0	1		0.428571	0	0	1		-1.90476	0	0	1		-0.857143	0	0	1		1.14943	0	0	1		0.517241	0	0	1
																				-1.42857	0	0	1		-0.571429	0	0	1		5.2381	0	0	1		-2.85714	0	1	0		22.9885	1	0	0		-1.81034	0	0	1
																				0.47619	0	0	1		0.571429	0	0	1		-0.952381	0	0	1		-0.642857	0	0	1		0	0	0	1		-0.172414	0	0	1
																				0.47619	0	0	1		0.142857	0	0	1		0.47619	0	0	1		-0.142857	0	0	1		-0.574713	0	0	1		-0.0862069	0	0	1
																				0	0	0	1		0.214286	0	0	1		0	0	0	1		0.142857	0	0	1		1.72414	0	0	1		1.55172	0	0	1
																				1.42857	0	0	1		-0.0714286	0	0	1		-0.952381	0	0	1		-0.357143	0	0	1		-0.574713	0	0	1		-1.55172	0	1	0
																				0.952381	0	0	1		0	0	0	1		13.8095	1	0	0		2.21429	1	0	0		-0.574713	0	0	1		-0.0862069	0	0	1
																				-0.47619	0	0	1		0.357143	0	0	1		-2.85714	0	0	1		-0.785714	0	0	1		0.574713	0	0	1		-0.258621	0	0	1
																				0	0	0	1		0.714286	0	0	1		-0.47619	0	0	1		0.0714286	0	0	1		0	0	0	1		0.0862069	0	0	1
																				2.85714	1	0	0		-0.5	0	0	1		0.47619	0	0	1		-0.0714286	0	0	1		0	0	0	1		0.689655	0	0	1
																				-4.28571	0	0	1		1.71429	0	0	1		17.1429	1	0	0		24.2143	1	0	0		0	0	0	1		-0.258621	0	0	1
																				4.28571	0	0	1		0.0714286	0	0	1		1.90476	0	0	1		0.142857	0	0	1		-0.574713	0	0	1		3.36207	1	0	0
																				-1.42857	0	0	1		-0.357143	0	0	1		-0.47619	0	0	1		2.28571	1	0	0		0.574713	0	0	1		0.172414	0	0	1
																				0.47619	0	0	1		-0.285714	0	0	1		-0.47619	0	0	1		0.142857	0	0	1		-1.14943	0	0	1		-0.689655	0	0	1
																				2.85714	0	0	1		-1.85714	0	1	0		9.04762	1	0	0		-1.21429	0	0	1		0	0	0	1		0.258621	0	0	1
																				-0.47619	0	0	1		-0.357143	0	0	1		-0.952381	0	0	1		-0.5	0	0	1		-0.574713	0	0	1		1.81034	0	0	1
																				-1.42857	0	0	1		-1.21429	0	0	1		2.38095	0	0	1		0.285714	0	0	1		-0.574713	0	0	1		-0.603448	0	0	1
																				-3.80952	0	0	1		-0.571429	0	0	1		23.3333	1	0	0		5.85714	1	0	0		0.574713	0	0	1		-1.37931	0	0	1
																				0	0	0	1		0.214286	0	0	1		0	0	0	1		0.428571	1	0	0		6.32184	0	0	1		-3.18966	0	1	0
																				-1.90476	0	0	1		0.214286	0	0	1		0.952381	0	0	1		7.71429	1	0	0		2.29885	0	0	1		1.2931	1	0	0
																				-0.952381	0	0	1		0.285714	0	0	1		22.8571	1	0	0		4	1	0	0		1.72414	0	0	1		0.258621	0	0	1
																				2.85714	0	0	1		1.78571	0	0	1		89.5238	1	0	0		16.8571	1	0	0		1.72414	0	0	1		2.41379	1	0	0
																				0	0	0	1		-0.214286	0	0	1		-0.47619	0	0	1		0	0	0	1		0.574713	0	0	1		0.862069	1	0	0
																				2.38095	0	0	1		0.714286	0	0	1		2.38095	0	0	1		6.42857	1	0	0		-1.14943	0	0	1		-0.0862069	0	0	1
																				0	0	0	1		-0.285714	0	0	1		20	1	0	0		0.428571	0	0	1		1.14943	0	0	1		-0.172414	0	0	1
																				0.47619	0	0	1		-0.214286	0	0	1		-0.952381	0	0	1		-0.285714	0	0	1		-1.72414	0	0	1		0.603448	0	0	1
																				1.90476	0	0	1		-3.71429	0	1	0		20.4762	1	0	0		-7	0	1	0		0	0	0	1		1.37931	1	0	0
																				0.47619	0	0	1		-0.642857	0	1	0		0	0	0	1		0.357143	0	0	1		6.32184	1	0	0		-0.689655	0	0	1
																				0.47619	0	0	1		0.428571	0	0	1		0.47619	0	0	1		0.857143	1	0	0		0	0	0	1		-0.0862069	0	0	1
																				0.47619	0	0	1		-0.214286	0	0	1		2.85714	0	0	1		-0.714286	0	1	0		-0.574713	0	0	1		0.0862069	0	0	1
																				0.47619	0	0	1		0	0	0	1		0.47619	0	0	1		-0.5	0	0	1		0.574713	0	0	1		-0.0862069	0	0	1
																				0	0	0	1		0	0	0	1		19.0476	1	0	0		0	0	0	1		0	0	0	1		-0.0862069	0	0	1
																				0	0	0	1		-0.0714286	0	0	1		0.47619	0	0	1		-0.0714286	0	0	1		-0.574713	0	0	1		-0.344828	0	0	1
																				-0.47619	0	0	1		-1.35714	0	1	0		4.28571	1	0	0		-1.5	0	1	0		0	0	0	1		-0.431034	0	0	1
																				1.90476	0	0	1		-0.428571	0	0	1		3.80952	1	0	0		0.357143	0	0	1		0.574713	0	0	1		0.775862	0	0	1
																				0	0	0	1		-0.642857	0	0	1		2.85714	0	0	1		6.07143	1	0	0		1.72414	0	0	1		0.0862069	0	0	1
																				2.38095	0	0	1		-0.285714	0	0	1		5.2381	1	0	0		-0.0714286	0	0	1		-1.14943	0	0	1		-1.03448	0	0	1
																				2.38095	0	0	1		-0.285714	0	0	1		0.47619	0	0	1		-0.428571	0	0	1		0	0	0	1		-0.258621	0	0	1
																				-0.952381	0	0	1		-1	0	0	1		0.47619	0	0	1		-1.28571	0	0	1		4.5977	1	0	0		0.258621	0	0	1
																				-0.47619	0	0	1		0.142857	0	0	1		0.47619	0	0	1		-0.142857	0	0	1		-1.14943	0	0	1		-0.948276	0	1	0
																				-0.47619	0	0	1		-1.14286	0	1	0		5.2381	1	0	0		-0.571429	0	0	1		0.574713	0	0	1		-0.862069	0	1	0
																				0.952381	0	0	1		-1.28571	0	0	1		25.2381	1	0	0		-3.07143	0	1	0		-0.574713	0	0	1		-0.172414	0	0	1
																				1.90476	0	0	1		-2	0	1	0		46.1905	1	0	0		-4.14286	0	1	0		-1.72414	0	0	1		-0.517241	0	0	1
																				1.42857	0	0	1		-0.0714286	0	0	1		1.90476	0	0	1		-0.5	0	0	1		1.14943	0	0	1		1.46552	0	0	1
																				0	0	0	1		-0.571429	0	0	1		6.66667	1	0	0		5.07143	1	0	0		-0.574713	0	0	1		0.431034	0	0	1
																				0	0	0	1		0	0	0	1		10	1	0	0		-1.35714	0	1	0		-0.574713	0	0	1		0	0	0	1
																				1.90476	0	0	1		-1.35714	0	0	1		26.6667	1	0	0		-2.5	0	1	0		0	0	0	1		0.0862069	0	0	1
																				0.47619	0	0	1		0.142857	0	0	1		1.90476	0	0	1		0	0	0	1		0	0	0	1		0	0	0	1
																				0	0	0	1		-0.0714286	0	0	1		0.47619	0	0	1		-0.428571	0	0	1		-0.574713	0	0	1		-0.0862069	0	0	1
																				0.47619	0	0	1		0.285714	0	0	1		12.381	1	0	0		0.0714286	0	0	1		-0.574713	0	0	1		-1.37931	0	0	1
																				0	0	0	1		-0.857143	0	0	1		0.952381	0	0	1		-1.64286	0	1	0		0	0	0	1		-0.172414	0	0	1
																				0.47619	0	0	1		0.357143	0	0	1		0.47619	0	0	1		0.571429	0	0	1		0.574713	0	0	1		-0.0862069	0	0	1
																				-0.47619	0	0	1		-0.428571	0	0	1		0.952381	0	0	1		-0.928571	0	1	0		-0.574713	0	0	1		0.0862069	0	0	1
																				-1.42857	0	0	1		0.0714286	0	0	1		-0.952381	0	0	1		-1.28571	0	1	0		4.48718	1	0	0		0.865385	0	0	1
																				0	0	0	1		-0.357143	0	0	1		0	0	0	1		-1.14286	0	1	0		1.92308	0	0	1		0.384615	0	0	1
																				-0.47619	0	0	1		-0.142857	0	0	1		0	0	0	1		0.214286	0	0	1		0	0	0	1		0.384615	0	0	1
																				1.42857	0	0	1		3.35714	1	0	0		0.47619	0	0	1		3.28571	1	0	0		3.20513	0	0	1		0.0961538	0	0	1
																				0	0	0	1		0	0	0	1		0	0	0	1		0	0	0	1		0	0	0	1		0.769231	0	0	1
																				0	0	0	1		-0.142857	0	0	1		0	0	0	1		-0.142857	0	0	1		-0.641026	0	0	1		-0.384615	0	0	1
																				0	0	0	1		-0.214286	0	0	1		0	0	0	1		-0.214286	0	0	1		20.5128	1	0	0		-6.34615	0	0	1
																				0	0	0	1		-0.142857	0	0	1		0	0	0	1		-0.0714286	0	0	1		0	0	0	1		1.44231	1	0	0
																				0.47619	0	0	1		0	0	0	1		0	0	0	1		0.142857	0	0	1		0	0	0	1		-0.673077	0	0	1
																				-0.952381	0	0	1		0.642857	0	0	1		-1.90476	0	0	1		-3.07143	0	1	0		1.92308	0	0	1		0.769231	0	0	1
																				0	0	0	1		-0.285714	0	0	1		27.1429	1	0	0		0	0	0	1		3.84615	1	0	0		-0.192308	0	0	1
																				0.47619	0	0	1		0.5	0	0	1		-0.47619	0	0	1		-0.142857	0	0	1		2.5641	0	0	1		-0.192308	0	0	1
																				0	0	0	1		-0.142857	0	0	1		3.80952	1	0	0		-0.214286	0	0	1		0	0	0	1		-0.192308	0	0	1
																				0.952381	0	0	1		-0.142857	0	0	1		-1.90476	0	0	1		-0.785714	0	1	0		-2.5641	0	0	1		2.5	1	0	0
																				0.47619	0	0	1		-0.5	0	0	1		0	0	0	1		-0.285714	0	0	1		0.641026	0	0	1		0.0961538	0	0	1
																				0	0	0	1		0	0	0	1		-1.42857	0	0	1		0.142857	0	0	1		0	0	0	1		0.769231	0	0	1
																				-0.47619	0	0	1		-0.642857	0	0	1		-0.47619	0	0	1		-0.785714	0	0	1		0.641026	0	0	1		-1.53846	0	1	0
																				-0.47619	0	0	1		-0.5	0	0	1		0	0	0	1		-0.5	0	0	1		2.5641	0	0	1		-1.05769	0	0	1
																				0.47619	0	0	1		0.142857	0	0	1		-0.952381	0	0	1		-0.428571	0	1	0		-0.641026	0	0	1		1.63462	1	0	0
																				0	0	0	1		0.0714286	0	0	1		0	0	0	1		1.28571	1	0	0		26.2821	1	0	0		0.288462	0	0	1
																				0	0	0	1		0.214286	0	0	1		0	0	0	1		0.285714	0	0	1		-0.641026	0	0	1		0.769231	0	0	1
																				-0.47619	0	0	1		-0.571429	0	1	0		1.90476	0	0	1		-0.142857	0	0	1		2.5641	0	0	1		-0.384615	0	0	1
																				0.952381	0	0	1		0.214286	0	0	1		17.1429	1	0	0		0.571429	1	0	0		1.92308	0	0	1		0	0	0	1
																				0	0	0	1		-0.0714286	0	0	1		0.47619	0	0	1		1.14286	1	0	0		2.5641	0	0	1		0.384615	0	0	1
																				0	0	0	1		0	0	0	1		2.85714	0	0	1		0.285714	0	0	1		8.33333	1	0	0		-2.5	0	0	1
																				0	0	0	1		0	0	0	1		0.47619	0	0	1		0	0	0	1		-0.641026	0	0	1		-0.769231	0	0	1
																				0	0	0	1		0	0	0	1		0	0	0	1		0.642857	1	0	0		0	0	0	1		-2.30769	0	1	0
																				0.47619	0	0	1		-0.142857	0	0	1		0	0	0	1		1.92857	1	0	0		-0.641026	0	0	1		-0.576923	0	0	1
																				-0.47619	0	0	1		-0.214286	0	0	1		0.952381	0	0	1		0	0	0	1		40.3846	1	0	0		14.7115	1	0	0
																				-2.38095	0	0	1		-0.5	0	0	1		1.42857	0	0	1		2.57143	1	0	0		7.05128	1	0	0		-0.673077	0	0	1
																				0.47619	0	0	1		0	0	0	1		0	0	0	1		0.0714286	0	0	1		1.28205	0	0	1		-0.0961538	0	0	1
																				0	0	0	1		0	0	0	1		2.38095	0	0	1		0.785714	1	0	0		1.28205	0	0	1		-0.288462	0	0	1
																				-0.47619	0	0	1		-0.428571	0	0	1		2.38095	0	0	1		-0.571429	0	0	1		-1.92308	0	0	1		-0.288462	0	0	1
																				0	0	0	1		0	0	0	1		0.47619	0	0	1		0.285714	0	0	1		0.641026	0	0	1		-0.480769	0	0	1
																				0	0	0	1		-0.0714286	0	0	1		0	0	0	1		-0.0714286	0	0	1		0.641026	0	0	1		1.34615	0	0	1
																				0	0	0	1		-0.428571	0	0	1		6.19048	1	0	0		3.42857	1	0	0		-1.92308	0	0	1		-1.15385	0	1	0
																				-0.952381	0	0	1		-0.928571	0	1	0		0.47619	0	0	1		1.07143	0	0	1		3.84615	1	0	0		2.98077	1	0	0
																				1.42857	0	0	1		-0.142857	0	0	1		0.47619	0	0	1		0.142857	0	0	1		-1.28205	0	0	1		0.769231	0	0	1
																				0.47619	0	0	1		-0.142857	0	0	1		0	0	0	1		-0.142857	0	0	1		1.92308	0	0	1		-0.384615	0	0	1
																				0	0	0	1		0	0	0	1		0	0	0	1		0	0	0	1		-1.28205	0	0	1		0.865385	0	0	1
																				0	0	0	1		-0.0714286	0	0	1		0	0	0	1		-0.0714286	0	0	1		1.28205	0	0	1		1.82692	0	0	1
																				-1.42857	0	0	1		-0.142857	0	0	1		0.47619	0	0	1		-0.214286	0	0	1		0	0	0	1		-0.288462	0	0	1
																				0.47619	0	0	1		-0.428571	0	1	0		0	0	0	1		-0.357143	0	0	1		0	0	0	1		-0.0961538	0	0	1
																				0.47619	0	0	1		-0.0714286	0	0	1		0.47619	0	0	1		1.5	1	0	0		-1.28205	0	0	1		-3.07692	0	1	0
																				0	0	0	1		-0.5	0	0	1		0	0	0	1		-0.571429	0	0	1		12.1795	1	0	0		0.192308	0	0	1
																				0	0	0	1		-0.0714286	0	0	1		0	0	0	1		-0.0714286	0	0	1		2.5641	0	0	1		3.17308	1	0	0
																				-0.47619	0	0	1		-0.214286	0	0	1		-2.38095	0	0	1		-2	0	1	0		18.5897	1	0	0		0.288462	0	0	1
																				2.85714	1	0	0		0	0	0	1		0	0	0	1		-0.357143	0	0	1		-1.28205	0	0	1		-0.288462	0	0	1
																				14.6893	1	0	0		1.10169	0	0	1		9.60452	1	0	0		6.10169	1	0	0		-0.641026	0	0	1		6.05769	1	0	0
																				0.564972	0	0	1		-0.254237	0	0	1		3.38983	0	0	1		-0.423729	0	0	1		2.5641	0	0	1		1.53846	0	0	1
																				6.21469	0	0	1		-2.54237	0	0	1		-2.82486	0	0	1		2.79661	0	0	1		0	0	0	1		0.0961538	0	0	1
																				-0.564972	0	0	1		0.423729	0	0	1		-7.9096	0	0	1		11.6102	1	0	0		4.48718	0	0	1		0.288462	0	0	1
																				5.64972	1	0	0		0.677966	0	0	1		0	0	0	1		3.98305	1	0	0		1.92308	0	0	1		-1.73077	0	1	0
																				0.564972	0	0	1		-0.0847458	0	0	1		0	0	0	1		0	0	0	1		-1.28205	0	0	1		0	0	0	1
																				0.564972	0	0	1		-2.37288	0	0	1		-1.12994	0	0	1		-3.98305	0	1	0		0	0	0	1		1.44231	0	0	1
																				-0.564972	0	0	1		0.338983	0	0	1		0.564972	0	0	1		0.338983	0	0	1		0.641026	0	0	1		0.192308	0	0	1
																				1.69492	0	0	1		-0.254237	0	0	1		2.82486	0	0	1		-0.59322	0	0	1		0	0	0	1		0.288462	0	0	1
																				3.38983	0	0	1		0.59322	0	0	1		5.08475	0	0	1		-1.61017	0	1	0		-1.28205	0	0	1		1.15385	0	0	1
																				0	0	0	1		0.0847458	0	0	1		0	0	0	1		0	0	0	1		-0.641026	0	0	1		0	0	0	1
																				-1.12994	0	0	1		-1.27119	0	0	1		-0.564972	0	0	1		-1.69492	0	1	0		-3.20513	0	0	1		1.15385	0	0	1
																				0	0	0	1		0	0	0	1		0	0	0	1		0.338983	0	0	1		0	0	0	1		0.288462	0	0	1
																				5.64972	1	0	0		-0.338983	0	0	1		-2.25989	0	0	1		-1.27119	0	0	1		7.69231	1	0	0		3.55769	0	0	1
																				2.25989	0	0	1		0.338983	0	0	1		1.12994	0	0	1		-0.932203	0	0	1		-1.28205	0	0	1		2.59615	0	0	1
																				25.4237	1	0	0		3.47458	1	0	0		3.55271e-15	0	0	1		30.678	1	0	0		8.97436	1	0	0		2.21154	0	0	1
																				7.9096	1	0	0		1.77966	0	0	1		0	0	0	1		0.338983	0	0	1		0	0	0	1		0.480769	0	0	1
																				6.77966	1	0	0		0.932203	0	0	1		0.564972	0	0	1		5.50847	1	0	0		17.9487	1	0	0		4.61538	0	0	1
																				2.25989	0	0	1		1.10169	0	0	1		-0.564972	0	0	1		0.423729	0	0	1		-3.20513	0	0	1		-0.192308	0	0	1
																				5.64972	1	0	0		0.423729	0	0	1		1.69492	0	0	1		1.10169	0	0	1		0.641026	0	0	1		0.384615	0	0	1
																				32.2034	1	0	0		2.37288	0	0	1		5.08475	0	0	1		-0.508475	0	0	1		0	0	0	1		0	0	0	1
																				0	0	0	1		1.77966	1	0	0		-1.12994	0	0	1		4.49153	1	0	0		0	0	0	1		-0.0961538	0	0	1
																				4.51977	0	0	1		0.423729	0	0	1		5.08475	0	0	1		11.7797	1	0	0		-1.28205	0	0	1		0.576923	0	0	1
																				14.6893	0	0	1		-4.40678	0	0	1		14.1243	1	0	0		-6.61017	0	1	0		0.641026	0	0	1		-0.0961538	0	0	1
																				2.25989	0	0	1		-1.10169	0	0	1		0	0	0	1		-0.338983	0	0	1		-0.641026	0	0	1		0.192308	0	0	1
																				1.69492	0	0	1		-0.169492	0	0	1		-0.564972	0	0	1		-0.932203	0	1	0		-3.20513	0	0	1		-2.88462	0	0	1
																				0	0	0	1		0.254237	0	0	1		1.69492	0	0	1		0.169492	0	0	1		0	0	0	1		-0.673077	0	0	1
																				1.12994	0	0	1		-0.169492	0	0	1		0.564972	0	0	1		-1.94915	0	1	0		-0.641026	0	0	1		-0.288462	0	0	1
																				0	0	0	1		0	0	0	1		0	0	0	1		0	0	0	1		-1.28205	0	0	1		-0.480769	0	0	1
																				0.564972	0	0	1		-0.508475	0	0	1		1.69492	0	0	1		0.169492	0	0	1		0.641026	0	0	1		-0.192308	0	0	1
																				1.12994	0	0	1		-0.0847458	0	0	1		1.12994	0	0	1		0	0	0	1		0	0	0	1		1.82692	1	0	0
																				-0.564972	0	0	1		-0.254237	0	0	1		0	0	0	1		-0.254237	0	0	1		4.48718	0	0	1		-2.11538	0	0	1
																				0.564972	0	0	1		-1.44068	0	1	0		0	0	0	1		1.35593	1	0	0		0.641026	0	0	1		-0.0961538	0	0	1
																				-0.564972	0	0	1		-0.762712	0	0	1		0	0	0	1		1.61017	0	0	1		3.55271e-15	0	0	1		-0.865385	0	0	1
																				7.9096	1	0	0		-0.847458	0	0	1		39.548	1	0	0		8.05085	1	0	0		0	0	0	1		0	0	0	1
																				2.25989	0	0	1		-1.10169	0	1	0		52.5424	1	0	0		1.18644	1	0	0		-1.28205	0	0	1		0.288462	0	0	1
																				14.6893	1	0	0		-0.508475	0	0	1		5.64972	1	0	0		-0.762712	0	0	1		0	0	0	1		0	0	0	1
																				3.38983	1	0	0		-0.254237	0	0	1		4.51977	1	0	0		0.169492	0	0	1		1.28205	0	0	1		1.82692	0	0	1
																				2.82486	0	0	1		-0.508475	0	0	1		37.2881	1	0	0		5.16949	1	0	0		0.641026	0	0	1		-0.192308	0	0	1
																				5.64972	1	0	0		-0.0847458	0	0	1		35.5932	1	0	0		0.338983	0	0	1		0	0	0	1		-0.673077	0	0	1
																				0	0	0	1		0	0	0	1		-1.69492	0	0	1		0.338983	0	0	1		0.641026	0	0	1		-0.0961538	0	0	1
																				1.12994	0	0	1		0.423729	0	0	1		-4.51977	0	0	1		0.423729	0	0	1		-1.28205	0	0	1		-0.0961538	0	0	1
																				2.25989	0	0	1		-1.52542	0	0	1		0	0	0	1		0	0	0	1		0	0	0	1		0	0	0	1
																				5.64972	0	0	1		-0.677966	0	0	1		-7.9096	0	1	0		0.59322	0	0	1		-0.641026	0	0	1		2.59615	1	0	0
																				3.38983	0	0	1		0.338983	0	0	1		-9.03955	0	1	0		2.0339	1	0	0		-0.641026	0	0	1		-0.480769	0	0	1
																				1.69492	0	0	1		-0.762712	0	0	1		-0.564972	0	0	1		-3.89831	0	1	0		3.20513	0	0	1		0.576923	0	0	1
																				0.564972	0	0	1		-2.62712	0	1	0		-1.69492	0	0	1		-1.86441	0	0	1		0	0	0	1		-0.192308	0	0	1
																				3.9548	1	0	0		-0.762712	0	0	1		28.2486	1	0	0		6.86441	1	0	0		0	0	0	1		0	0	0	1
																				1.69492	0	0	1		-0.423729	0	0	1		6.77966	1	0	0		2.37288	1	0	0		9.61538	1	0	0		1.63462	1	0	0
																				1.69492	0	0	1		-1.86441	0	1	0		-1.12994	0	0	1		4.15254	1	0	0		1.92308	0	0	1		1.73077	0	0	1
																				0	0	0	1		-0.169492	0	0	1		2.25989	0	0	1		0.0847458	0	0	1		0.641026	0	0	1		-0.0961538	0	0	1
																				1.12994	0	0	1		-0.338983	0	0	1		1.69492	0	0	1		2.88136	1	0	0		0	0	0	1		-2.5	0	0	1
																				2.25989	0	0	1		0	0	0	1		1.12994	0	0	1		0.423729	0	0	1		3.84615	1	0	0		0.0961538	0	0	1
																				-1.69492	0	0	1		-0.762712	0	1	0		0.564972	0	0	1		-0.762712	0	1	0		1.92308	0	0	1		0.769231	0	0	1
																				-0.564972	0	0	1		0.338983	0	0	1		-1.69492	0	0	1		0.847458	0	0	1		0	0	0	1		0	0	0	1
																				0.900901	0	0	1		0.540541	0	0	1		0	0	0	1		1.35135	0	0	1		0.641026	0	0	1		-0.0961538	0	0	1
																				-9.00901	0	0	1		3.37838	0	0	1		0	0	0	1		4.59459	0	0	1		1.28205	0	0	1		0.384615	0	0	1
																				1.8018	0	0	1		-3.24324	0	1	0		-0.900901	0	0	1		-2.97297	0	1	0		1.92308	0	0	1		2.30769	1	0	0
																				2.7027	0	0	1		1.62162	0	0	1		-0.900901	0	0	1		0.135135	0	0	1		0.641026	0	0	1		1.92308	0	0	1
																				0	0	0	1		-0.405405	0	0	1		0	0	0	1		-0.405405	0	0	1		0.641026	0	0	1		-0.384615	0	0	1
																				0	0	0	1		-0.540541	0	0	1		0	0	0	1		-0.540541	0	0	1		0	0	0	1		-0.0961538	0	0	1
																				18.018	1	0	0		8.64865	0	0	1		5.40541	0	0	1		26.0811	1	0	0		0	0	0	1		-0.288462	0	0	1
																				0	0	0	1		-0.27027	0	0	1		0	0	0	1		0.540541	0	0	1		-0.641026	0	0	1		-0.192308	0	0	1
																				0	0	0	1		-0.27027	0	0	1		0	0	0	1		-0.540541	0	0	1		0	0	0	1		-0.0961538	0	0	1
																				-2.7027	0	0	1		-0.540541	0	0	1		2.7027	0	0	1		0	0	0	1		0	0	0	1		-0.0961538	0	0	1
																				0.900901	0	0	1		0	0	0	1		0	0	0	1		0.27027	0	0	1		0.641026	0	0	1		0.0961538	0	0	1
																				-0.900901	0	0	1		-0.405405	0	0	1		0	0	0	1		0.135135	0	0	1		0	0	0	1		-0.192308	0	0	1
																				0	0	0	1		0.135135	0	0	1		-0.900901	0	0	1		-0.135135	0	0	1		-0.641026	0	0	1		-0.480769	0	0	1
																				0.900901	0	0	1		-0.135135	0	0	1		19.8198	1	0	0		20.5405	1	0	0		0	0	0	1		0.288462	0	0	1
																				9.90991	1	0	0		-1.62162	0	1	0		36.036	1	0	0		2.43243	1	0	0		3.20513	1	0	0		0	0	0	1
																				0	0	0	1		0.540541	0	0	1		7.20721	0	0	1		-0.135135	0	0	1		0	0	0	1		0	0	0	1
																				33.3333	1	0	0		-0.405405	0	0	1		15.3153	1	0	0		-1.35135	0	1	0		-0.641026	0	0	1		0.0961538	0	0	1
																				22.5225	1	0	0		-2.16216	0	1	0		19.8198	1	0	0		6.08108	1	0	0		-0.843882	0	0	1		-2.27848	0	1	0
																				0	0	0	1		0.405405	0	0	1		26.1261	1	0	0		0.540541	0	0	1		0.421941	0	0	1		-0.443038	0	1	0
																				-8.10811	0	0	1		1.48649	0	0	1		-9.90991	0	1	0		2.83784	0	0	1		1.26582	0	0	1		-0.0632911	0	0	1
																				9.00901	0	0	1		5.54054	1	0	0		50.4505	1	0	0		14.8649	1	0	0		0.843882	0	0	1		-0.632911	0	1	0
																				15.3153	1	0	0		5	1	0	0		-11.7117	0	1	0		-2.56757	0	0	1		0.421941	0	0	1		3.5443	1	0	0
																				3.6036	0	0	1		-1.75676	0	1	0		4.5045	0	0	1		-3.64865	0	1	0		-1.26582	0	0	1		-1.07595	0	1	0
																				25.2252	1	0	0		7.7027	1	0	0		-9.00901	0	0	1		13.2432	1	0	0		0.421941	0	0	1		0.886076	1	0	0
																				4.5045	0	0	1		-0.945946	0	0	1		-3.6036	0	0	1		-4.05405	0	1	0		-0.843882	0	0	1		-3.29114	0	1	0
																				0	0	0	1		0.135135	0	0	1		-0.900901	0	0	1		0.27027	0	0	1		0	0	0	1		0.126582	0	0	1
																				16.2162	1	0	0		0.675676	0	0	1		84.6847	1	0	0		10.2703	1	0	0		0.421941	0	0	1		-0.696203	0	0	1
																				-7.20721	0	0	1		1.08108	0	0	1		-2.7027	0	0	1		2.43243	1	0	0		68.7764	1	0	0		6.89873	1	0	0
																				5.40541	0	0	1		2.97297	1	0	0		-1.8018	0	0	1		5.94595	1	0	0		5.06329	1	0	0		-0.379747	0	0	1
																				5.40541	0	0	1		-1.48649	0	0	1		3.6036	0	0	1		-5.54054	0	1	0		1.26582	0	0	1		-0.506329	0	1	0
																				2.7027	0	0	1		1.89189	0	0	1		-3.6036	0	0	1		0.135135	0	0	1		18.5654	1	0	0		5.56962	1	0	0
																				-1.8018	0	0	1		2.7027	0	0	1		0.900901	0	0	1		8.78378	1	0	0		0.843882	0	0	1		-0.0632911	0	0	1
																				0.900901	0	0	1		-2.2973	0	0	1		8.10811	0	0	1		-0.540541	0	0	1		0.421941	0	0	1		-0.316456	0	0	1
																				0	0	0	1		-0.27027	0	0	1		0.900901	0	0	1		-0.27027	0	0	1		0.843882	0	0	1		2.91139	1	0	0
																				0	0	0	1		-2.02703	0	0	1		0	0	0	1		6.48649	1	0	0		-0.421941	0	0	1		-0.253165	0	0	1
																				-0.900901	0	0	1		-0.27027	0	0	1		-1.8018	0	0	1		0.945946	0	0	1		0.843882	0	0	1		-0.126582	0	0	1
																				-0.900901	0	0	1		-0.405405	0	0	1		0	0	0	1		-0.675676	0	0	1		2.53165	0	0	1		0.379747	0	0	1
																				0	0	0	1		-0.675676	0	0	1		11.7117	1	0	0		0.27027	0	0	1		1.26582	0	0	1		-2.40506	0	1	0
																				-0.900901	0	0	1		-0.27027	0	0	1		0.900901	0	0	1		0.135135	0	0	1		-0.421941	0	0	1		-0.189873	0	0	1
																				-2.7027	0	0	1		2.43243	0	0	1		1.8018	0	0	1		9.05405	1	0	0		-2.1097	0	0	1		6.20253	1	0	0
																				-0.900901	0	0	1		2.43243	1	0	0		0	0	0	1		3.64865	1	0	0		3.37553	1	0	0		0.632911	0	0	1
																				-4.5045	0	0	1		6.89189	1	0	0		9.90991	1	0	0		5	1	0	0		1.26582	0	0	1		3.79747	1	0	0
																				4.5045	0	0	1		8.51351	1	0	0		4.5045	0	0	1		1.62162	1	0	0		0	0	0	1		0	0	0	1
																				-0.900901	0	0	1		0	0	0	1		0	0	0	1		0	0	0	1		9.2827	1	0	0		-0.56962	0	0	1
																				0	0	0	1		1.21622	0	0	1		-1.8018	0	0	1		-0.945946	0	1	0		6.32911	0	0	1		6.07595	1	0	0
																				0	0	0	1		-0.135135	0	0	1		0	0	0	1		0.135135	0	0	1		7.173	1	0	0		4.93671	1	0	0
																				5.40541	0	0	1		-2.97297	0	0	1		9.90991	1	0	0		2.7027	0	0	1		15.6118	1	0	0		-1.20253	0	0	1
																				1.8018	0	0	1		-0.810811	0	0	1		9.90991	1	0	0		-1.21622	0	1	0		-0.421941	0	0	1		0.126582	0	0	1
																				4.5045	0	0	1		-0.945946	0	0	1		15.3153	1	0	0		-3.10811	0	1	0		-0.843882	0	0	1		-3.03797	0	1	0
																				4.5045	0	0	1		1.08108	0	0	1		27.9279	1	0	0		0.405405	0	0	1		2.95359	0	0	1		-1.70886	0	0	1
																				0	0	0	1		-0.135135	0	0	1		9.00901	1	0	0		-1.21622	0	0	1		0.421941	0	0	1		-1.64557	0	0	1
																				-5.40541	0	0	1		0.27027	0	0	1		-8.10811	0	1	0		-1.75676	0	0	1		-8.88178e-16	0	0	1		0.632911	0	0	1
																				1.8018	0	0	1		-0.135135	0	0	1		-0.900901	0	0	1		0.540541	0	0	1		-0.421941	0	0	1		-0.822785	0	0	1
																				0	0	0	1		-0.405405	0	0	1		1.8018	0	0	1		-0.675676	0	1	0		0.843882	0	0	1		3.79747	1	0	0
																				-0.900901	0	0	1		-0.27027	0	0	1		0	0	0	1		-0.135135	0	0	1		-1.26582	0	0	1		-0.949367	0	1	0
																				0	0	0	1		0	0	0	1		-1.8018	0	0	1		0.27027	0	0	1		6.75105	1	0	0		-0.759494	0	0	1
																				0	0	0	1		3.64865	0	0	1		25.2252	1	0	0		1.08108	0	0	1		2.95359	0	0	1		3.35443	1	0	0
																				0	0	0	1		-0.135135	0	0	1		1.8018	0	0	1		0.675676	0	0	1		2.1097	0	0	1		0.506329	0	0	1
																				-1.8018	0	0	1		-0.945946	0	1	0		0	0	0	1		-0.945946	0	1	0		0.421941	0	0	1		-1.01266	0	0	1
																				0	0	0	1		0	0	0	1		2.7027	0	0	1		0	0	0	1		-5.90717	0	0	1		-3.92405	0	0	1
																				-7.20721	0	0	1		5.27027	1	0	0		-7.20721	0	0	1		7.02703	1	0	0		-0.843882	0	0	1		1.77215	1	0	0
																				0.900901	0	0	1		-0.405405	0	0	1		5.40541	1	0	0		-0.405405	0	0	1		-0.421941	0	0	1		-3.60759	0	1	0
																				-4.5045	0	0	1		2.2973	0	0	1		-5.40541	0	0	1		2.43243	0	0	1		1.68776	0	0	1		0.506329	0	0	1
																				1.72414	0	0	1		-0.344828	0	0	1		0	0	0	1		15.1724	1	0	0		0.421941	0	0	1		-0.316456	0	0	1
																				-0.574713	0	0	1		-0.775862	0	0	1		0	0	0	1		-0.948276	0	0	1		-0.421941	0	0	1		0.696203	0	0	1
																				-0.574713	0	0	1		0.0862069	0	0	1		0	0	0	1		0	0	0	1		0.421941	0	0	1		0	0	0	1
																				-2.87356	0	0	1		4.48276	1	0	0		5.17241	0	0	1		8.62069	1	0	0		-0.843882	0	0	1		-0.316456	0	0	1
																				0	0	0	1		0.344828	0	0	1		-0.574713	0	0	1		0.603448	0	0	1		2.1097	0	0	1		1.20253	0	0	1
																				2.87356	0	0	1		-1.72414	0	1	0		2.29885	0	0	1		-3.53448	0	1	0		0	0	0	1		-0.253165	0	0	1
																				-0.574713	0	0	1		5.51724	1	0	0		2.29885	0	0	1		5.43103	1	0	0		-0.421941	0	0	1		-0.189873	0	0	1
																				3.44828	0	0	1		-0.431034	1	0	0		1.14943	0	0	1		1.37931	1	0	0		-0.843882	0	0	1		-1.07595	0	0	1
																				-1.14943	0	0	1		0.603448	0	0	1		2.29885	0	0	1		-0.344828	0	0	1		0.421941	0	0	1		0.126582	0	0	1
																				0	0	0	1		0.258621	0	0	1		-0.574713	0	0	1		0	0	0	1		-0.421941	0	0	1		0	0	0	1
																				0	0	0	1		0	0	0	1		0	0	0	1		0	0	0	1		1.26582	0	0	1		-0.759494	0	0	1
																				0.574713	0	0	1		-0.0862069	0	0	1		-0.574713	0	0	1		-0.172414	0	0	1		1.68776	0	0	1		0.886076	0	0	1
																				-0.574713	0	0	1		-0.0862069	0	0	1		0	0	0	1		1.98276	1	0	0		6.32911	1	0	0		8.03797	1	0	0
																				0.574713	0	0	1		-0.517241	0	0	1		0	0	0	1		-0.689655	0	0	1		6.75105	1	0	0		1.4557	0	0	1
																				1.14943	0	0	1		5.25862	1	0	0		1.14943	0	0	1		-0.431034	0	0	1		-1.68776	0	0	1		-2.21519	0	0	1
																				2.87356	0	0	1		-5.25862	0	1	0		20.1149	1	0	0		-5.51724	0	1	0		2.53165	0	0	1		4.24051	1	0	0
																				0	0	0	1		1.12069	0	0	1		42.5287	1	0	0		0.344828	0	0	1		-0.843882	0	0	1		-0.443038	0	0	1
																				-1.14943	0	0	1		0	0	0	1		4.02299	0	0	1		-1.46552	0	0	1		0.421941	0	0	1		1.77215	1	0	0
																				-2.29885	0	0	1		-0.603448	0	0	1		0	0	0	1		-0.862069	0	1	0		2.95359	0	0	1		-2.02532	0	0	1
																				0.574713	0	0	1		-0.517241	0	0	1		0	0	0	1		0.344828	0	0	1		1.26582	0	0	1		-1.07595	0	1	0
																				1.72414	0	0	1		1.2931	1	0	0		0	0	0	1		-0.775862	0	0	1		-1.26582	0	0	1		1.32911	0	0	1
																				-1.14943	0	0	1		-0.775862	0	0	1		3.44828	0	0	1		-2.06897	0	1	0		1.26582	0	0	1		0.506329	0	0	1
																				2.87356	0	0	1		-1.03448	0	0	1		24.1379	1	0	0		-2.67241	0	0	1		-2.53165	0	0	1		0.379747	0	0	1
																				1.72414	0	0	1		1.72414	0	0	1		4.02299	0	0	1		1.72414	0	0	1		-1.68776	0	0	1		-1.4557	0	1	0
																				0	0	0	1		0.172414	0	0	1		-2.29885	0	0	1		0.775862	0	0	1		3.37553	0	0	1		-1.58228	0	0	1
																				-1.14943	0	0	1		13.3621	1	0	0		1.14943	0	0	1		25.1724	1	0	0		2.53165	0	0	1		-1.20253	0	0	1
																				1.72414	0	0	1		4.13793	1	0	0		14.3678	1	0	0		13.2759	1	0	0		0	0	0	1		0	0	0	1
																				-1.14943	0	0	1		9.56897	0	0	1		-4.5977	0	0	1		19.8276	1	0	0		0	0	0	1		0	0	0	1
																				1.72414	0	0	1		2.15517	1	0	0		-4.5977	0	0	1		1.2931	0	0	1		0.938967	0	0	1		-0.28169	0	0	1
																				0	0	0	1		3.27586	1	0	0		10.3448	1	0	0		7.5	1	0	0		1.87793	0	0	1		2.8169	0	0	1
																				0	0	0	1		1.81034	1	0	0		6.32184	1	0	0		3.53448	1	0	0		4.22535	0	0	1		2.53521	0	0	1
																				5.17241	0	0	1		6.2931	1	0	0		31.0345	1	0	0		11.5517	1	0	0		2.34742	0	0	1		-0.492958	0	0	1
																				0.574713	0	0	1		-0.689655	0	0	1		5.74713	1	0	0		-0.775862	0	0	1		3.28638	0	0	1		-2.1831	0	0	1
																				9.77011	1	0	0		-4.22414	0	1	0		2.87356	0	0	1		-1.03448	0	0	1		0.938967	0	0	1		0	0	0	1
																				0	0	0	1		0.0862069	0	0	1		0.574713	0	0	1		0.172414	0	0	1		0.938967	0	0	1		0.422535	0	0	1
																				0.574713	0	0	1		-0.775862	0	1	0		0.574713	0	0	1		-0.689655	0	0	1		12.2066	1	0	0		3.16901	0	0	1
																				1.72414	0	0	1		-0.344828	0	0	1		0	0	0	1		0.517241	0	0	1		0	0	0	1		0	0	0	1
																				1.14943	0	0	1		2.41379	0	0	1		-1.72414	0	0	1		2.24138	0	0	1		19.2488	1	0	0		2.32394	0	0	1
																				1.14943	0	0	1		-5.60345	0	1	0		6.32184	0	0	1		-8.18966	0	1	0		0	0	0	1		-0.0704225	0	0	1
																				-0.574713	0	0	1		0.344828	0	0	1		1.14943	0	0	1		0.172414	0	0	1		0	0	0	1		0.211268	0	0	1
																				0.574713	0	0	1		0.258621	0	0	1		0	0	0	1		-0.517241	0	1	0		-0.938967	0	0	1		-0.84507	0	1	0
																				-0.574713	0	0	1		-0.431034	0	0	1		0	0	0	1		-0.258621	0	0	1		0.469484	0	0	1		-0.0704225	0	0	1
																				0	0	0	1		0.0862069	0	0	1		0	0	0	1		0	0	0	1		1.87793	0	0	1		-0.422535	0	0	1
																				-0.574713	0	0	1		-0.0862069	0	0	1		0.574713	0	0	1		1.37931	1	0	0		0	0	0	1		-0.0704225	0	0	1
																				0	0	0	1		0	0	0	1		0	0	0	1		0.0862069	0	0	1		-2.34742	0	0	1		-3.30986	0	1	0
																				0	0	0	1		-0.0862069	0	0	1		0.574713	0	0	1		0.0862069	0	0	1		-3.75587	0	0	1		1.47887	0	0	1
																				0	0	0	1		-0.172414	0	0	1		1.14943	0	0	1		-0.258621	0	0	1		-2.8169	0	0	1		0.633803	0	0	1
																				1.14943	0	0	1		0.775862	0	0	1		0.574713	0	0	1		0.172414	0	0	1		-3.75587	0	0	1		-3.59155	0	0	1
																				0	0	0	1		-0.192308	0	0	1		8.97436	1	0	0		0.961538	0	0	1		8.92019	1	0	0		1.83099	0	0	1
																				0.641026	0	0	1		1.34615	1	0	0		5.12821	0	0	1		1.73077	1	0	0		-0.469484	0	0	1		-0.211268	0	0	1
																				1.92308	0	0	1		0	0	0	1		7.69231	1	0	0		-2.40385	0	1	0		-0.469484	0	0	1		-0.28169	0	0	1
																				1.28205	0	0	1		0.576923	0	0	1		12.8205	1	0	0		2.78846	1	0	0		5.16432	1	0	0		-0.352113	0	0	1
																				2.5641	0	0	1		3.84615	1	0	0		23.7179	1	0	0		4.13462	1	0	0		5.6338	1	0	0		2.74648	1	0	0
																				0	0	0	1		-0.384615	0	0	1		37.8205	1	0	0		1.15385	0	0	1		0.469484	0	0	1		1.69014	1	0	0
																				0.641026	0	0	1		-0.192308	0	0	1		-0.641026	0	0	1		0.865385	0	0	1		0	0	0	1		-0.28169	0	0	1
																				-0.641026	0	0	1		-0.288462	0	0	1		-0.641026	0	0	1		0.480769	0	0	1		10.3286	1	0	0		1.5493	1	0	0
																				0	0	0	1		2.59615	1	0	0		-4.48718	0	0	1		0.192308	0	0	1		15.493	1	0	0		-1.05634	0	0	1
																				0	0	0	1		-0.288462	0	0	1		-0.641026	0	0	1		4.13462	1	0	0		0.938967	0	0	1		-0.56338	0	0	1
																				-1.28205	0	0	1		0.0961538	0	0	1		0	0	0	1		0.576923	0	0	1		-6.10329	0	1	0		-3.09859	0	0	1
																				0	0	0	1		0.0961538	0	0	1		1.92308	0	0	1		0	0	0	1		0.469484	0	0	1		-0.704225	0	0	1
																				2.5641	0	0	1		-0.192308	0	0	1		34.6154	1	0	0		2.88462	1	0	0		6.10329	1	0	0		1.26761	1	0	0
																				14.1026	1	0	0		-1.25	0	0	1		36.5385	1	0	0		-2.88462	0	1	0		0	0	0	1		0.211268	0	0	1
																				2.5641	0	0	1		0	0	0	1		3.84615	1	0	0		0.384615	0	0	1		0	0	0	1		0	0	0	1
																				0	0	0	1		-0.0961538	0	0	1		1.92308	0	0	1		1.63462	1	0	0		0.469484	0	0	1		0.492958	0	0	1
																				-1.92308	0	0	1		-0.384615	0	0	1		1.28205	0	0	1		0.0961538	0	0	1		0	0	0	1		0	0	0	1
																				-5.48523	0	0	1		-2.40506	0	0	1		-5.06329	0	0	1		-3.03797	0	0	1		0	0	0	1		-0.56338	0	0	1
																				-1.26582	0	0	1		-0.822785	0	0	1		0.421941	0	0	1		-0.886076	0	0	1		2.8169	0	0	1		-1.83099	0	0	1
																				0.843882	0	0	1		0.253165	0	0	1		-2.95359	0	0	1		2.08861	1	0	0		0.938967	0	0	1		0.352113	0	0	1
																				0.421941	0	0	1		-0.126582	0	0	1		1.26582	0	0	1		1.70886	0	0	1		-1.40845	0	0	1		5.98592	1	0	0
																				7.59494	1	0	0		0.379747	0	0	1		5.48523	1	0	0		-0.189873	0	0	1		0.469484	0	0	1		-0.422535	0	0	1
																				1.68776	0	0	1		-0.253165	0	0	1		3.37553	1	0	0		-0.822785	0	1	0		-0.938967	0	0	1		-1.40845	0	0	1
																				0.843882	0	0	1		-0.0632911	0	0	1		2.1097	0	0	1		4.62025	1	0	0		-2.34742	0	0	1		0.28169	0	0	1
																				-0.843882	0	0	1		-6.39241	0	1	0		-2.53165	0	0	1		-9.3038	0	1	0		-0.469484	0	0	1		0.140845	0	0	1
																				2.1097	0	0	1		-0.379747	0	0	1		1.26582	0	0	1		0.759494	0	0	1		0.938967	0	0	1		-2.32394	0	1	0
																				-1.68776	0	0	1		2.46835	1	0	0		-0.421941	0	0	1		-4.74684	0	1	0		0	0	0	1		-1.47887	0	0	1
																				-0.421941	0	0	1		-1.01266	0	1	0		2.1097	0	0	1		-0.632911	0	0	1		0	0	0	1		-0.211268	0	0	1
																				1.26582	0	0	1		-0.506329	0	0	1		0	0	0	1		-0.822785	0	1	0		0	0	0	1		0	0	0	1
																				7.173	1	0	0		-0.949367	0	0	1		18.1435	1	0	0		-4.17722	0	1	0		6.57277	1	0	0		-0.422535	0	0	1
																				-1.26582	0	0	1		-3.35443	0	1	0		6.75105	1	0	0		-3.60759	0	1	0		-1.87793	0	0	1		0.28169	0	0	1
																				0.843882	0	0	1		-0.506329	0	0	1		0.843882	0	0	1		-0.949367	0	1	0		0.469484	0	0	1		0	0	0	1
																				1.26582	0	0	1		-0.759494	0	0	1		-0.843882	0	0	1		-2.1519	0	1	0		0	0	0	1		-0.211268	0	0	1
																				3.37553	0	0	1		-0.316456	0	0	1		21.097	1	0	0		2.1519	1	0	0		0.938967	0	0	1		0	0	0	1
																				2.1097	0	0	1		-0.696203	0	1	0		3.79747	1	0	0		-0.822785	0	1	0		3.28638	0	0	1		-0.0704225	0	0	1
																				7.59494	1	0	0		0.759494	0	0	1		40.9283	1	0	0		15.1266	1	0	0		2.8169	1	0	0		-0.774648	0	0	1
																				0	0	0	1		-0.126582	0	0	1		0.421941	0	0	1		-0.126582	0	0	1		0.469484	0	0	1		0.211268	0	0	1
																				-0.843882	0	0	1		-0.696203	0	0	1		2.95359	1	0	0		7.78481	1	0	0		4.69484	1	0	0		-0.774648	0	0	1
																				-0.421941	0	0	1		-0.126582	0	0	1		4.21941	1	0	0		-0.126582	0	0	1		0	0	0	1		0	0	0	1
																				3.79747	1	0	0		0.316456	0	0	1		21.9409	1	0	0		5.75949	1	0	0		0	0	0	1		-0.633803	0	0	1
																				5.90717	1	0	0		0.632911	0	0	1		45.5696	1	0	0		10.7595	1	0	0		0.469484	0	0	1		0	0	0	1
																				0.421941	0	0	1		-0.443038	0	0	1		5.06329	1	0	0		-0.316456	0	0	1		0	0	0	1		-0.140845	0	0	1
																				0	0	0	1		-0.126582	0	0	1		0.421941	0	0	1		0.949367	1	0	0		0.938967	0	0	1		-0.0704225	0	0	1
																				14.7679	1	0	0		-1.70886	0	0	1		12.6582	1	0	0		-0.189873	0	0	1		-2.34742	0	0	1		-0.704225	0	0	1
																				1.26582	0	0	1		0.379747	0	0	1		0.843882	0	0	1		0.696203	0	0	1		0.938967	0	0	1		-0.211268	0	0	1
																				2.53165	1	0	0		1.32911	1	0	0		12.6582	1	0	0		3.86076	1	0	0		-1.87793	0	0	1		-0.774648	0	0	1
																				1.26582	0	0	1		-0.632911	0	1	0		12.6582	1	0	0		0.822785	0	0	1		17.3709	1	0	0		-0.492958	0	0	1
																				0	0	0	1		-0.0632911	0	0	1		1.68776	0	0	1		0.443038	0	0	1		-0.469484	0	0	1		-0.0704225	0	0	1
																				0.843882	0	0	1		-0.316456	0	1	0		0.421941	0	0	1		-0.316456	0	1	0		-0.938967	0	0	1		-0.704225	0	1	0
																				16.4557	1	0	0		-1.26582	0	0	1		29.5359	1	0	0		-2.78481	0	1	0		-0.469484	0	0	1		-0.56338	0	0	1
																				-1.77636e-15	0	0	1		1.51899	1	0	0		29.9578	1	0	0		10.6962	1	0	0		0	0	0	1		-0.140845	0	0	1
																				4.21941	1	0	0		-0.632911	0	0	1		38.3966	1	0	0		9.93671	1	0	0		0	0	0	1		0	0	0	1
																				0.843882	0	0	1		-0.379747	0	0	1		-0.421941	0	0	1		0.253165	0	0	1		0.938967	0	0	1		0.0704225	0	0	1
																				3.37553	0	0	1		1.77215	0	0	1		7.173	1	0	0		1.4557	0	0	1		0.469484	0	0	1		-0.0704225	0	0	1
																				5.06329	1	0	0		2.21519	0	0	1		13.5021	1	0	0		0.0632911	0	0	1		3.28638	0	0	1		-0.56338	0	0	1
																				3.37553	0	0	1		-2.65823	0	1	0		41.7722	1	0	0		2.1519	1	0	0		0	0	0	1		0	0	0	1
																				4.21941	0	0	1		2.27848	1	0	0		4.21941	0	0	1		-0.506329	0	0	1		-0.938967	0	0	1		-0.492958	0	0	1
																				-1.26582	0	0	1		0	0	0	1		0.843882	0	0	1		-1.26582	0	0	1		0	0	0	1		0.140845	0	0	1
																				3.37553	0	0	1		0.316456	0	0	1		4.21941	0	0	1		1.70886	1	0	0		0	0	0	1		0.0704225	0	0	1
																				-2.1097	0	0	1		1.07595	0	0	1		-1.26582	0	0	1		-2.27848	0	1	0		0.469484	0	0	1		0.0704225	0	0	1
																				-0.421941	0	0	1		1.39241	1	0	0		5.48523	0	0	1		-1.20253	0	0	1		0	0	0	1		-0.492958	0	0	1
																				0.843882	0	0	1		-0.253165	0	0	1		6.32911	0	0	1		-0.632911	0	0	1		2.34742	0	0	1		-0.140845	0	0	1
																				-3.37553	0	0	1		0.126582	0	0	1		1.68776	0	0	1		25.5696	1	0	0		0	0	0	1		-0.0704225	0	0	1
																				-2.95359	0	0	1		0.506329	0	0	1		-2.95359	0	0	1		-2.34177	0	1	0		-1.87793	0	0	1		-0.28169	0	0	1
																				-0.421941	0	0	1		-1.20253	0	1	0		-0.421941	0	0	1		0.379747	0	0	1		0.938967	0	0	1		-0.56338	0	1	0
																				-0.421941	0	0	1		-0.126582	0	0	1		10.1266	1	0	0		0.443038	0	0	1		-1.40845	0	0	1		-0.28169	0	0	1
																				1.26582	0	0	1		-0.189873	0	0	1		9.2827	1	0	0		4.87342	1	0	0		0	0	0	1		0	0	0	1
																				-1.26582	0	0	1		0.379747	0	0	1		4.21941	1	0	0		6.58228	1	0	0		60.9929	1	0	0		3.93617	0	0	1
																				-0.843882	0	0	1		-1.32911	0	1	0		18.5654	1	0	0		2.53165	1	0	0		-1.41844	0	0	1		-0.531915	0	0	1
																				-0.421941	0	0	1		-0.126582	0	0	1		1.26582	0	0	1		-0.126582	0	0	1		-0.70922	0	0	1		-0.744681	0	0	1
																				-0.421941	0	0	1		-0.189873	0	0	1		0.421941	0	0	1		-0.189873	0	0	1		-0.70922	0	0	1		0.638298	0	0	1
																				0.938967	0	0	1		-0.211268	0	0	1		0	0	0	1		-0.633803	0	0	1		14.1844	1	0	0		0.851064	0	0	1
																				0.469484	0	0	1		-0.352113	0	0	1		0	0	0	1		-1.40845	0	1	0		0	0	0	1		-0.957447	0	0	1
																				-0.938967	0	0	1		-0.422535	0	0	1		1.40845	0	0	1		-0.84507	0	1	0		-2.83688	0	1	0		-1.91489	0	1	0
																				1.87793	0	0	1		-1.69014	0	0	1		7.98122	1	0	0		-0.0704225	0	0	1		1.41844	0	0	1		2.65957	0	0	1
																				1.87793	0	0	1		-0.633803	0	0	1		1.40845	0	0	1		-1.05634	0	1	0		7.0922	0	0	1		-1.91489	0	0	1
																				0	0	0	1		-0.422535	0	0	1		-0.469484	0	0	1		2.46479	1	0	0		2.83688	0	0	1		0.744681	0	0	1
																				0.469484	0	0	1		0.0704225	0	0	1		3.28638	0	0	1		0	0	0	1		-8.51064	0	1	0		4.04255	1	0	0
																				-0.469484	0	0	1		-0.633803	0	0	1		2.8169	0	0	1		-1.40845	0	1	0		0.70922	0	0	1		-0.425532	0	0	1
																				0	0	0	1		-0.352113	0	0	1		5.6338	1	0	0		-0.492958	0	0	1		-0.70922	0	0	1		0	0	0	1
																				-0.469484	0	0	1		0.56338	0	0	1		2.34742	0	0	1		10.4225	1	0	0		4.96454	0	0	1		0	0	0	1
																				-0.469484	0	0	1		0.774648	1	0	0		-0.938967	0	0	1		-0.56338	0	1	0		-2.12766	0	0	1		3.82979	1	0	0
																				-0.938967	0	0	1		0.0704225	0	0	1		1.40845	0	0	1		0.352113	0	0	1		-4.25532	0	0	1		9.25532	1	0	0
																				-3.28638	0	0	1		-2.74648	0	1	0		0	0	0	1		-2.95775	0	1	0		0	0	0	1		0.212766	0	0	1
																				-0.469484	0	0	1		-1.61972	0	0	1		1.40845	0	0	1		0.985915	0	0	1		34.0426	1	0	0		8.19149	1	0	0
																				1.40845	0	0	1		-0.422535	0	0	1		19.2488	1	0	0		9.3662	1	0	0		-2.12766	0	0	1		1.48936	0	0	1
																				-0.469484	0	0	1		-2.11268	0	1	0		2.8169	0	0	1		-3.4507	0	1	0		1.41844	0	0	1		7.76596	1	0	0
																				-0.938967	0	0	1		-0.56338	0	0	1		2.8169	1	0	0		0.774648	0	0	1		0	0	0	1		0	0	0	1
																				1.40845	0	0	1		-0.352113	0	0	1		0	0	0	1		-0.84507	0	0	1		17.0213	1	0	0		-4.14894	0	1	0
																				2.34742	0	0	1		2.32394	1	0	0		-0.469484	0	0	1		-4.71831	0	1	0		2.12766	0	0	1		0.744681	0	0	1
																				14.554	1	0	0		-0.28169	0	0	1		11.7371	1	0	0		0.0704225	0	0	1		-1.41844	0	0	1		-0.638298	0	0	1
																				0	0	0	1		0	0	0	1		2.8169	1	0	0		0	0	0	1		7.80142	0	0	1		0.319149	0	0	1
																				-4.22535	0	0	1		-2.04225	0	0	1		18.7793	1	0	0		-7.39437	0	0	1		0	0	0	1		-0.106383	0	0	1
																				1.40845	0	0	1		-0.774648	0	0	1		4.69484	1	0	0		-0.422535	0	0	1		12.0567	1	0	0		0.851064	0	0	1
																				-1.40845	0	0	1		-2.39437	0	1	0		-1.87793	0	0	1		2.67606	1	0	0		0	0	0	1		0.319149	0	0	1
																				-0.469484	0	0	1		-0.633803	0	0	1		4.69484	1	0	0		1.76056	1	0	0		0	0	0	1		-0.319149	0	0	1
																				0.938967	0	0	1		-0.704225	0	0	1		4.22535	1	0	0		-0.774648	0	1	0		-1.41844	0	0	1		-0.319149	0	0	1
																				7.98122	0	0	1		7.60563	1	0	0		98.1221	1	0	0		28.5915	1	0	0		0	0	0	1		-0.744681	0	0	1
																				5.16432	0	0	1		-0.704225	0	0	1		17.8404	1	0	0		6.40845	1	0	0		2.12766	0	0	1		-0.531915	0	0	1
																				-2.34742	0	0	1		0.56338	0	0	1		15.493	1	0	0		3.80282	1	0	0		-2.83688	0	0	1		1.91489	0	0	1
																				0.469484	0	0	1		-0.0704225	0	0	1		2.8169	1	0	0		0	0	0	1		-9.21986	0	0	1		0.531915	0	0	1
																				-0.469484	0	0	1		-0.422535	0	0	1		-0.469484	0	0	1		2.32394	1	0	0		0	0	0	1		0	0	0	1
																				0	0	0	1		-1.33803	0	0	1		7.51174	1	0	0		3.4507	1	0	0		46.8085	1	0	0		-1.48936	0	0	1
																				5.16432	1	0	0		-0.915493	0	0	1		34.7418	1	0	0		-2.04225	0	0	1		-2.83688	0	0	1		-4.14894	0	0	1
																				-1.87793	0	0	1		-0.704225	0	0	1		11.2676	1	0	0		-0.140845	0	0	1		0	0	0	1		-0.212766	0	0	1
																				-2.8169	0	0	1		2.1831	0	0	1		-4.22535	0	0	1		-5	0	1	0		3.5461	0	0	1		0.851064	0	0	1
																				0.469484	0	0	1		0.0704225	0	0	1		0	0	0	1		-0.633803	0	1	0		0	0	0	1		-0.319149	0	0	1
																				0	0	0	1		-0.28169	0	0	1		0.938967	0	0	1		-0.140845	0	0	1		2.83688	0	0	1		-3.40426	0	0	1
																				2.34742	0	0	1		0	0	0	1		-1.40845	0	0	1		-2.1831	0	1	0		58.8652	1	0	0		1.59574	0	0	1
																				-3.75587	0	0	1		2.32394	1	0	0		-2.8169	0	0	1		-3.94366	0	1	0		2.12766	0	0	1		-1.06383	0	1	0
																				3.75587	0	0	1		-1.47887	0	0	1		1.40845	0	0	1		0.84507	0	0	1		1.41844	0	0	1		0.212766	0	0	1
																				-1.40845	0	0	1		0.492958	0	0	1		-5.16432	0	0	1		-0.0704225	0	0	1		56.0284	1	0	0		-3.7234	0	1	0
																				-1.40845	0	0	1		0.0704225	0	0	1		15.493	1	0	0		0.28169	0	0	1		17.7305	1	0	0		-2.12766	0	0	1
																				-1.40845	0	0	1		1.33803	0	0	1		5.16432	0	0	1		-1.26761	0	0	1		0	0	0	1		-0.744681	0	0	1
																				4.69484	0	0	1		1.26761	0	0	1		3.75587	0	0	1		-1.05634	0	0	1		4.96454	1	0	0		-0.106383	0	0	1
																				0.469484	0	0	1		0.84507	0	0	1		1.40845	0	0	1		2.39437	1	0	0		0	0	0	1		-0.212766	0	0	1
																				0.469484	0	0	1		-0.56338	0	0	1		-0.469484	0	0	1		1.5493	0	0	1		0	0	0	1		0.212766	0	0	1
																				-0.938967	0	0	1		-1.12676	0	0	1		-2.34742	0	0	1		-0.28169	0	0	1		5.67376	0	0	1		-0.957447	0	0	1
																				3.75587	0	0	1		1.61972	1	0	0		18.3099	1	0	0		4.71831	1	0	0		0.70922	0	0	1		-0.106383	0	0	1
																				0	0	0	1		-0.0704225	0	0	1		88.7324	1	0	0		-0.0704225	0	0	1		7.0922	1	0	0		-1.48936	0	0	1
																				-2.8169	0	0	1		2.39437	0	0	1		-0.938967	0	0	1		14.1549	1	0	0		2.12766	0	0	1		1.59574	0	0	1
																				0	0	0	1		-0.704225	0	0	1		0	0	0	1		-1.69014	0	1	0		0	0	0	1		0	0	0	1
																				0.469484	0	0	1		0.140845	0	0	1		0	0	0	1		-0.704225	0	0	1		-1.41844	0	0	1		-0.531915	0	0	1
																				0	0	0	1		0.0704225	0	0	1		-1.40845	0	0	1		0.352113	0	0	1		-2.12766	0	0	1		-1.70213	0	0	1
																				-2.34742	0	0	1		0.915493	0	0	1		-1.87793	0	0	1		0.492958	0	0	1		2.12766	0	0	1		-1.2766	0	0	1
																				-0.938967	0	0	1		0	0	0	1		-1.40845	0	0	1		-1.19718	0	1	0		0	0	0	1		-0.106383	0	0	1
																				0	0	0	1		-0.28169	0	0	1		0.469484	0	0	1		0.352113	0	0	1		0.70922	0	0	1		-0.106383	0	0	1
																				15.0235	1	0	0		-2.25352	0	0	1		68.0751	1	0	0		33.2394	1	0	0		6.38298	1	0	0		2.76596	1	0	0
																				0	0	0	1		-1.26761	0	0	1		11.7371	1	0	0		10.7042	1	0	0		0	0	0	1		-0.744681	0	0	1
																				-1.87793	0	0	1		-0.84507	0	0	1		15.0235	1	0	0		2.95775	1	0	0		0	0	0	1		-0.212766	0	0	1
																				-1.40845	0	0	1		-0.56338	0	0	1		2.34742	0	0	1		3.87324	1	0	0		0	0	0	1		-0.212766	0	0	1
																				7.51174	1	0	0		0.0704225	0	0	1		12.6761	1	0	0		-1.33803	0	0	1		0.70922	0	0	1		0.212766	0	0	1
																				-0.469484	0	0	1		1.19718	1	0	0		4.22535	1	0	0		-0.985915	0	1	0		22.695	1	0	0		-3.51064	0	0	1
																				0	0	0	1		-0.0704225	0	0	1		0.469484	0	0	1		-0.0704225	0	0	1		3.5461	0	0	1		-0.425532	0	0	1
																				0	0	0	1		-2.1831	0	1	0		7.98122	1	0	0		-3.16901	0	1	0		4.25532	0	0	1		3.40426	1	0	0
																				49.7653	1	0	0		-0.56338	0	0	1		53.9906	1	0	0		-2.8169	0	1	0		0.70922	0	0	1		-0.851064	0	0	1
																				0	0	0	1		0	0	0	1		0	0	0	1		0	0	0	1		-2.12766	0	0	1		-0.319149	0	0	1
																				0.469484	0	0	1		-0.56338	0	0	1		0	0	0	1		-0.915493	0	1	0		0.70922	0	0	1		-0.212766	0	0	1
																				0	0	0	1		0	0	0	1		0	0	0	1		-1.40845	0	1	0		2.12766	0	0	1		-0.851064	0	0	1
																				-0.938967	0	0	1		-0.140845	0	0	1		2.34742	0	0	1		-0.140845	0	0	1		-2.83688	0	0	1		1.38298	0	0	1
																				0	0	0	1		0.633803	0	0	1		-1.87793	0	1	0		0	0	0	1		14.8936	1	0	0		1.59574	0	0	1
																				-0.469484	0	0	1		0	0	0	1		0	0	0	1		-0.0704225	0	0	1		1.41844	0	0	1		1.38298	0	0	1
																				0	0	0	1		-1.2766	0	1	0		0	0	0	1		-1.17021	0	1	0		4.25532	0	0	1		1.17021	0	0	1
																				0.70922	0	0	1		6.2766	1	0	0		-1.41844	0	0	1		-1.2766	0	0	1		0.70922	0	0	1		1.70213	0	0	1
																				-0.70922	0	0	1		0.531915	0	0	1		0	0	0	1		-1.06383	0	1	0		-3.5461	0	0	1		0.319149	0	0	1
																				0.70922	0	0	1		-0.106383	0	0	1		0.70922	0	0	1		-0.212766	0	0	1		0.70922	0	0	1		0.425532	0	0	1
																				0	0	0	1		0	0	0	1		0	0	0	1		0	0	0	1		0	0	0	1		-0.106383	0	0	1
																				2.12766	0	0	1		0.531915	0	0	1		1.41844	0	0	1		2.12766	1	0	0		17.0213	1	0	0		3.08511	0	0	1
																				4.96454	0	0	1		-0.319149	0	0	1		0.70922	0	0	1		2.12766	0	0	1		7.80142	1	0	0		0.212766	0	0	1
																				-2.12766	0	0	1		6.06383	1	0	0		0.70922	0	0	1		-2.44681	0	0	1		-2.12766	0	0	1		-0.851064	0	0	1
																				42.5532	1	0	0		-4.14894	0	0	1		37.5887	1	0	0		-2.12766	0	0	1		0	0	0	1		-0.212766	0	0	1
																				42.5532	1	0	0		21.8085	1	0	0		41.844	1	0	0		10.2128	1	0	0		7.80142	1	0	0		-1.59574	0	0	1
																				0	0	0	1		-0.212766	0	0	1		0	0	0	1		-0.212766	0	0	1		0	0	0	1		-0.851064	0	0	1
																				-2.83688	0	0	1		3.93617	0	0	1		-9.21986	0	1	0		6.59574	1	0	0		1.41844	0	0	1		-0.957447	0	0	1
																				0	0	0	1		0	0	0	1		0	0	0	1		-0.212766	0	0	1		7.0922	0	0	1		-0.851064	0	0	1
																				-2.83688	0	0	1		2.87234	1	0	0		-4.25532	0	0	1		-2.55319	0	1	0		0	0	0	1		0.425532	0	0	1
																				-1.41844	0	0	1		15.9574	1	0	0		-12.0567	0	1	0		-6.17021	0	1	0		0	0	0	1		-0.425532	0	0	1
																				0	0	0	1		-0.319149	0	0	1		0	0	0	1		-0.319149	0	0	1		0	0	0	1		-0.106383	0	0	1
																				17.7305	1	0	0		5.95745	0	0	1		66.6667	1	0	0		20.8511	1	0	0		-0.70922	0	0	1		0.319149	0	0	1
																				-0.70922	0	0	1		-0.638298	0	0	1		1.41844	0	0	1		1.06383	0	0	1		-0.70922	0	0	1		-0.851064	0	0	1
																				3.5461	0	0	1		2.34043	1	0	0		6.38298	0	0	1		6.59574	1	0	0		2.12766	0	0	1		-0.212766	0	0	1
																				0.70922	0	0	1		10.6383	1	0	0		-2.12766	0	0	1		15.6383	1	0	0		0.70922	0	0	1		-0.425532	0	0	1
																				0	0	0	1		0	0	0	1		0.70922	0	0	1		0	0	0	1		0.70922	0	0	1		0	0	0	1
																				-1.41844	0	0	1		0.425532	0	0	1		2.83688	0	0	1		-0.425532	0	0	1		-2.83688	0	0	1		-1.80851	0	1	0
																				-1.41844	0	0	1		-2.44681	0	1	0		17.7305	1	0	0		3.82979	1	0	0		-0.70922	0	0	1		-0.319149	0	0	1
																				-1.41844	0	0	1		-2.87234	0	1	0		5.67376	1	0	0		7.55319	1	0	0		37.5887	1	0	0		8.08511	1	0	0
																				-4.25532	0	0	1		4.57447	1	0	0		4.25532	0	0	1		11.7021	1	0	0		0	0	0	1		0.212766	0	0	1
																				-2.83688	0	0	1		-0.531915	0	0	1		2.12766	0	0	1		6.17021	1	0	0		-1.41844	0	0	1		0.212766	0	0	1
																				-2.12766	0	0	1		-2.34043	0	1	0		0	0	0	1		5.42553	1	0	0		-2.83688	0	0	1		-0.638298	0	0	1
																				2.83688	0	0	1		-1.70213	0	0	1		-2.12766	0	0	1		-2.12766	0	0	1		0	0	0	1		-0.425532	0	0	1
																				27.6596	1	0	0		-4.68085	0	0	1		74.4681	1	0	0		-0.851064	0	0	1		-1.41844	0	0	1		1.17021	0	0	1
																				21.2766	1	0	0		-0.531915	0	0	1		33.3333	1	0	0		-2.44681	0	0	1		-1.41844	0	0	1		0.425532	0	0	1
																				8.88178e-16	0	0	1		-0.425532	0	0	1		0	0	0	1		-0.744681	0	0	1		-1.41844	0	0	1		-1.17021	0	0	1
																				12.766	1	0	0		-0.957447	0	0	1		43.9716	1	0	0		-2.02128	0	1	0		3.5461	0	0	1		-1.48936	0	0	1
																				6.38298	0	0	1		1.48936	0	0	1		-7.0922	0	0	1		3.51064	1	0	0		7.0922	0	0	1		3.51064	0	0	1
																				2.12766	0	0	1		1.48936	0	0	1		-1.41844	0	0	1		-0.319149	0	0	1		-0.70922	0	0	1		3.51064	1	0	0
																				-0.70922	0	0	1		0.851064	0	0	1		4.96454	0	0	1		-2.02128	0	1	0		0	0	0	1		0.212766	0	0	1
																				-1.41844	0	0	1		-1.17021	0	1	0		2.12766	0	0	1		-0.106383	0	0	1		11.3475	1	0	0		1.06383	0	0	1
																				-2.12766	0	0	1		-2.02128	0	1	0		0	0	0	1		0.744681	0	0	1		0	0	0	1		0.106383	0	0	1
																				0	0	0	1		0.531915	0	0	1		-1.41844	0	0	1		-0.957447	0	0	1		0	0	0	1		0.425532	0	0	1
																				0.70922	0	0	1		-0.425532	0	0	1		-3.5461	0	1	0		-0.638298	0	0	1		1.41844	0	0	1		-0.851064	0	0	1
																				-0.70922	0	0	1		-0.425532	0	0	1		6.38298	1	0	0		-0.319149	0	0	1		2.12766	0	0	1		0.531915	0	0	1
																				1.41844	0	0	1		-0.106383	0	0	1		11.3475	1	0	0		1.17021	1	0	0		0	0	0	1		-0.106383	0	0	1
																				0.70922	0	0	1		-0.744681	0	0	1		6.38298	1	0	0		1.38298	0	0	1		-0.70922	0	0	1		-0.744681	0	0	1
																				-0.70922	0	0	1		-1.91489	0	1	0		0.70922	0	0	1		-0.744681	0	0	1		0.70922	0	0	1		3.19149	0	0	1
																				0.70922	0	0	1		0.531915	0	0	1		21.2766	1	0	0		-0.531915	0	0	1		2.12766	0	0	1		0.106383	0	0	1
																				0	0	0	1		0.106383	0	0	1		0	0	0	1		-0.425532	0	0	1		0.70922	0	0	1		-2.12766	0	1	0
																				-2.83688	0	0	1		-4.25532	0	1	0		-0.70922	0	0	1		-5.10638	0	1	0		0	0	0	1		-0.106383	0	0	1
																				0	0	0	1		-0.425532	0	0	1		2.12766	0	0	1		-0.106383	0	0	1		0	0	0	1		0	0	0	1
																				1.41844	0	0	1		-0.638298	0	0	1		2.12766	0	0	1		-0.744681	0	0	1		13.4752	1	0	0		-4.14894	0	0	1
																				4.25532	0	0	1		-0.319149	0	0	1		2.12766	0	0	1		-5.53191	0	1	0		8.51064	0	0	1		0.425532	0	0	1
																				1.41844	0	0	1		-0.957447	0	0	1		4.25532	1	0	0		-0.425532	0	0	1		0	0	0	1		0	0	0	1
																				0.70922	0	0	1		0	0	0	1		0	0	0	1		0.106383	0	0	1		2.83688	0	0	1		0.638298	0	0	1
																				0	0	0	1		-0.212766	0	0	1		0.70922	0	0	1		-0.319149	0	0	1		0.70922	0	0	1		-0.531915	0	0	1
																				0	0	0	1		-0.106383	0	0	1		0	0	0	1		-0.106383	0	0	1		0	0	0	1		0	0	0	1
																				-7.0922	0	1	0		2.23404	0	0	1		-5.67376	0	0	1		6.17021	1	0	0		0	0	0	1		0.106383	0	0	1
																				1.41844	0	0	1		-0.638298	0	0	1		7.0922	1	0	0		-0.212766	0	0	1		0.70922	0	0	1		-0.319149	0	0	1
																				-5.91398	0	0	1		0.887097	0	0	1		0.537634	0	0	1		1.69355	0	0	1		-0.70922	0	0	1		0.106383	0	0	1
																				8.06452	0	0	1		4.91935	0	0	1		-1.6129	0	0	1		0.564516	0	0	1		17.0213	1	0	0		-1.80851	0	0	1
																				0	0	0	1		-0.483871	0	0	1		1.6129	0	0	1		-1.37097	0	1	0		-0.70922	0	0	1		-0.212766	0	0	1
																				-4.30108	0	0	1		-2.74194	0	1	0		0.537634	0	0	1		-2.17742	0	0	1		0	0	0	1		0	0	0	1
																				1.6129	0	0	1		-4.59677	0	1	0		-3.22581	0	1	0		-7.17742	0	1	0		-1.41844	0	0	1		-0.638298	0	0	1
																				0	0	0	1		0.322581	0	0	1		-3.76344	0	0	1		1.85484	1	0	0		6.38298	0	0	1		-1.2766	0	0	1
																				0.537634	0	0	1		0.16129	0	0	1		-1.07527	0	0	1		0.322581	0	0	1		1.41844	0	0	1		-0.106383	0	0	1
																				6.45161	0	0	1		-1.37097	0	0	1		11.828	1	0	0		-9.03226	0	1	0		0	0	0	1		0.212766	0	0	1
																				-10.2151	0	1	0		1.53226	0	0	1		-5.37634	0	0	1		-16.2097	0	1	0		7.0922	0	0	1		-4.46809	0	1	0
																				0	0	0	1		-0.241935	0	0	1		-1.07527	0	0	1		-0.16129	0	0	1		0	0	0	1		-0.425532	0	0	1
																				5.91398	1	0	0		-0.725806	0	1	0		0	0	0	1		-0.483871	0	0	1		0	0	0	1		1.2766	0	0	1
																				10.7527	1	0	0		3.87097	1	0	0		9.67742	0	0	1		-7.74194	0	1	0		0	0	0	1		0.106383	0	0	1
																				-0.537634	0	0	1		0.0806452	0	0	1		0	0	0	1		0.0806452	0	0	1		0	0	0	1		0	0	0	1
																				0	0	0	1		0	0	0	1		0	0	0	1		0.322581	0	0	1		2.83688	0	0	1		-0.638298	0	0	1
																				-1.07527	0	0	1		0.725806	0	0	1		0.537634	0	0	1		-1.12903	0	1	0		0	0	0	1		0	0	0	1
																				11.2903	1	0	0		-2.98387	0	1	0		9.67742	1	0	0		-3.46774	0	1	0		-4.25532	0	0	1		-1.91489	0	0	1
																				-1.07527	0	0	1		-0.564516	0	0	1		-4.30108	0	0	1		-5.64516	0	1	0		0	0	0	1		-0.212766	0	0	1
																				2.68817	0	0	1		7.33871	1	0	0		46.7742	1	0	0		19.3548	1	0	0		0	0	0	1		0	0	0	1
																				-1.07527	0	0	1		-0.241935	0	0	1		1.07527	0	0	1		0.322581	0	0	1		-3.5461	0	0	1		-0.851064	0	0	1
																				0	0	0	1		-0.725806	0	0	1		-0.537634	0	0	1		19.6774	1	0	0		-0.70922	0	0	1		-0.425532	0	0	1
																				-1.07527	0	0	1		-0.16129	0	0	1		0	0	0	1		-0.16129	0	0	1		0	0	0	1		0	0	0	1
																				1.6129	0	0	1		-0.322581	0	0	1		7.52688	1	0	0		-0.241935	0	0	1		0.70922	0	0	1		-0.531915	0	0	1
																				18.8172	1	0	0		2.25806	0	0	1		62.9032	1	0	0		7.58065	1	0	0		0	0	0	1		-0.106383	0	0	1
																				5.91398	1	0	0		0.887097	0	0	1		-1.07527	0	0	1		0	0	0	1		0	0	0	1		0	0	0	1
																				98.3871	1	0	0		-4.35484	0	0	1		106.452	1	0	0		6.04839	0	0	1		0	0	0	1		0	0	0	1
																				9.67742	1	0	0		1.20968	0	0	1		33.871	1	0	0		7.90323	1	0	0		-2.83688	0	0	1		-1.48936	0	1	0
																				1.6129	0	0	1		0.0806452	0	0	1		3.76344	1	0	0		0.0806452	0	0	1		-1.41844	0	0	1		-0.106383	0	0	1
																				2.15054	0	0	1		0.645161	0	0	1		-3.76344	0	0	1		5.72581	1	0	0		0	0	0	1		0	0	0	1
																				0.537634	0	0	1		0.241935	0	0	1		6.45161	1	0	0		0.967742	0	0	1		0	0	0	1		-0.106383	0	0	1
																				1.07527	0	0	1		-0.322581	0	0	1		13.9785	1	0	0		3.3871	1	0	0		0	0	0	1		-0.638298	0	0	1
																				5.37634	1	0	0		-1.37097	0	0	1		-4.30108	0	1	0		-3.79032	0	1	0		-0.70922	0	0	1		-0.212766	0	0	1
																				0	0	0	1		0.645161	0	0	1		0	0	0	1		0.564516	0	0	1		0	0	0	1		0.212766	0	0	1
																				-1.07527	0	0	1		-0.725806	0	0	1		-2.68817	0	0	1		-0.0806452	0	0	1		1.41844	0	0	1		-1.2766	0	0	1
																				7.52688	1	0	0		0.564516	0	0	1		10.2151	1	0	0		1.93548	0	0	1		65.2482	1	0	0		-3.40426	0	0	1
																				10.2151	1	0	0		1.12903	0	0	1		1.07527	0	0	1		2.74194	1	0	0		-0.70922	0	0	1		-0.531915	0	0	1
																				0	0	0	1		-0.16129	0	0	1		-3.22581	0	0	1		1.29032	1	0	0		-4.25532	0	0	1		-0.744681	0	0	1
																				4.83871	1	0	0		-0.564516	0	0	1		17.7419	1	0	0		6.53226	1	0	0		-1.41844	0	0	1		-0.106383	0	0	1
																				-7.52688	0	1	0		1.12903	0	0	1		4.30108	0	0	1		2.90323	1	0	0		0.70922	0	0	1		0.212766	0	0	1
																				-2.15054	0	0	1		4.83871	1	0	0		-5.91398	0	0	1		11.9355	1	0	0		-3.5461	0	1	0		-0.106383	0	0	1
																				4.30108	0	0	1		-0.645161	0	0	1		-5.37634	0	1	0		-3.14516	0	1	0		0.70922	0	0	1		-0.106383	0	0	1
																				-1.07527	0	0	1		0	0	0	1		7.52688	1	0	0		0.322581	0	0	1		0	0	0	1		0.106383	0	0	1
																				17.2043	1	0	0		1.20968	0	0	1		58.6022	1	0	0		0.806452	0	0	1		-2.12766	0	0	1		-0.425532	0	0	1
																				-1.6129	0	0	1		2.01613	0	0	1		-2.68817	0	0	1		-3.62903	0	1	0		0	0	0	1		-0.319149	0	0	1
																				-1.6129	0	0	1		1.20968	0	0	1		-0.537634	0	0	1		-1.85484	0	0	1		0	0	0	1		-0.212766	0	0	1
																				-4.30108	0	0	1		0.645161	0	0	1		-1.6129	0	0	1		-2.41935	0	0	1		0	0	0	1		-0.744681	0	0	1
																				1.07527	0	0	1		-0.16129	0	0	1		-1.07527	0	0	1		1.85484	1	0	0		2.83688	0	0	1		2.44681	1	0	0
																				-8.06452	0	1	0		-0.0806452	0	0	1		-2.15054	0	0	1		-2.41935	0	0	1		-0.70922	0	0	1		-0.106383	0	0	1
																				18.8172	1	0	0		1.85484	0	0	1		55.3763	1	0	0		-2.41935	0	0	1		0	0	0	1		0.212766	0	0	1
																				1.07527	0	0	1		0.16129	0	0	1		-1.07527	0	0	1		-0.16129	0	0	1		0.70922	0	0	1		0.319149	0	0	1
																				-3.76344	0	1	0		0.403226	0	0	1		-1.6129	0	0	1		-0.645161	0	0	1		-3.5461	0	0	1		0.106383	0	0	1
																				13.4409	1	0	0		-0.0806452	0	0	1		10.2151	1	0	0		4.1129	0	0	1		0	0	0	1		-0.106383	0	0	1
																				1.6129	0	0	1		4.83871	1	0	0		-2.68817	0	0	1		12.1774	1	0	0		0.70922	0	0	1		-0.638298	0	0	1
																				-0.537634	0	0	1		-0.887097	0	0	1		-0.537634	0	0	1		5.08065	1	0	0		-0.70922	0	0	1		-0.212766	0	0	1
																				-1.6129	0	0	1		-1.29032	0	0	1		-1.07527	0	0	1		-4.27419	0	1	0		0	0	0	1		0	0	0	1
																				1.07527	0	0	1		-0.16129	0	0	1		7.52688	1	0	0		0.806452	1	0	0		0.70922	0	0	1		-0.106383	0	0	1
																				0.537634	0	0	1		-0.16129	0	0	1		-1.07527	0	0	1		-1.29032	0	0	1		0	0	0	1		0.212766	0	0	1
																				-1.6129	0	0	1		1.29032	0	0	1		-2.15054	0	0	1		-0.645161	0	0	1		0.70922	0	0	1		0.212766	0	0	1
																				1.6129	0	0	1		0.16129	0	0	1		-1.6129	0	0	1		1.20968	1	0	0		0	0	0	1		0.106383	0	0	1
																				-2.68817	0	0	1		-1.93548	0	1	0		-0.537634	0	0	1		2.25806	1	0	0		0	0	0	1		0	0	0	1
																				-1.07527	0	0	1		1.37097	0	0	1		-1.6129	0	0	1		-0.564516	0	0	1		0	0	0	1		0.212766	0	0	1
																				2.68817	0	0	1		3.87097	1	0	0		-5.37634	0	0	1		4.1129	1	0	0		0	0	0	1		-0.106383	0	0	1
																				-1.07527	0	0	1		-0.725806	0	0	1		-0.537634	0	0	1		-0.483871	0	0	1		0	0	0	1		0.319149	0	0	1
																				2.15054	0	0	1		-0.16129	0	0	1		-4.83871	0	0	1		-3.79032	0	0	1		0	0	0	1		0.106383	0	0	1
																				1.6129	0	0	1		-0.887097	0	0	1		0.537634	0	0	1		1.6129	1	0	0		0	0	0	1		0	0	0	1
																				-2.15054	0	0	1		-1.04839	0	1	0		0.537634	0	0	1		0.241935	0	0	1		0	0	0	1		0	0	0	1
																				-1.07527	0	0	1		-0.564516	0	0	1		1.07527	0	0	1		0.241935	0	0	1		0	0	0	1		-0.212766	0	0	1
																				0.537634	0	0	1		0.241935	0	0	1		3.22581	1	0	0		3.87097	1	0	0		0	0	0	1		0	0	0	1
																				0.537634	0	0	1		-0.483871	0	0	1		1.6129	0	0	1		0.645161	0	0	1		2.12766	0	0	1		0	0	0	1
																				-1.07527	0	0	1		1.04839	0	0	1		12.9032	1	0	0		0.564516	0	0	1		-0.70922	0	0	1		-0.638298	0	0	1
																				2.15054	0	0	1		1.69355	0	0	1		8.60215	1	0	0		9.27419	1	0	0		0	0	0	1		0.106383	0	0	1
																				1.6129	0	0	1		0	0	0	1		3.76344	1	0	0		0.16129	0	0	1		0.70922	0	0	1		7.97872	1	0	0
																				1.6129	0	0	1		0.322581	0	0	1		4.83871	0	0	1		5.96774	1	0	0		0	0	0	1		0.319149	0	0	1
																				0	0	0	1		-0.0806452	0	0	1		0.537634	0	0	1		0.16129	0	0	1		0	0	0	1		-0.319149	0	0	1
																				-1.07527	0	0	1		-2.17742	0	1	0		11.2903	1	0	0		0.322581	0	0	1		0	0	0	1		0	0	0	1
																				0	0	0	1		0.0806452	0	0	1		1.07527	0	0	1		-0.0806452	0	0	1		0.70922	0	0	1		-0.744681	0	0	1
																				0	0	0	1		-0.887097	0	1	0		0	0	0	1		1.04839	0	0	1		-0.70922	0	0	1		-0.106383	0	0	1
																				1.07527	0	0	1		-0.967742	0	0	1		14.5161	1	0	0		1.45161	1	0	0		-1.41844	0	0	1		3.82979	1	0	0
																				0	0	0	1		-0.241935	0	0	1		2.15054	0	0	1		-0.322581	0	0	1		0.70922	0	0	1		0.531915	0	0	1
																				0	0	0	1		-0.16129	0	0	1		0	0	0	1		-0.0806452	0	0	1		0	0	0	1		0	0	0	1
																				0.537634	0	0	1		-0.241935	0	0	1		0	0	0	1		-0.241935	0	0	1		0	0	0	1		0	0	0	1
																				-1.6129	0	0	1		-0.725806	0	0	1		2.15054	0	0	1		-1.37097	0	1	0		0	0	0	1		-0.106383	0	0	1
																				0	0	0	1		0.403226	0	0	1		2.68817	0	0	1		2.25806	1	0	0		-8.88178e-16	0	0	1		-0.725806	0	0	1
																				0.537634	0	0	1		-6.77419	0	1	0		43.5484	1	0	0		-10.4839	0	1	0		24.7312	1	0	0		-1.04839	0	0	1
																				-0.537634	0	0	1		-0.322581	0	0	1		1.6129	0	0	1		-0.403226	0	0	1		-1.07527	0	0	1		1.45161	1	0	0
																				0.537634	0	0	1		0.887097	0	0	1		24.1935	1	0	0		1.77419	0	0	1		0	0	0	1		0.0806452	0	0	1
																				1.07527	0	0	1		0.483871	0	0	1		2.15054	0	0	1		4.19355	1	0	0		6.98925	1	0	0		0.241935	0	0	1
																				0.537634	0	0	1		-1.04839	0	1	0		4.83871	1	0	0		-1.93548	0	1	0		1.07527	0	0	1		-1.04839	0	0	1
																				-1.07527	0	0	1		-0.564516	0	0	1		0.537634	0	0	1		-0.645161	0	1	0		0.537634	0	0	1		1.77419	0	0	1
																				-1.07527	0	0	1		-0.0806452	0	0	1		0.537634	0	0	1		0.16129	0	0	1		13.9785	1	0	0		0.887097	0	0	1
																				1.6129	0	0	1		-0.322581	0	0	1		1.07527	0	0	1		-0.967742	0	1	0		5.91398	1	0	0		-0.322581	0	0	1
																				0	0	0	1		-0.483871	0	0	1		1.6129	0	0	1		-0.241935	0	0	1		1.07527	0	0	1		0	0	0	1
																				-3.76344	0	0	1		-0.806452	0	0	1		3.76344	0	0	1		-4.59677	0	1	0		1.07527	0	0	1		0	0	0	1
																				1.6129	0	0	1		-0.564516	0	0	1		3.76344	1	0	0		0.16129	0	0	1		0	0	0	1		-0.241935	0	0	1
																				4.30108	1	0	0		0.887097	0	0	1		4.83871	1	0	0		2.66129	1	0	0		0	0	0	1		-0.322581	0	0	1
																				0	0	0	1		0.0806452	0	0	1		0	0	0	1		-0.0806452	0	0	1		3.22581	0	0	1		1.29032	0	0	1
																				0	0	0	1		0	0	0	1		27.957	1	0	0		0	0	0	1		0	0	0	1		-0.0806452	0	0	1
																				0	0	0	1		0	0	0	1		0.537634	0	0	1		0	0	0	1		5.37634	0	0	1		0.16129	0	0	1
																				-1.6129	0	0	1		-1.29032	0	0	1		-2.68817	0	1	0		12.1774	1	0	0		-2.15054	0	0	1		-2.66129	0	1	0
																				-1.07527	0	0	1		-0.483871	0	0	1		-1.07527	0	0	1		-0.725806	0	0	1		0	0	0	1		0.16129	0	0	1
																				-1.07527	0	0	1		-0.645161	0	1	0		1.07527	0	0	1		-0.483871	0	0	1		5.91398	0	0	1		-1.77419	0	1	0
																				0	0	0	1		-0.645161	0	1	0		3.22581	1	0	0		-0.725806	0	1	0		-0.537634	0	0	1		0.403226	0	0	1
																				0	0	0	1		-1.29032	0	1	0		-0.537634	0	0	1		-2.74194	0	1	0		13.4409	1	0	0		-0.322581	0	0	1
																				-1.07527	0	0	1		0.16129	0	0	1		-1.6129	0	0	1		-0.403226	0	0	1		0.537634	0	0	1		-0.403226	0	0	1
																				1.07527	0	0	1		-1.37097	0	0	1		0	0	0	1		-0.806452	0	0	1		1.07527	0	0	1		0.725806	0	0	1
																				0	0	0	1		1.45161	0	0	1		-2.15054	0	0	1		3.79032	1	0	0		0.537634	0	0	1		-0.645161	0	0	1
																				2.15054	0	0	1		0.564516	0	0	1		-0.537634	0	0	1		-0.967742	0	0	1		4.83871	0	0	1		-2.98387	0	0	1
																				0	0	0	1		0.403226	0	0	1		-0.537634	0	0	1		0.725806	0	0	1		-0.537634	0	0	1		-0.0806452	0	0	1
																				0.537634	0	0	1		-0.0806452	0	0	1		0.537634	0	0	1		-0.241935	0	0	1		0	0	0	1		0	0	0	1
																				0	0	0	1		0	0	0	1		1.6129	0	0	1		0	0	0	1		-0.537634	0	0	1		-0.16129	0	0	1
																				-0.537634	0	0	1		-0.483871	0	0	1		3.76344	0	0	1		-0.403226	0	0	1		-1.07527	0	0	1		-0.322581	0	0	1
																				0	0	0	1		-0.322581	0	0	1		3.22581	1	0	0		0	0	0	1		0.537634	0	0	1		0.322581	0	0	1
																				0.537634	0	0	1		-0.16129	0	0	1		0.537634	0	0	1		-0.322581	0	0	1		0	0	0	1		-0.241935	0	0	1
																				0	0	0	1		0	0	0	1		0.537634	0	0	1		0	0	0	1		0	0	0	1		-0.16129	0	0	1
																				1.07527	0	0	1		0.322581	0	0	1		1.07527	0	0	1		1.04839	1	0	0		0	0	0	1		0.241935	0	0	1
																				0	0	0	1		0.0806452	0	0	1		2.68817	0	0	1		0.16129	0	0	1		-0.537634	0	0	1		-0.0806452	0	0	1
																				0	0	0	1		0	0	0	1		0.537634	0	0	1		0	0	0	1		0	0	0	1		-1.04839	0	0	1
																				0.537634	0	0	1		-0.0806452	0	0	1		0	0	0	1		0	0	0	1		-0.537634	0	0	1		-0.0806452	0	0	1
																				0	0	0	1		0.241935	0	0	1		5.91398	1	0	0		-0.322581	0	0	1		2.15054	0	0	1		0.564516	0	0	1
																				0.537634	0	0	1		-2.41935	0	1	0		4.30108	1	0	0		-2.82258	0	1	0		1.07527	0	0	1		-0.16129	0	0	1
																				0	0	0	1		0	0	0	1		20.9677	1	0	0		0.16129	0	0	1		0	0	0	1		-0.0806452	0	0	1
																				0.537634	0	0	1		0.322581	0	0	1		0	0	0	1		-0.0806452	0	0	1		0	0	0	1		-0.241935	0	0	1
																				0	0	0	1		-0.0806452	0	0	1		0.537634	0	0	1		-0.0806452	0	0	1		0	0	0	1		0	0	0	1
																				-1.6129	0	0	1		4.27419	1	0	0		-4.30108	0	1	0		-2.25806	0	1	0		-0.537634	0	0	1		-0.322581	0	0	1
																				1.07527	0	0	1		0.483871	0	0	1		48.9247	1	0	0		1.85484	1	0	0		0.537634	0	0	1		0.887097	0	0	1
																				13.4409	1	0	0		-0.241935	0	0	1		-4.83871	0	1	0		-3.14516	0	1	0		0	0	0	1		0	0	0	1
																				0	0	0	1		-0.0806452	0	0	1		0	0	0	1		0.241935	0	0	1		0	0	0	1		0.0806452	0	0	1
																				-2.5641	0	0	1		-0.769231	0	0	1		1.7094	0	0	1		3.33333	0	0	1		0	0	0	1		0	0	0	1
																				-2.5641	0	0	1		-1.28205	0	0	1		-2.5641	0	0	1		1.66667	0	0	1		0.537634	0	0	1		-0.0806452	0	0	1
																				1.7094	0	0	1		-1.79487	0	0	1		0	0	0	1		-1.92308	0	0	1		0	0	0	1		0	0	0	1
																				4.2735	0	0	1		-1.02564	0	0	1		2.5641	0	0	1		1.92308	0	0	1		0	0	0	1		-0.0806452	0	0	1
																				-4.2735	0	0	1		-0.25641	0	0	1		-9.40171	0	1	0		5.89744	0	0	1		0.537634	0	0	1		0	0	0	1
																				19.6581	1	0	0		-4.35897	0	1	0		7.69231	1	0	0		-7.82051	0	1	0		0.537634	0	0	1		-0.322581	0	0	1
																				0.854701	0	0	1		-0.25641	0	0	1		0	0	0	1		-2.05128	0	1	0		0.537634	0	0	1		-0.0806452	0	0	1
																				0	0	0	1		-1.28205	0	0	1		5.12821	0	0	1		-3.58974	0	1	0		3.76344	1	0	0		-0.0806452	0	0	1
																				25.641	1	0	0		2.17949	0	0	1		12.8205	1	0	0		-7.82051	0	1	0		0	0	0	1		-0.322581	0	0	1
																				0	0	0	1		-2.17949	0	1	0		16.2393	1	0	0		-2.30769	0	1	0		0	0	0	1		0	0	0	1
																				0	0	0	1		0	0	0	1		1.7094	0	0	1		-0.128205	0	0	1		0	0	0	1		0.897436	0	0	1
																				-0.854701	0	0	1		-0.384615	0	0	1		0	0	0	1		-0.128205	0	0	1		0	0	0	1		-0.512821	0	0	1
																				-1.7094	0	0	1		-0.384615	0	0	1		0	0	0	1		-0.25641	0	0	1		0.854701	0	0	1		-0.897436	0	0	1
																				-0.854701	0	0	1		-1.02564	0	0	1		0.854701	0	0	1		3.58974	1	0	0		0.854701	0	0	1		-1.02564	0	0	1
																				-0.854701	0	0	1		-0.641026	0	0	1		3.4188	0	0	1		0.897436	0	0	1		2.5641	0	0	1		-0.25641	0	0	1
																				25.641	1	0	0		-1.28205	0	0	1		38.4615	1	0	0		-2.69231	0	0	1		-9.40171	0	0	1		0.512821	0	0	1
																				0	0	0	1		0	0	0	1		0.854701	0	0	1		0	0	0	1		10.2564	1	0	0		-0.641026	0	0	1
																				0	0	0	1		0	0	0	1		0.854701	0	0	1		0.25641	0	0	1		0	0	0	1		-0.25641	0	0	1
																				-1.7094	0	0	1		-1.66667	0	1	0		3.4188	0	0	1		1.66667	0	0	1		3.4188	0	0	1		-1.02564	0	0	1
																				-2.5641	0	0	1		3.07692	0	0	1		-5.98291	0	0	1		8.97436	1	0	0		-5.98291	0	1	0		-6.66667	0	1	0
																				-0.854701	0	0	1		1.53846	0	0	1		1.7094	0	0	1		1.28205	0	0	1		0	0	0	1		0	0	0	1
																				0	0	0	1		1.15385	1	0	0		0	0	0	1		-0.25641	0	0	1		-0.854701	0	0	1		2.17949	1	0	0
																				4.2735	0	0	1		0.512821	0	0	1		0.854701	0	0	1		0.897436	1	0	0		-0.854701	0	0	1		-0.641026	0	1	0
																				-1.7094	0	0	1		-0.384615	0	0	1		2.5641	0	0	1		-0.384615	0	0	1		-0.854701	0	0	1		-1.02564	0	0	1
																				26.4957	1	0	0		-1.66667	0	0	1		106.838	1	0	0		-2.5641	0	0	1		-1.7094	0	0	1		1.41026	1	0	0
																				8.54701	0	0	1		-1.66667	0	0	1		35.8974	1	0	0		14.6154	1	0	0		-1.7094	0	0	1		-1.92308	0	0	1
																				17.094	1	0	0		3.84615	1	0	0		4.2735	0	0	1		3.84615	1	0	0		-2.5641	0	0	1		-3.33333	0	0	1
																				7.69231	1	0	0		-2.17949	0	1	0		24.7863	1	0	0		1.79487	1	0	0		-2.5641	0	0	1		2.17949	1	0	0
																				2.5641	0	0	1		0.897436	0	0	1		15.3846	1	0	0		1.02564	0	0	1		54.7009	1	0	0		-0.512821	0	0	1
																				10.2564	1	0	0		0.769231	0	0	1		-3.4188	0	0	1		-1.41026	0	0	1		0	0	0	1		3.33333	1	0	0
																				23.0769	1	0	0		-3.71795	0	1	0		134.188	1	0	0		11.6667	1	0	0		-2.5641	0	0	1		0.25641	0	0	1
																				3.4188	0	0	1		-1.66667	0	0	1		2.5641	0	0	1		-5.76923	0	1	0		-0.854701	0	0	1		0.25641	0	0	1
																				-2.5641	0	0	1		-1.28205	0	0	1		-7.69231	0	1	0		-0.384615	0	0	1		-0.854701	0	0	1		-0.25641	0	0	1
																				-0.854701	0	0	1		-1.15385	0	0	1		-15.3846	0	1	0		-5.12821	0	1	0		-3.4188	0	0	1		-1.28205	0	0	1
																				-0.854701	0	0	1		0.25641	0	0	1		-0.854701	0	0	1		0.512821	0	0	1		0	0	0	1		-2.82051	0	1	0
																				0.854701	0	0	1		-1.15385	0	0	1		-1.7094	0	0	1		-2.17949	0	0	1		0	0	0	1		0	0	0	1
																				1.7094	0	0	1		-0.641026	0	0	1		-2.5641	0	0	1		-3.97436	0	1	0		-2.5641	0	0	1		-1.41026	0	1	0
																				0	0	0	1		0	0	0	1		0	0	0	1		0	0	0	1		1.7094	0	0	1		-1.15385	0	1	0
																				0	0	0	1		1.15385	0	0	1		-2.5641	0	0	1		-1.66667	0	0	1		5.12821	1	0	0		-1.53846	0	0	1
																				0	0	0	1		1.02564	0	0	1		0	0	0	1		-1.28205	0	0	1		0	0	0	1		4.48718	1	0	0
																				0	0	0	1		1.28205	0	0	1		-5.12821	0	1	0		3.71795	1	0	0		-0.854701	0	0	1		1.28205	0	0	1
																				1.7094	0	0	1		-0.384615	0	0	1		4.2735	0	0	1		0	0	0	1		-1.7094	0	0	1		-0.641026	0	0	1
																				0	0	0	1		1.28205	0	0	1		-4.2735	0	0	1		0.897436	0	0	1		0.854701	0	0	1		1.41026	1	0	0
																				-2.5641	0	0	1		-2.4359	0	1	0		1.7094	0	0	1		-0.512821	0	0	1		0.854701	0	0	1		-0.25641	0	0	1
																				-1.7094	0	0	1		0	0	0	1		0	0	0	1		1.53846	0	0	1		17.9487	1	0	0		-1.66667	0	0	1
																				2.5641	0	0	1		3.07692	0	0	1		14.5299	1	0	0		27.1795	1	0	0		-0.854701	0	0	1		-0.25641	0	0	1
																				0.854701	0	0	1		0.128205	0	0	1		0	0	0	1		0.897436	1	0	0		0	0	0	1		0.25641	0	0	1
																				1.7094	0	0	1		0	0	0	1		-0.854701	0	0	1		0	0	0	1		-5.98291	0	0	1		21.1538	1	0	0
																				-0.854701	0	0	1		-0.25641	0	0	1		0	0	0	1		0.25641	0	0	1		-3.4188	0	0	1		-1.79487	0	0	1
																				1.7094	0	0	1		-0.512821	0	0	1		13.6752	1	0	0		1.79487	1	0	0		0	0	0	1		-0.25641	0	0	1
																				0	0	0	1		0.897436	0	0	1		0	0	0	1		2.82051	1	0	0		0	0	0	1		-0.128205	0	0	1
																				-0.854701	0	0	1		-0.769231	0	0	1		2.5641	0	0	1		-1.15385	0	1	0		0	0	0	1		0	0	0	1
																				0	0	0	1		-0.128205	0	0	1		0	0	0	1		-0.128205	0	0	1		12.8205	1	0	0		2.30769	0	0	1
																				-0.854701	0	0	1		5.25641	1	0	0		-2.5641	0	0	1		-5.64103	0	1	0		0	0	0	1		-0.25641	0	0	1
																				0	0	0	1		-1.28205	0	1	0		2.5641	0	0	1		-0.25641	0	0	1		0.854701	0	0	1		-1.92308	0	1	0
																				0	0	0	1		0.25641	0	0	1		0	0	0	1		1.66667	1	0	0		0.854701	0	0	1		-4.87179	0	0	1
																				0	0	0	1		1.02564	0	0	1		-2.5641	0	0	1		10.8974	1	0	0		2.5641	0	0	1		-0.128205	0	0	1
																				-0.854701	0	0	1		-0.128205	0	0	1		0.854701	0	0	1		0	0	0	1		1.7094	0	0	1		0.769231	0	0	1
																				0	0	0	1		0.512821	1	0	0		1.7094	0	0	1		0.128205	0	0	1		-2.5641	0	0	1		2.17949	0	0	1
																				1.7094	0	0	1		0.25641	0	0	1		-2.5641	0	0	1		-0.897436	0	0	1		-3.4188	0	0	1		-0.641026	0	0	1
																				-1.7094	0	0	1		-0.769231	0	0	1		0	0	0	1		1.79487	0	0	1		11.1111	1	0	0		-1.53846	0	0	1
																				0	0	0	1		-0.641026	0	0	1		0.854701	0	0	1		-0.512821	0	0	1		5.12821	0	0	1		0.641026	0	0	1
																				1.7094	0	0	1		0	0	0	1		0	0	0	1		0	0	0	1		3.4188	0	0	1		-0.128205	0	0	1
																				0	0	0	1		-0.512821	0	0	1		0	0	0	1		-0.512821	0	0	1		0.854701	0	0	1		-0.25641	0	0	1
																																								0	0	0	1		0	0	0	1
																																								6.83761	0	0	1		-1.53846	0	0	1
																																								7.69231	0	0	1		0.512821	0	0	1
																																								8.54701	1	0	0		0.512821	0	0	1
																																								0.854701	0	0	1		2.94872	1	0	0
																																								3.4188	0	0	1		-0.641026	0	0	1
																																								0.854701	0	0	1		-0.512821	0	0	1
																																								0.854701	0	0	1		0	0	0	1
																																								0.854701	0	0	1		-0.384615	0	0	1
																																								33.3333	1	0	0		-9.10256	0	1	0
																																								0	0	0	1		-0.384615	0	0	1
																																								-0.854701	0	0	1		-2.69231	0	0	1
																																								11.1111	1	0	0		2.4359	1	0	0
																																								-0.854701	0	0	1		0	0	0	1
																																								-2.5641	0	0	1		-1.41026	0	0	1
																																								5.98291	0	0	1		0.641026	0	0	1
																																								0.854701	0	0	1		-1.53846	0	0	1
																																								4.2735	0	0	1		1.53846	0	0	1
																																								-2.5641	0	0	1		0.512821	0	0	1
																																								5.12821	0	0	1		2.69231	1	0	0
																																								0	0	0	1		0.25641	0	0	1
																																								0.854701	0	0	1		-1.53846	0	1	0
																																								-5.12821	0	0	1		-0.512821	0	0	1
																																								2.5641	0	0	1		0.641026	0	0	1
																																								1.7094	0	0	1		1.15385	0	0	1
																																								0.854701	0	0	1		-0.25641	0	0	1
																																								-7.69231	0	0	1		-0.769231	0	0	1
																																								3.4188	0	0	1		0.512821	0	0	1
																																								0	0	0	1		1.41026	0	0	1
																																								2.5641	0	0	1		0.128205	0	0	1
																																								0	0	0	1		1.53846	0	0	1
																																								-1.7094	0	0	1		0.384615	0	0	1
																																								4.2735	0	0	1		0.897436	0	0	1
																																								-0.854701	0	0	1		1.15385	0	0	1
																																								0.854701	0	0	1		-1.02564	0	0	1
																																								0	0	0	1		0.897436	0	0	1
																																								36.7521	1	0	0		0.384615	0	0	1
																																								1.7094	0	0	1		-0.769231	0	0	1
																																								-3.4188	0	0	1		-0.769231	0	0	1
																																								-0.854701	0	0	1		1.92308	1	0	0
																																								0	0	0	1		-0.25641	0	0	1
																																								-1.7094	0	0	1		-1.02564	0	0	1
																																								5.12821	0	0	1		-1.92308	0	1	0
																																								0	0	0	1		-1.66667	0	0	1
																																								0	0	0	1		1.15385	1	0	0
																																								0	0	0	1		0.128205	0	0	1
																																								4.2735	0	0	1		-0.384615	0	0	1
																																								2.5641	0	0	1		2.17949	0	0	1
																																								0.854701	0	0	1		-0.128205	0	0	1
																																								-2.5641	0	0	1		-0.897436	0	0	1
																																								0	0	0	1		-0.25641	0	0	1
																																								-0.854701	0	0	1		-1.92308	0	0	1
																																								0.854701	0	0	1		-0.512821	0	0	1
																																								2.5641	0	0	1		0	0	0	1
																																								0	0	0	1		0	0	0	1
																																								7.69231	1	0	0		-3.58974	0	0	1
																																								0	0	0	1		0.25641	0	0	1
																																								-1.7094	0	0	1		-1.28205	0	0	1
[truncated: 68 more rows]
[truncated: 40 more columns]

## Sheet: Figure 5a
Delta FR and ROC significant Neurons late delay Hit vs Correct rejection trials
A1					wS1					wS2					wM2					ALM
Delta FR	Positive	Negative	Non Mod.		Delta FR	Positive	Negative	Non Mod.		Delta FR	Positive	Negative	Non Mod.		Delta FR	Positive	Negative	Non Mod.		Delta FR	Positive	Negative	Non Mod.
-0.171395	0	0	1		-1.2766	0	0	1		-0.870563	0	0	1		0.0378788	0	0	1		2.75	1	0	0
5.00591	1	0	0		-0.452128	0	0	1		0	0	0	1		-0.625	0	0	1		0.780488	0	0	1
0	0	0	1		-0.205167	0	0	1		-1.08935	0	0	1		0.246212	0	0	1		0.128049	0	0	1
7.23404	0	0	1		-0.478723	0	0	1		-0.0657895	0	0	1		0.246212	0	0	1		0.262195	0	0	1
1.73168	1	0	0		-0.0645897	0	0	1		0	0	0	1		4.20455	1	0	0		4.14024	1	0	0
-0.466903	0	0	1		2.95973	0	0	1		0	0	0	1		2.32955	0	0	1		-0.603659	0	0	1
7.2104	1	0	0		-0.493921	0	0	1		-0.249388	0	0	1		0.530303	0	0	1		16.5	1	0	0
-0.106383	0	0	1		0	0	0	1		-0.475826	0	0	1		0.113636	0	0	1		-0.237805	0	0	1
1.4539	1	0	0		0.949848	0	0	1		-0.0657895	0	0	1		-0.208333	0	0	1		4.58537	1	0	0
-1.85579	0	0	1		0.649696	0	0	1		0.0504896	0	0	1		-3.54167	0	0	1		0.00609756	0	0	1
0.555556	0	0	1		0.0759878	0	0	1		-0.904223	0	0	1		-0.416667	0	0	1		6.93902	1	0	0
-0.212766	0	0	1		0.805471	0	0	1		0	0	0	1		-1.66667	0	0	1		1.03049	0	0	1
-0.0413712	0	0	1		1.33359	0	0	1		-0.0152999	0	0	1		-0.208333	0	0	1		1.2561	1	0	0
0	0	0	1		-0.0113982	0	0	1		0.520196	0	0	1		-0.833333	0	0	1		-3.76829	0	1	0
8.9539	1	0	0		-0.281155	0	0	1		0.180539	0	0	1		-5.41667	0	1	0		-0.981707	0	0	1
0.130024	0	0	1		-2.65957	0	0	1		-0.278458	0	0	1		11.1932	1	0	0		-7.09756	0	1	0
2.52955	0	0	1		-0.212766	0	0	1		0.00152999	0	0	1		-0.416667	0	0	1		10.5	1	0	0
-0.265957	0	0	1		-0.281155	0	0	1		0.116279	0	0	1		0.738636	0	0	1		-0.365854	0	0	1
7.56501	1	0	0		0.182371	0	0	1		-1.37393	0	1	0		9.375	1	0	0		-0.469512	0	0	1
-8.34515	0	1	0		-0.93465	0	0	1		0.745104	0	0	1		-3.59848	0	0	1		0	0	0	1
-2.90189	0	1	0		1.36778	0	0	1		-1.04192	0	0	1		16.8182	1	0	0		13.2561	1	0	0
0	0	0	1		1.00304	0	0	1		0.690024	0	0	1		-0.719697	0	0	1		-1.82927	0	0	1
0.277778	0	0	1		-0.212766	0	0	1		2.15116	0	0	1		-0.416667	0	0	1		6.46341	1	0	0
0.543735	0	0	1		-0.212766	0	0	1		-0.192778	0	0	1		-0.625	0	0	1		-1.31707	0	0	1
0.34279	0	0	1		0.440729	0	0	1		0.105569	0	0	1		0.359848	0	0	1		-0.847561	0	0	1
-0.159574	0	0	1		1.37538	0	0	1		-0.0305998	0	0	1		33.8636	1	0	0		-0.713415	0	0	1
3.22695	1	0	0		0.144377	0	0	1		-0.564565	0	0	1		-1.45833	0	0	1		7.5122	1	0	0
-1.1643	0	0	1		-0.212766	0	0	1		1.42748	0	0	1		0.454545	0	0	1		-0.365854	0	0	1
-0.744681	0	0	1		1.79331	0	0	1		0.631885	1	0	0		-4.71591	0	1	0		-0.121951	0	0	1
-7.12766	0	1	0		-0.106383	0	0	1		1.51622	0	0	1		-7.25379	0	1	0		0.0121951	0	0	1
0.502364	0	0	1		0	0	0	1		-0.269278	0	0	1		-0.416667	0	0	1		-3.0122	0	0	1
1.94444	1	0	0		-0.387538	0	0	1		-0.405447	0	0	1		3.75	0	0	1		9.0122	1	0	0
-7.26359	0	1	0		7.05167	1	0	0		-0.771114	0	0	1		46.3068	1	0	0		-3.04268	0	1	0
-2.34043	0	1	0		3.46125	1	0	0		0.232558	0	0	1		0.795455	0	0	1		0.140244	0	0	1
4.83452	0	0	1		-0.106383	0	0	1		-0.780294	0	0	1		-5	0	1	0		-1.09756	0	0	1
-0.307329	0	0	1		-0.212766	0	0	1		2.19094	0	0	1		-1.83712	0	0	1		0.0365854	0	0	1
1.06383	0	0	1		2.20365	0	0	1		-0.0107099	0	0	1		-1.25	0	0	1		-0.719512	0	0	1
-0.319149	0	0	1		3.83359	1	0	0		0.570685	0	0	1		-4.58333	0	1	0		-0.719512	0	0	1
1.60165	0	0	1		-0.31155	0	0	1		0.598225	0	0	1		-10.0568	0	1	0		-3.64024	0	1	0
-2.23995	0	0	1		-1.97568	0	0	1		0.151469	0	0	1		3.56061	0	0	1		-1.20732	0	0	1
3.28014	0	0	1		-1.66413	0	0	1		-0.122399	0	0	1		22.5568	1	0	0		13.8537	1	0	0
1.08156	0	0	1		3.54863	1	0	0		0.318237	0	0	1		-0.227273	0	0	1		0.0121951	0	0	1
1.12884	0	0	1		2.26824	0	0	1		1.36781	0	0	1		-5	0	1	0		2.04268	0	0	1
0	0	0	1		-2.79255	0	0	1		-0.789474	0	0	1		19.2045	1	0	0		0.939024	0	0	1
0.407801	0	0	1		0.915653	0	0	1		1.06946	0	0	1		-2.99242	0	0	1		6.53049	1	0	0
-3.61702	0	0	1		-0.531915	0	0	1		-0.572215	0	0	1		-3.54167	0	0	1		4.31098	1	0	0
0.880615	0	0	1		1.49696	0	0	1		0.0856793	0	0	1		-6.13636	0	1	0		3.70122	1	0	0
0.407801	0	0	1		1.96809	0	0	1		-0.0657895	0	0	1		11.1742	1	0	0		-0.487805	0	0	1
0.856974	0	0	1		-0.0949848	0	0	1		-0.0657895	0	0	1		0	0	0	1		-0.0121951	0	0	1
0.585106	0	0	1		-1.37158	0	0	1		0	0	0	1		-1.21212	0	0	1		-2.29878	0	1	0
-0.106383	0	0	1		1.61854	0	0	1		-0.162179	0	0	1		-1.04167	0	0	1		0.256098	0	0	1
-1.22931	0	0	1		4.981	1	0	0		-0.622705	0	0	1		-4.45076	0	1	0		-2.67073	0	1	0
0	0	0	1		0.653495	0	0	1		-0.131579	0	0	1		0.681818	0	0	1		3.52439	1	0	0
-1.25296	0	0	1		0.102584	0	0	1		-0.0152999	0	0	1		-0.359848	0	0	1		5.42683	1	0	0
0.732861	0	0	1		-2.08207	0	1	0		0	0	0	1		-0.189394	0	0	1		-2.15854	0	0	1
0.0236407	0	0	1		1.32219	0	0	1		0.0504896	0	0	1		26.6856	1	0	0		1.68293	0	0	1
0	0	0	1		-1.62614	0	1	0		0.116279	0	0	1		4.64015	1	0	0		-1.45122	0	0	1
-2.34043	0	1	0		-1.47796	0	0	1		-0.197368	0	0	1		2.14015	0	0	1		-0.347561	0	0	1
0.537825	0	0	1		0.0379939	0	0	1		-0.425337	0	0	1		0.0378788	0	0	1		-1.71951	0	0	1
0	0	0	1		2.07447	0	0	1		-0.0657895	0	0	1		2.63258	0	0	1		1.92073	1	0	0
-1.73168	0	0	1		2.00228	0	0	1		2.23378	0	0	1		-1.21212	0	0	1		-2.54878	0	1	0
-0.425532	0	0	1		-5	0	0	1		-0.638005	0	0	1		0.0189394	0	0	1		1.56098	0	0	1
0.449173	0	0	1		1.56155	0	0	1		-0.394737	0	0	1		2.63258	1	0	0		-0.0365854	0	0	1
0.183215	0	0	1		0	0	0	1		-0.197368	0	0	1		-0.625	0	0	1		-0.237805	0	0	1
-0.271868	0	0	1		0.919453	0	0	1		0	0	0	1		-0.416667	0	0	1		-1.81707	0	1	0
-0.0591017	0	0	1		1.19301	0	0	1		-0.0305998	0	0	1		-4.50758	0	1	0		0.0365854	0	0	1
2.22813	0	0	1		-0.957447	0	0	1		-0.0152999	0	0	1		-2.70833	0	0	1		1.56707	0	0	1
2.67139	1	0	0		-1.39818	0	0	1		-0.227968	0	0	1		3.25758	0	0	1		0.128049	0	0	1
0.277778	0	0	1		-0.0683891	0	0	1		-0.131579	0	0	1		-0.719697	0	0	1		0.243902	0	0	1
-0.035461	0	0	1		-0.493921	0	0	1		-0.146879	0	0	1		-0.416667	0	0	1		-0.963415	0	0	1
0.791962	0	0	1		0.87766	0	0	1		0.100979	0	0	1		-1.1553	0	0	1		1.35366	0	0	1
1.24113	1	0	0		0.110182	0	0	1		-0.0657895	0	0	1		1.09848	0	0	1		-0.603659	0	0	1
2.48818	0	0	1		-3.7576	0	0	1		0	0	0	1		-5.37879	0	1	0		0.152439	0	0	1
0.171395	0	0	1		-0.775076	0	0	1		-0.280604	0	0	1		0	0	0	1		-0.47561	0	0	1
1.28251	0	0	1		-0.699088	0	0	1		0.718471	0	0	1		-0.113636	0	0	1		-0.243902	0	0	1
0.634921	0	0	1		0.110182	0	0	1		0.895776	1	0	0		-0.833333	0	0	1		-0.506098	0	0	1
0.674603	0	0	1		0.756079	0	0	1		0.161887	0	0	1		-2.29167	0	0	1		1.0061	0	0	1
-0.0793651	0	0	1		-0.136778	0	0	1		0	0	0	1		-0.625	0	0	1		-1.06707	0	0	1
0.47619	0	0	1		-1.02204	0	0	1		-0.400863	0	0	1		5.56818	1	0	0		-2.35976	0	0	1
0.277778	0	0	1		1.91869	0	0	1		0.0339192	0	0	1		0.246212	0	0	1		-2.78659	0	1	0
-3.09524	0	0	1		4.41489	1	0	0		1.55412	0	0	1		-0.625	0	0	1		1.10976	0	0	1
-3.57143	0	0	1		0.117781	0	0	1		0.673759	0	0	1		-0.416667	0	0	1		-1.21341	0	0	1
0.873016	0	0	1		0.25076	0	0	1		-0.926611	0	1	0		0	0	0	1		1.0122	0	0	1
-0.47619	0	0	1		-0.524316	0	0	1		0.0339192	0	0	1		-0.208333	0	0	1		1.51829	0	0	1
0.753968	0	0	1		-0.106383	0	0	1		-0.62288	0	0	1		-0.208333	0	0	1		-0.463415	0	0	1
0.119048	0	0	1		0.543313	0	0	1		-0.206599	0	0	1		-0.208333	0	0	1		-9.54268	0	1	0
0.31746	0	0	1		-1.48936	0	0	1		-0.507246	0	0	1		0	0	0	1		-0.121951	0	0	1
-0.912698	0	0	1		-1.41337	0	0	1		-0.254394	0	0	1		0.454545	0	0	1		0.0182927	0	0	1
2.93651	0	0	1		-2.05927	0	0	1		0.48412	0	0	1		-1.49621	0	0	1		-0.329268	0	0	1
0.0793651	0	0	1		5.85486	1	0	0		-0.0385446	0	0	1		0.454545	0	0	1		-0.115854	0	0	1
4.68254	1	0	0		0.0721884	0	0	1		-0.255936	0	0	1		-1.25	0	0	1		1.12805	1	0	0
0.753968	0	0	1		0	0	0	1		3.20074	1	0	0		-1.66667	0	0	1		3.21951	0	0	1
0	0	0	1		0.649696	0	0	1		-0.0385446	0	0	1		-0.170455	0	0	1		-0.237805	0	0	1
-0.674603	0	0	1		-0.212766	0	0	1		0.610546	0	0	1		37.7652	1	0	0		1.0122	0	0	1
-0.238095	0	0	1		2.56079	0	0	1		0.140302	0	0	1		-1.45833	0	0	1		2.79268	1	0	0
-0.0793651	0	0	1		-0.106383	0	0	1		-0.473327	0	0	1		-0.625	0	0	1		-0.920732	0	0	1
-2.02381	0	0	1		-0.273556	0	0	1		0.0154178	0	0	1		-2.08333	0	0	1		-0.585366	0	0	1
-0.396825	0	0	1		-0.0683891	0	0	1		-0.0185014	0	0	1		-2.70833	0	1	0		4.42073	1	0	0
-0.15873	0	0	1		-0.106383	0	0	1		0.508788	0	0	1		-4.375	0	1	0		2.79268	1	0	0
0.277778	0	0	1		-0.106383	0	0	1		-0.217391	0	0	1		-2.00758	0	0	1		-0.347561	0	0	1
-2.97619	0	0	1		-2.04407	0	0	1		-0.76164	0	0	1		-4.56439	0	1	0		2.54878	0	0	1
0	0	0	1		4.79103	1	0	0		-2.50077	0	1	0		8.92045	1	0	0		0.414634	0	0	1
2.57937	0	0	1		-3.67401	0	1	0		-0.0385446	0	0	1		0.246212	0	0	1		0.554878	0	0	1
2.61905	0	0	1		-0.106383	0	0	1		-0.317607	0	0	1		1.19318	0	0	1		-0.219512	0	0	1
-0.833333	0	0	1		-1.15502	0	0	1		-0.111008	0	0	1		-0.170455	0	0	1		0.536585	0	0	1
0	0	0	1		-1.20441	0	1	0		4.31391	1	0	0		-0.378788	0	0	1		-0.103659	0	0	1
-2.5	0	0	1		-0.706687	0	0	1		-0.545791	0	0	1		0.284091	0	0	1		-0.243902	0	0	1
-0.238095	0	0	1		0	0	0	1		-1.46315	0	1	0		-1.25	0	0	1		1.2561	1	0	0
0.714286	0	0	1		-0.106383	0	0	1		2.71508	1	0	0		0.492424	0	0	1		-0.487805	0	0	1
0	0	0	1		-0.106383	0	0	1		-0.66605	0	0	1		-0.170455	0	0	1		-1.60976	0	0	1
-5.19841	0	1	0		-0.212766	0	0	1		-5.06938	0	1	0		0.454545	0	0	1		-0.115854	0	0	1
5.59524	1	0	0		-0.212766	0	0	1		0.343817	0	0	1		-0.208333	0	0	1		-0.70122	0	0	1
4.7619	0	0	1		0	0	0	1		-1.25193	0	0	1		0.738636	0	0	1		0.256098	0	0	1
0.793651	0	0	1		0	0	0	1		-0.410114	0	0	1		-0.30303	0	0	1		0	0	0	1
-1.07143	0	1	0		0.322948	0	0	1		1.19642	0	0	1		-0.833333	0	0	1		0.5	0	0	1
-3.33333	0	0	1		0	0	0	1		1.13321	0	0	1		0	0	0	1		-0.231707	0	0	1
3.57143	0	0	1		-0.102584	0	0	1		-0.33765	0	0	1		-0.833333	0	0	1		-0.731707	0	0	1
-0.47619	0	0	1		0.406535	0	0	1		-0.132593	0	0	1		-0.416667	0	0	1		-5.83333	0	1	0
-0.198413	0	0	1		-0.243161	0	0	1		-1.15171	0	0	1		-0.833333	0	0	1		16.6856	1	0	0
-0.357143	0	0	1		0.110182	0	0	1		2.25717	1	0	0		-0.625	0	0	1		11.1553	1	0	0
-1.98413	0	0	1		0.0227964	0	0	1		-0.784767	0	0	1		-0.416667	0	0	1		-12.5	0	1	0
6.5873	1	0	0		3.7728	1	0	0		0.370028	0	0	1		-0.208333	0	0	1		-0.833333	0	0	1
1.42857	1	0	0		0.0417933	0	0	1		-0.635214	0	0	1		2.97348	1	0	0		4.62121	1	0	0
0.634921	0	0	1		1.58815	1	0	0		-1.64354	0	1	0		6.70455	1	0	0		0	0	0	1
-3.33333	0	0	1		-0.140578	0	0	1		1.06075	0	0	1		0.454545	0	0	1		-1.66667	0	0	1
0.753968	0	0	1		0.900456	0	0	1		0.292939	0	0	1		0	0	0	1		-1.04167	0	0	1
0.198413	0	0	1		-0.31535	0	0	1		1.27043	0	0	1		0.246212	0	0	1		-0.208333	0	0	1
-0.119048	0	0	1		-0.600304	0	0	1		1.59574	0	0	1		0.909091	0	0	1		-10.8902	0	1	0
0.198413	0	0	1		-0.596505	0	0	1		0.746223	0	0	1		0	0	0	1		-5.625	0	1	0
-0.119048	0	0	1		-0.387538	0	0	1		-0.471785	0	0	1		0.454545	0	0	1		51.9129	1	0	0
-0.238095	0	0	1		0.330547	0	0	1		0.312982	0	0	1		-3.80682	0	0	1		-0.416667	0	0	1
0.0793651	0	0	1		0.00379939	0	0	1		-1.13938	0	0	1		-6.64773	0	1	0		-1.45833	0	0	1
1.15079	0	0	1		0.288754	0	0	1		1.19642	0	0	1		0	0	0	1		-5	0	1	0
1.11111	0	0	1		-0.0569909	0	0	1		0.402405	0	0	1		-3.61748	0	1	0		11.7424	1	0	0
0.436508	0	0	1		-0.212766	0	0	1		-0.351526	0	0	1		-0.0990099	0	0	1		-14.8864	0	1	0
0.277778	0	0	1		-0.319149	0	0	1		0.710762	0	0	1		1.08911	0	0	1		-3.95833	0	1	0
0	0	0	1		-0.638298	0	0	1		-0.289855	0	0	1		-0.375513	0	0	1		-2.42424	0	0	1
0	0	0	1		-0.638298	0	0	1		0.305273	0	0	1		-0.148515	0	0	1		-3.76894	0	1	0
1.46825	0	0	1		-0.775076	0	0	1		0	0	0	1		-0.049505	0	0	1		-2.91667	0	1	0
1.19048	1	0	0		0	0	0	1		1.44157	0	0	1		1.6397	0	0	1		6.59091	1	0	0
-0.674603	0	0	1		-0.638298	0	0	1		-2.46839	0	0	1		5.07486	1	0	0		0.246212	0	0	1
-0.47619	0	0	1		0.201368	0	0	1		-0.0724638	0	0	1		-0.951461	0	0	1		-1.79924	0	0	1
0	0	0	1		0.25076	0	0	1		-0.144928	0	0	1		0.978025	0	0	1		-4.375	0	1	0
-0.277778	0	0	1		0.178571	0	0	1		0.106383	0	0	1		-0.594059	0	0	1		26.6856	1	0	0
0.119048	0	0	1		0.0721884	0	0	1		0	0	0	1		1.90292	1	0	0		4.31818	0	0	1
-0.119048	0	0	1		-0.531915	0	0	1		-0.226642	0	0	1		-0.380343	0	0	1		0.397727	0	0	1
-0.198413	0	0	1		0	0	0	1		1.68979	1	0	0		-2.0937	0	1	0		-0.416667	0	0	1
-0.674603	0	0	1		0.535714	0	0	1		-0.582794	0	0	1		-1.64695	0	0	1		0.189394	0	0	1
0.15873	0	0	1		0	0	0	1		0	0	0	1		-0.119536	0	0	1		1.72348	1	0	0
-0.81483	0	0	1		-2.12006	0	1	0		-0.521122	0	0	1		-1.37406	0	1	0		-2.48106	0	0	1
0.320513	0	0	1		-0.140578	0	0	1		-0.362319	0	0	1		-0.0265636	0	0	1		-0.530303	0	0	1
2.83175	1	0	0		0.433131	0	0	1		-0.0724638	0	0	1		-0.0990099	0	0	1		-6.62879	0	1	0
0.100449	0	0	1		0.809271	0	0	1		-0.3284	0	0	1		0.0229413	0	0	1		5.49242	1	0	0
-1.46973	0	1	0		-0.106383	0	0	1		0.106383	0	0	1		-0.921275	0	1	0		-1.83712	0	0	1
-0.491673	0	0	1		2.58681	0	0	1		1.02066	1	0	0		-0.600097	0	0	1		6.91288	1	0	0
6.05274	1	0	0		-0.503472	0	0	1		1.33981	1	0	0		9.08476	1	0	0		2.80303	0	0	1
2.74451	1	0	0		5.43403	1	0	0		-0.770891	0	0	1		8.29631	1	0	0		0.454545	0	0	1
0.624504	0	0	1		1.59722	0	0	1		0.106383	0	0	1		6.72784	1	0	0		-3.52273	0	1	0
0.113006	0	0	1		-1.12847	0	0	1		0.827937	1	0	0		-1.18812	0	0	1		-5.30303	0	1	0
1.69442	0	0	1		0	0	0	1		0	0	0	1		1.0227	0	0	1		4.31818	1	0	0
-0.259054	0	0	1		4.86111	1	0	0		0	0	0	1		11.4163	1	0	0		0.814394	0	0	1
-3.33003	0	1	0		-1.42361	0	0	1		0	0	0	1		4.14151	1	0	0		3.86364	0	0	1
0.200899	0	0	1		0.225694	0	0	1		1.01531	0	0	1		0.484183	0	0	1		1.07955	0	0	1
5.50753	0	0	1		0.295139	0	0	1		0.527374	0	0	1		-2.52596	0	0	1		-0.170455	0	0	1
2.44713	1	0	0		-1.51042	0	0	1		-0.905506	0	0	1		-0.0990099	0	0	1		0.94697	0	0	1
0.0641026	0	0	1		-6.12847	0	1	0		-0.784101	0	0	1		26.9573	1	0	0		0.0757576	0	0	1
-0.950965	0	0	1		4.70486	1	0	0		-0.814259	0	1	0		4.61845	1	0	0		-1.79924	0	0	1
-0.957573	0	0	1		-1.28472	0	0	1		-0.876121	0	0	1		1.63004	0	0	1		-1.47727	0	0	1
-0.0389902	0	0	1		-1.49306	0	0	1		0.0897	0	0	1		13.2142	1	0	0		-0.587121	0	0	1
-0.348269	0	0	1		-0.121528	0	0	1		-2.58429	0	1	0		0.24028	0	0	1		-1.38258	0	0	1
0.810204	0	0	1		9.96528	0	0	1		1.64012	1	0	0		2.35692	1	0	0		15.9848	1	0	0
4.30677	1	0	0		-0.434028	0	0	1		0	0	0	1		-0.148515	0	0	1		-1.04167	0	0	1
-2.71213	0	0	1		-2.98611	0	0	1		-0.231983	0	0	1		0.0289785	0	0	1		-4.58333	0	1	0
0.692572	0	0	1		13.4375	0	0	1		0.0579957	0	0	1		10.966	1	0	0		-3.14394	0	0	1
-2.11406	0	1	0		-8.61111	0	0	1		-0.0595422	0	0	1		0.0724463	0	0	1		-0.170455	0	0	1
0.0766587	0	0	1		-0.572917	0	0	1		2.27884	0	0	1		-0.0265636	0	0	1		0.284091	0	0	1
0.567671	0	0	1		4.75694	1	0	0		0.0850603	0	0	1		-1.67109	0	1	0		-0.132576	0	0	1
0.52802	0	0	1		-0.451389	0	0	1		0.490257	0	0	1		-0.693069	0	1	0		-0.32197	0	0	1
2.43127	0	0	1		3.66319	1	0	0		-2.94309	0	1	0		-1.32456	0	1	0		0.284091	0	0	1
0.0251123	0	0	1		-1.5625	0	0	1		-0.203371	0	0	1		-0.247525	0	0	1		0	0	0	1
-0.818795	0	0	1		0.451389	0	0	1		0.703681	0	0	1		-2.34122	0	1	0		9.12879	1	0	0
-0.342321	0	0	1		0.208333	0	0	1		-0.00463965	0	0	1		36.8329	1	0	0		-0.416667	0	0	1
-0.577584	0	0	1		0	0	0	1		0.337921	1	0	0		-4.67641	0	1	0		14.2424	1	0	0
0.876289	0	0	1		-4.375	0	0	1		0.489483	0	0	1		-0.792079	0	1	0		18.2197	1	0	0
-0.524716	0	0	1		-0.625	0	0	1		-0.560625	0	0	1		0.531273	0	0	1		0	0	0	1
-0.626487	0	0	1		0.243056	0	0	1		5.25131	1	0	0		2.67206	1	0	0		18.0492	1	0	0
-3.30426	0	1	0		5.79861	0	0	1		0.0100526	0	0	1		-0.702729	0	0	1		-0.208333	0	0	1
0.479778	0	0	1		1.21528	0	0	1		0.949582	0	0	1		-0.780005	0	0	1		-0.340909	0	0	1
0.157283	0	0	1		8.78472	0	0	1		2.46056	1	0	0		0.144893	0	0	1		-0.795455	0	0	1
-1.12609	0	0	1		-0.15625	0	0	1		1.47309	1	0	0		-2.59478	0	1	0		-1.62879	0	0	1
-0.0945017	0	0	1		-4.89583	0	1	0		0.151562	0	0	1		-2.34726	0	1	0		-3.67424	0	1	0
0.327782	0	0	1		0.121528	0	0	1		0.13919	0	0	1		-2.16252	0	1	0		-0.208333	0	0	1
0.829368	0	0	1		-0.15625	0	0	1		-1.27358	0	1	0		-0.163004	0	0	1		-14.9242	0	1	0
-0.557098	0	0	1		-0.0694444	0	0	1		-1.01686	0	0	1		17.5465	1	0	0		6.93182	1	0	0
0.938409	0	0	1		2.27431	1	0	0		1.90303	1	0	0		-1.24004	0	0	1		-0.265152	0	0	1
-3.68755	0	1	0		0	0	0	1		0.0131457	0	0	1		-0.49022	0	0	1		0.189394	0	0	1
-1.05868	0	1	0		0.185185	0	0	1		0.324002	0	0	1		-0.196812	0	0	1		1.85606	0	0	1
0	0	0	1		-0.391738	0	0	1		-0.866069	0	1	0		-2.09973	0	1	0		2.84091	1	0	0
1.35474	1	0	0		0.320513	0	0	1		-1.62079	0	1	0		-0.886259	0	0	1		-0.757576	0	0	1
-0.154639	0	0	1		7.87749	1	0	0		0.511135	0	0	1		-4.08718	0	1	0		0.284091	0	0	1
-0.0997885	0	0	1		0.2849	0	0	1		-0.266007	0	0	1		3.81792	1	0	0		1.23106	0	0	1
0.736188	0	0	1		-2.4359	0	1	0		0.0711414	0	0	1		-1.33543	0	1	0		-0.416667	0	0	1
-0.154639	0	0	1		-0.0641026	0	0	1		2.73894	0	0	1		-0.241488	0	0	1		1.76136	0	0	1
0.0641026	0	0	1		-7.69231	0	1	0		-3.50294	0	1	0		-0.147307	0	0	1		1.89394	0	0	1
-2.77624	0	1	0		0.612536	0	0	1		-0.615527	0	1	0		3.06085	0	0	1		-1.83712	0	0	1
-0.0165213	0	0	1		1.40313	0	0	1		0.769409	0	0	1		0.278918	0	0	1		0.0757576	0	0	1
-0.541237	0	0	1		13.4544	1	0	0		0.552119	0	0	1		1.4127	0	0	1		3.125	1	0	0
-0.245176	0	0	1		0.149573	0	0	1		3.66919	1	0	0		-0.410529	0	0	1		-1.00379	0	0	1
-0.104414	0	0	1		13.5185	1	0	0		-0.956542	0	0	1		0.263221	0	0	1		-3.29545	0	1	0
2.09093	0	0	1		2.69231	0	0	1		-1.71281	0	0	1		0.260807	0	0	1		-2.5	0	1	0
1.75456	1	0	0		-4.74359	0	0	1		1.01454	0	0	1		-0.0796909	0	0	1		-3.125	0	1	0
1.04943	1	0	0		4.53704	0	0	1		1.52954	1	0	0		-0.272881	0	0	1		-0.132576	0	0	1
0.0125562	0	0	1		1.55983	0	0	1		2.41262	1	0	0		9.47959	1	0	0		0.984848	0	0	1
0.0627809	0	0	1		0.45584	0	0	1		4.33653	1	0	0		-1.14948	0	0	1		0	0	0	1
-0.413693	0	0	1		-1.36752	0	0	1		1.24497	1	0	0		-0.0567496	0	0	1		0.568182	0	0	1
0.57428	0	0	1		-4.95726	0	1	0		-0.481751	0	0	1		-0.525235	0	0	1		-0.416667	0	0	1
0.13944	0	0	1		-0.861823	0	0	1		-0.743891	0	0	1		-0.0338083	0	0	1		-2.08333	0	0	1
-0.00396511	0	0	1		-3.04131	0	1	0		-0.968914	0	0	1		-0.00724463	0	0	1		0.397727	0	0	1
0.382633	0	0	1		2.12963	1	0	0		-0.0989793	0	0	1		4.15238	1	0	0		5.37267	1	0	0
0.4659	0	0	1		0.0997151	0	0	1		-1.11661	0	1	0		-1.58054	0	0	1		-0.201863	0	0	1
0.160587	0	0	1		8.44729	0	0	1		-0.259821	0	0	1		-0.0181116	0	0	1		0.690994	0	0	1
0.238567	0	0	1		-0.0925926	0	0	1		0.325549	0	0	1		0.962328	0	0	1		2.84161	1	0	0
0.917261	0	0	1		0.448718	0	0	1		0.786421	0	0	1		-0.0760686	0	0	1		-0.178571	0	0	1
-0.71438	0	0	1		0.121083	0	0	1		-0.759357	0	1	0		2.17097	0	0	1		2.00311	0	0	1
-0.154639	0	0	1		0.242165	0	0	1		0.105165	0	0	1		1.04926	0	0	1		1.93323	0	0	1
0.0641026	0	0	1		0.911681	0	0	1		0.537427	0	0	1		-0.19802	0	0	1		-0.178571	0	0	1
0	0	0	1		1.37464	0	0	1		-0.917878	0	0	1		-2.08283	0	1	0		-5.14752	0	1	0
-0.000660851	0	0	1		-0.498575	0	0	1		0.877668	0	0	1		-1.16035	0	0	1		-1.56832	0	1	0
0.114327	0	0	1		0.527066	0	0	1		-0.668883	0	0	1		-1.31731	0	0	1		0.217391	0	0	1
1.93431	1	0	0		-0.420228	0	0	1		-0.31395	0	0	1		-0.472108	0	0	1		-2.67857	0	1	0
0.192308	0	0	1		-0.726496	0	0	1		-0.0463965	0	0	1		-0.148515	0	0	1		10.0776	1	0	0
-0.6212	0	0	1		-0.37037	0	0	1		-0.49567	0	0	1		-1.22434	0	0	1		0.473602	0	0	1
0.0138779	0	0	1		1.33903	0	0	1		0.0572224	0	0	1		1.58657	1	0	0		0.869565	0	0	1
-0.193629	0	0	1		0.925926	0	0	1		1.69734	0	0	1		-0.049505	0	0	1		-0.100932	0	0	1
0	0	0	1		0.163818	0	0	1		0.104392	0	0	1		-0.879015	0	0	1		-5.68323	0	0	1
3.41793	0	0	1		3.54701	1	0	0		-0.816579	0	0	1		-0.693069	0	1	0		-3.1677	0	0	1
-0.804219	0	0	1		3.90313	1	0	0		0.276059	0	0	1		1.52137	1	0	0		0.11646	0	0	1
0.148319	0	0	1		0.527066	0	0	1		-0.0115991	0	0	1		0.243902	0	0	1		0	0	0	1
4.15953	1	0	0		1.13248	1	0	0		-0.392051	0	0	1		1.21227	0	0	1		-0.675466	0	0	1
-1.63481	0	0	1		0.0641026	0	0	1		-0.759357	0	0	1		-0.251147	0	0	1		4.27795	0	0	1
0	0	0	1		-0.0569801	0	0	1		3.22765	1	0	0		-0.155759	0	0	1		-5.65994	0	1	0
0	0	0	1		0.292023	0	0	1		0.0425302	0	0	1		4.85631	1	0	0		-0.0465839	0	0	1
3.09822	0	0	1		-0.854701	0	0	1		0.0873801	0	0	1		-0.330838	0	0	1		-0.892857	0	0	1
-1.79631	0	0	1		0.178063	0	0	1		-0.295391	0	0	1		6.07583	1	0	0		-3.93634	0	1	0
1.71061	0	0	1		-0.619658	0	0	1		-0.229663	0	0	1		-1.11567	0	1	0		-0.481366	0	0	1
-0.487805	0	0	1		-0.576923	0	0	1		-0.562945	0	0	1		-0.920068	0	0	1		-1.21894	0	0	1
0.60646	0	0	1		-1.00427	0	0	1		0.204145	0	0	1		3.15262	1	0	0		-0.357143	0	0	1
0.665788	0	0	1		-1.25356	0	1	0		-0.0943396	0	0	1		-0.795702	0	1	0		0.0776398	0	0	1
-0.932762	0	0	1		-0.740741	0	0	1		0.427621	0	0	1		0.243902	0	0	1		-0.419255	0	0	1
0	0	0	1		0	0	0	1		-0.109032	0	0	1		-0.166626	0	0	1		-0.0232919	0	0	1
3.95517	1	0	0		0.19943	0	0	1		0.841324	0	0	1		-0.723255	0	0	1		3.78882	1	0	0
4.63085	1	0	0		-0.277778	0	0	1		0.0819672	0	0	1		-0.170249	0	0	1		-1.25	0	0	1
4.78906	1	0	0		0.34188	0	0	1		1.48546	1	0	0		1.16638	1	0	0		0.015528	0	0	1
3.13118	0	0	1		-2.52137	0	1	0		0.233529	0	0	1		-0.33446	0	0	1		-3.74224	0	0	1
2.81806	0	0	1		-1.23219	0	0	1		-0.426848	0	0	1		-0.629075	0	0	1		-0.465839	0	0	1
-2.64008	0	1	0		0.320513	0	0	1		-0.0394371	0	0	1		1.24366	0	0	1		0.846273	0	0	1
-0.121951	0	0	1		0.612536	0	0	1		0.504176	0	0	1		0.644772	0	0	1		-0.892857	0	0	1
-0.365854	0	0	1		-0.48433	0	0	1		-0.0943396	0	0	1		0.294615	0	0	1		0.271739	0	0	1
-1.85893	0	0	1		-1.89459	0	0	1		-0.168574	0	0	1		0.0458826	0	0	1		-2.63975	0	1	0
2.05999	0	0	1		0.270655	0	0	1		0.0100526	0	0	1		9.00628	1	0	0		-0.357143	0	0	1
0.418589	0	0	1		-0.804843	0	0	1		0	0	0	1		-1.24004	0	0	1		0.434783	0	0	1
3.06526	1	0	0		-0.149573	0	0	1		0.151562	0	0	1		-0.67375	0	0	1		-0.636646	0	0	1
0.296638	0	0	1		0.883191	0	0	1		0.583823	1	0	0		-0.216131	0	0	1		-0.877329	0	0	1
-1.07119	0	0	1		-0.299145	0	0	1		-0.0471698	0	0	1		0.313934	0	0	1		-0.318323	0	0	1
0.62294	0	0	1		-0.185185	0	0	1		-3.29978	0	1	0		0.0277711	0	0	1		0.0776398	0	0	1
0	0	0	1		0.235043	0	0	1		24.1023	1	0	0		0.367061	0	0	1		-0.535714	0	0	1
0	0	0	1		-2.04416	0	1	0		-0.370932	0	0	1		0.751026	1	0	0		3.73447	1	0	0
-0.121951	0	0	1		-0.0925926	0	0	1		0.518478	0	0	1		-0.178701	0	0	1		-0.318323	0	0	1
0.0267857	0	0	1		-0.37037	0	0	1		-0.165472	0	0	1		-0.0265636	0	0	1		0.0776398	0	0	1
-0.491071	0	0	1		0.19943	0	0	1		0.383343	0	0	1		0.137648	0	0	1		-3.96739	0	0	1
-3.16964	0	1	0		-0.299145	0	0	1		5.14892	1	0	0		-0.224583	0	0	1		-0.240683	0	0	1
-0.0357143	0	0	1		0	0	0	1		-0.945946	0	1	0		0.4383	1	0	0		0.372671	0	0	1
0.383929	0	0	1		0	0	0	1		-0.0675676	0	0	1		0.754649	1	0	0		-0.419255	0	0	1
-1.10714	0	0	1		0	0	0	1		-0.675676	0	0	1		0.0953876	0	0	1		-1.94876	0	0	1
-1.00893	0	0	1		0.128205	0	0	1		0.686707	0	0	1		0.484183	0	0	1		-1.07143	0	0	1
0.348214	0	0	1		4.54363	1	0	0		-0.944567	0	0	1		-1.071	0	0	1		-0.892857	0	0	1
0.133929	0	0	1		-0.302189	0	0	1		-8.8348	0	1	0		0.655639	1	0	0		-0.279503	0	0	1
-0.133929	0	0	1		-0.229726	0	0	1		1.15416	1	0	0		0.00482975	0	0	1		-2.32143	0	0	1
1.16071	0	0	1		0.465618	0	0	1		-0.168229	0	0	1		-0.049505	0	0	1		0.861801	0	0	1
2.96429	0	0	1		-0.400863	0	0	1		-0.235797	0	0	1		0.618208	0	0	1		-0.993789	0	0	1
0.1875	0	0	1		1.96886	0	0	1		-0.27027	0	0	1		-0.48539	0	0	1		0.0543478	0	0	1
1.375	1	0	0		0.243602	0	0	1		2.54413	1	0	0		-1.41632	0	1	0		-0.357143	0	0	1
0.651786	0	0	1		0.208141	0	0	1		0.0703254	0	0	1		0.0724463	0	0	1		-0.178571	0	0	1
0.348214	0	0	1		-0.457909	0	0	1		-0.202703	0	0	1		-0.795702	0	0	1		-0.892857	0	1	0
-0.736985	0	0	1		-1.06537	0	0	1		3.05709	1	0	0		-0.47573	0	0	1		-1.25	0	0	1
-0.26937	0	0	1		-0.881899	0	0	1		1.58163	0	0	1		1.6092	0	0	1		5.45031	1	0	0
-3.8408	0	0	1		0.349985	0	0	1		-0.158577	0	0	1		2.98851	1	0	0		1.6382	0	0	1
-1.05327	0	0	1		0.11255	0	0	1		-0.503309	0	0	1		0.988064	0	0	1		-0.341615	0	0	1
0.0680993	0	0	1		0.672217	0	0	1		-1.23552	0	0	1		0.554819	0	0	1		10.0932	1	0	0
1.55872	0	0	1		1.84397	1	0	0		-0.228902	0	0	1		-0.910698	0	1	0		2.95031	1	0	0
-0.877724	0	0	1		0.997533	0	0	1		4.3588	1	0	0		0	0	0	1		19.3634	1	0	0
-0.201271	0	0	1		-1.18409	0	0	1		1.56784	1	0	0		0.437666	0	0	1		-0.279503	0	0	1
0.00241313	0	0	1		0.0585877	0	0	1		-2.06012	0	1	0		3.50796	1	0	0		-0.597826	0	0	1
0.0579151	0	0	1		-0.744681	0	0	1		-0.391616	0	0	1		0.503979	0	0	1		-0.279503	0	0	1
-1.22587	0	0	1		0.687635	0	0	1		-0.639823	0	0	1		0.71397	1	0	0		-0.139752	0	0	1
0	0	0	1		0.858773	0	0	1		14.6842	1	0	0		0.216622	0	0	1		-1.70807	0	1	0
-0.0434363	0	0	1		0.73543	0	0	1		0.590182	0	0	1		5.10168	1	0	0		8.57919	1	0	0
-0.178571	0	0	1		0.246685	0	0	1		1.04109	0	0	1		-0.930592	0	1	0		-1.60714	0	0	1
2.0777	0	0	1		-1.56799	0	0	1		-1.68643	0	1	0		-3.0725	0	1	0		0	0	0	1
0.499517	0	0	1		-0.163429	0	0	1		-0.19305	0	0	1		-2.31874	0	0	1		1.95652	1	0	0
0	0	0	1		0.971323	0	0	1		-0.0330943	0	0	1		0.775862	0	0	1		-0.178571	0	0	1
0	0	0	1		-0.539624	0	0	1		0.511583	0	0	1		-3.87489	0	1	0		-0.318323	0	0	1
0.861486	1	0	0		0.806352	0	0	1		-1.95394	0	1	0		0.753758	0	0	1		0.15528	0	0	1
0.875965	0	0	1		0.343817	0	0	1		-0.471594	0	0	1		1.9275	1	0	0		-0.993789	0	0	1
-0.176158	0	0	1		-0.211224	0	0	1		4.19333	1	0	0		0.00221043	0	0	1		-0.380435	0	0	1
-1.73021	0	0	1		0.417823	0	0	1		1.11969	0	0	1		0.143678	0	0	1		-0.776398	0	0	1
0.593629	0	0	1		-0.897317	0	0	1		0.75979	0	0	1		1.70866	1	0	0		-1.21118	0	0	1
-4.0082	0	1	0		0.343817	0	0	1		-1.57887	0	0	1		-0.165782	0	0	1		-0.900621	0	0	1
0.615347	0	0	1		0.106383	0	0	1		1.76089	0	0	1		8.80195	1	0	0		-0.100932	0	0	1
0.588803	0	0	1		-0.0724638	0	0	1		0.139272	0	0	1		2.8183	1	0	0		3.2764	0	0	1
-0.219595	0	0	1		0.254394	0	0	1		0.337838	0	0	1		1.08974	0	0	1		0.0543478	0	0	1
1.54923	0	0	1		-0.0724638	0	0	1		0.0689465	0	0	1		-0.0950486	0	0	1		-3.59472	0	1	0
-0.176158	0	0	1		-0.991339	0	0	1		-0.00551572	0	0	1		0.081786	0	0	1		-0.0698758	0	0	1
1.29826	0	0	1		4.9219	1	0	0		-0.839768	0	0	1		12.5199	1	0	0		-0.318323	0	0	1
-0.178571	0	0	1		-3.21373	0	1	0		-0.495036	0	0	1		0.638815	0	0	1		0.690994	0	0	1
-3.53764	0	0	1		1.42824	0	0	1		-0.100662	0	0	1		0.159151	0	0	1		0.908385	0	0	1
6.39479	1	0	0		0.562171	0	0	1		-0.358522	0	0	1		0.258621	0	0	1		-0.178571	0	0	1
2.26593	1	0	0		13.6089	1	0	0		-1.37755	0	0	1		-0.484085	0	0	1		-4.16149	0	1	0
0.00241313	0	0	1		0.509589	0	0	1		-1.18174	0	1	0		0.218833	0	0	1		-1.24224	0	0	1
0.487452	0	0	1		0.251315	0	0	1		0.235797	0	0	1		-0.35588	0	0	1		0.271739	0	0	1
-0.533301	0	0	1		0.0773276	0	0	1		1.40237	1	0	0		4.54907	1	0	0		-0.0465839	0	0	1
-0.35473	0	0	1		-0.0641819	0	0	1		-1.61335	0	1	0		3.88815	1	0	0		2.17391	0	0	1
1.71091	0	0	1		-0.106712	0	0	1		-0.603971	0	0	1		8.92131	1	0	0		6.14707	1	0	0
0.448842	0	0	1		-0.0293845	0	0	1		0.726696	0	0	1		-0.778073	0	0	1		1.72664	1	0	0
1.19932	0	0	1		0.44386	0	0	1		0.330943	0	0	1		3.3267	1	0	0		-0.917653	0	1	0
-1.23311	0	0	1		0.291525	0	0	1		0.311638	0	0	1		-0.402299	0	0	1		-0.19802	0	0	1
0.528475	0	0	1		-0.868388	0	0	1		-0.765306	0	0	1		0.0331565	0	0	1		-0.624245	0	0	1
-0.166506	0	0	1		-0.504949	0	0	1		0.209597	0	0	1		0.477454	0	0	1		6.87515	1	0	0
0.453668	0	0	1		-0.238169	0	0	1		2.73993	0	0	1		0.625553	1	0	0		-0.247525	0	0	1
0.994208	0	0	1		1.24343	1	0	0		0.173745	0	0	1		1.95623	1	0	0		-6.30162	0	1	0
-0.0868726	0	0	1		-0.084287	0	0	1		1.43547	1	0	0		1.20911	1	0	0		11.6506	1	0	0
-1.35618	0	1	0		1.1197	0	0	1		-0.336459	0	0	1		0.280725	0	0	1		-0.224583	0	0	1
-0.0434363	0	0	1		1.03542	1	0	0		0.415058	0	0	1		-0.128205	0	0	1		8.69959	1	0	0
-0.178571	0	0	1		0.827405	0	0	1		0.973525	0	0	1		3.41733	1	0	0		-1.56122	0	1	0
-0.267857	0	0	1		1.23956	1	0	0		0.0744622	0	0	1		0.0773652	0	0	1		2.13596	1	0	0
-0.0868726	0	0	1		0.182493	0	0	1		-0.332322	0	0	1		1.31742	0	0	1		-1.68558	0	0	1
-3.00917	0	1	0		-0.58073	0	0	1		2.30695	1	0	0		2.80283	1	0	0		-0.0265636	0	0	1
-0.132722	0	0	1		3.75967	1	0	0		0.521236	0	0	1		0.172414	0	0	1		-0.39604	0	0	1
-1.07143	0	0	1		0.515775	0	0	1		0.137893	0	0	1		-0.530504	0	0	1		19.249	1	0	0
-0.345077	0	0	1		0.0347974	0	0	1		-0.0675676	0	0	1		-0.758179	0	0	1		0	0	0	1
0.226834	0	0	1		0.683576	0	0	1		0.0565361	0	0	1		-0.384615	0	0	1		-7.57546	0	1	0
0.680502	0	0	1		-0.637179	0	0	1		-0.0951462	0	0	1		3.89257	1	0	0		-0.742574	0	1	0
-0.255792	0	0	1		1.79941	1	0	0		-0.235797	0	0	1		-0.167993	0	0	1		0.0132818	0	0	1
-2.53378	0	1	0		-1.33003	0	0	1		0.03861	0	0	1		0.15252	0	0	1		-2.36054	0	1	0
-1.02317	0	1	0		-0.429168	0	0	1		0.377827	0	0	1		6.3992	1	0	0		5.36706	1	0	0
0.135135	0	0	1		0.432261	0	0	1		-0.135135	0	0	1		-0.629973	0	0	1		-0.544554	0	0	1
-0.130309	0	0	1		0.114445	0	0	1		0.557088	0	0	1		2.55084	0	0	1		0.759478	0	0	1
-0.357143	0	0	1		0.323229	0	0	1		0.551572	0	0	1		-2.33201	0	0	1		3.19247	1	0	0
-0.267857	0	0	1		-0.429168	0	0	1		1.91671	0	0	1		18.477	1	0	0		-0.338083	0	0	1
0	0	0	1		-0.0719146	0	0	1		2.53172	0	0	1		0.0331565	0	0	1		-0.0990099	0	0	1
-0.931467	0	0	1		0.698268	0	0	1		-1.37893	0	0	1		0.0862069	0	0	1		-2.52355	0	1	0
1.87192	1	0	0		-0.232756	0	0	1		0.613624	0	0	1		0.130416	0	0	1		0.446752	0	0	1
1.69335	1	0	0		1.43907	1	0	0		0.95422	0	0	1		10.8665	1	0	0		13.0476	1	0	0
-0.244253	0	0	1		1.65558	1	0	0		0.29647	0	0	1		0.172414	0	0	1		-3.06085	0	1	0
1.66256	1	0	0		-0.141509	0	0	1		-0.540541	0	0	1		2.61273	1	0	0		-2.1589	0	1	0
0	0	0	1		-0.746984	0	1	0		-0.135135	0	0	1		0.722812	0	0	1		-2.16494	0	1	0
2.44663	1	0	0		-0.429168	0	0	1		-0.56674	0	0	1		1.84792	0	0	1		14.412	1	0	0
-0.0595238	0	0	1		0.474352	0	0	1		0.0344732	0	0	1		31.0853	1	0	0		-0.29703	0	0	1
1.08169	1	0	0		-4.91451	0	0	1		2.74821	0	0	1		0.718391	0	0	1		13.5692	1	0	0
2.14286	1	0	0		-0.63155	0	0	1		-0.405405	0	0	1		-1.88992	0	0	1		6.2171	1	0	0
1.24384	1	0	0		1.85742	0	0	1		0.273028	0	0	1		5.1901	1	0	0		-0.422603	0	0	1
0.511084	1	0	0		1.13072	0	0	1		0.548814	0	0	1		0.280725	0	0	1		-0.19802	0	0	1
1.31568	1	0	0		-1.56233	0	0	1		0.175124	0	0	1		0.362511	0	0	1		-2.01401	0	1	0
-0.0328407	0	0	1		-0.099283	0	0	1		0.0358522	0	0	1		-0.961538	0	1	0		0.305482	0	0	1
1.03243	0	0	1		-0.337838	0	0	1		-2.38555	0	0	1		0.782493	0	0	1		-0.346535	0	0	1
-0.119048	0	0	1		0.172366	0	0	1		-0.268891	0	0	1		2.17065	1	0	0		4.90582	1	0	0
0.0266831	0	0	1		-1.96084	0	1	0		3.28599	1	0	0		0.0862069	0	0	1		-1.915	0	1	0
-1.96839	0	1	0		-0.624655	0	0	1		0.24545	0	0	1		0.762599	0	0	1		0.450374	0	0	1
0.584975	0	0	1		1.16106	0	0	1		1.88086	1	0	0		0.466401	0	0	1		-0.505916	0	0	1
2.88588	1	0	0		-8.35356	0	1	0		-0.937672	0	0	1		12.4226	1	0	0		-0.620623	0	0	1
-0.33046	0	0	1		-1.68092	0	1	0		0.442637	1	0	0		3.34881	1	0	0		-1.96088	0	1	0
0.0205255	0	0	1		0.341975	0	0	1		3.10259	1	0	0		-0.957118	0	0	1		4.20188	1	0	0
-0.178571	0	0	1		4.21953	1	0	0		0.00551572	0	0	1		1.59814	0	0	1		2.80005	1	0	0
-1.46552	0	1	0		0.526751	0	0	1		0.923883	0	0	1		0.822281	0	0	1		1.58657	0	0	1
0.106732	0	0	1		-0.0165472	0	0	1		0.650855	0	0	1		0.218833	0	0	1		3.45689	1	0	0
0.0410509	0	0	1		0.107557	0	0	1		0.244071	0	0	1		-0.0243148	0	0	1		0.802946	0	0	1
0.106732	0	0	1		-0.561224	0	0	1		-0.809432	0	0	1		-3.89478	0	1	0		-1.51413	0	1	0
0.188834	0	0	1		0.39989	0	0	1		-0.368174	0	0	1		-0.698497	0	0	1		-0.159382	0	0	1
-0.0431034	0	0	1		1.53337	0	0	1		0.314396	0	0	1		2.42263	1	0	0		-1.65177	0	0	1
0.0266831	0	0	1		-0.468836	0	0	1		-0.365416	0	0	1		-0.417772	0	0	1		-0.760686	0	0	1
-0.238095	0	0	1		0.72118	0	0	1		-0.0620518	0	0	1		-4.69275	0	1	0		2.5006	1	0	0
-0.110837	0	0	1		0.388858	0	0	1		-0.402648	0	0	1		-0.488506	0	0	1		1.78097	1	0	0
0.825123	0	0	1		-1.1128	0	1	0		-1.31412	0	0	1		16.8634	1	0	0		-0.148515	0	0	1
-0.21757	0	0	1		-0.842526	0	1	0		1.27137	1	0	0		-0.198939	0	1	0		-0.175078	0	0	1
-0.00615764	0	0	1		-0.129619	0	0	1		0.102041	0	0	1		0.802387	0	0	1		0.770345	0	0	1
-1.04475	0	0	1		0.341975	0	0	1		0.47711	0	0	1		-1.28205	0	1	0		-1.36199	0	1	0
-0.3633	0	0	1		0.423331	0	0	1		0.102041	0	0	1		-0.276304	0	0	1		-0.555421	0	0	1
0	0	0	1		0.144788	0	0	1		0.102041	0	0	1		-2.10212	0	0	1		9.25984	0	0	1
0.0533662	0	0	1		0.00137893	0	0	1		-0.0648097	0	0	1		-0.360301	0	0	1		-0.33446	0	0	1
0.166256	0	0	1		1.0342	0	0	1		0.204082	0	0	1		1.21353	0	0	1		-3.20816	0	1	0
0.11289	0	0	1		-0.0661886	0	0	1		-0.135135	0	0	1		0.442087	0	0	1		-0.350157	0	0	1
-0.204327	0	0	1		4.92554	1	0	0		0.420574	0	0	1		2.26127	1	0	0		-1.21468	0	1	0
1.05769	0	0	1		-1.87121	0	0	1		-0.639823	0	0	1		-0.360301	0	0	1		-0.597682	0	0	1
-0.078125	0	0	1		0.376448	0	0	1		0	0	0	1		0.468612	0	0	1		-1.07945	0	0	1
-0.216346	0	0	1		0.00137893	0	0	1		0.0344732	0	0	1		-1.31079	0	1	0		4.97706	1	0	0
-0.889423	0	0	1		2.87507	1	0	0		0.00137893	0	0	1		3.23386	1	0	0		0.434678	0	0	1
0.0480769	0	0	1		-1.51269	0	0	1		0.375069	1	0	0		3.02166	1	0	0		-0.426226	0	0	1
-3.2512	0	1	0		-0.0496415	0	0	1		0.136514	0	0	1		3.85942	1	0	0		0.766723	1	0	0
0.600962	0	0	1		0.139272	0	0	1		-0.202703	0	0	1		0.579134	0	0	1		0.156967	0	0	1
-0.655048	0	0	1		0.10342	0	0	1		0.348869	0	0	1		0.0221043	0	0	1		-3.10553	0	1	0
-0.649038	0	0	1		0.175124	0	0	1		-1.17209	0	0	1		7.02476	1	0	0		2.35209	1	0	0
-1.02764	0	0	1		1.35825	0	0	1		0.307501	0	0	1		0.216622	0	0	1		0.387588	0	0	1
0.360577	0	0	1		0.820463	1	0	0		2.88811	1	0	0		0.687445	0	0	1		-0.123159	0	0	1
0.168269	0	0	1		-0.402648	0	0	1		-4.75524	0	0	1		0.442087	0	0	1		-1.87032	0	0	1
-1.94111	0	1	0		-0.135135	0	0	1		-0.0909091	0	0	1		0.0906278	0	0	1		1.1362	0	0	1
0.0540865	0	0	1		-1.91533	0	1	0		-1.18182	0	0	1		0.130416	0	0	1		0.0253562	0	0	1
0.649038	1	0	0		0.106178	0	0	1		-1.81818	0	0	1		-0.360301	0	0	1		0.42864	0	0	1
-0.276442	0	0	1		-0.362659	0	0	1		0	0	0	1		4.54686	1	0	0		-0.218546	0	0	1
-1.0637	0	0	1		0.102041	0	0	1		-1.21678	0	0	1		0.347038	0	0	1		-0.0833132	0	0	1
0.643029	0	0	1		0.47711	0	0	1		-0.888112	0	0	1		-2.87798	0	1	0		-1.06617	0	1	0
-2.03125	0	0	1		0.617761	0	0	1		-0.545455	0	0	1		2.1176	1	0	0		3.43637	1	0	0
-0.192308	0	0	1		0	0	0	1		0.391608	0	0	1		0.437666	0	0	1		0.123159	0	0	1
-0.186298	0	0	1		-0.471594	0	0	1		1.97902	0	0	1		0.908488	1	0	0		-0.224583	0	0	1
0.745192	0	0	1		-0.776338	0	1	0		2.61538	0	0	1		1.01017	0	0	1		-0.214924	0	0	1
0.552885	0	0	1		-1.42719	0	0	1		-0.160839	0	0	1		3.54775	1	0	0		-0.19802	0	0	1
4.39303	0	0	1		0.481247	0	0	1		1.23776	0	0	1		-0.506189	0	0	1		-0.806568	0	0	1
-0.120192	0	0	1		-0.300607	0	0	1		0.496503	0	0	1		-1.16932	0	0	1		0.335668	0	0	1
-0.510817	0	0	1		-0.168229	0	0	1		0.832168	0	0	1		-2.87577	0	1	0		-0.252355	0	0	1
-0.61899	0	0	1		-0.108935	0	0	1		-3.43357	0	1	0		-0.209991	0	0	1		-0.276503	0	0	1
-0.234375	0	0	1		-0.100662	0	0	1		1.77622	0	0	1		0.130416	0	0	1		-0.140063	0	0	1
0.132212	0	0	1		0.0344732	0	0	1		0.146853	0	0	1		0.066313	0	0	1		-0.619416	0	0	1
-0.0420673	0	0	1		-0.0675676	0	0	1		-0.181818	0	0	1		-1.39257	0	0	1		-0.566288	0	0	1
-0.793269	0	0	1		0.569498	0	0	1		0.020979	0	0	1		-0.61229	0	0	1		-1.40787	0	1	0
1.41145	0	0	1		1.54992	0	0	1		-3.62937	0	0	1		0.587975	0	0	1		0.0917653	0	0	1
0.116751	0	0	1		1.12245	0	0	1		0.293706	0	0	1		0.0729443	0	0	1		-5.33567	0	1	0
-0.194175	0	0	1		0.170987	0	0	1		2	0	0	1		0.258621	0	0	1		0.674958	1	0	0
-0.420302	0	0	1		1.43685	1	0	0		-0.0629371	0	0	1		0.0862069	0	0	1		1.12533	0	0	1
-0.29925	0	0	1		0.34749	0	0	1		0.895105	0	0	1		0.130416	0	0	1		-0.295822	0	0	1
0.197862	0	0	1		0.307501	0	0	1		-1.41259	0	0	1		-1.31742	0	0	1		0.38638	0	0	1
0.768096	0	0	1		-0.459184	0	0	1		4.58741	1	0	0		0.15252	0	0	1		-0.106255	0	0	1
0.2759	0	0	1		0.204082	0	0	1		-0.965035	0	0	1		0.793546	0	0	1		0.687032	0	0	1
0.251321	0	0	1		-0.370932	0	0	1		1.17483	0	0	1		-0.0641026	0	0	1		-0.0905578	0	0	1
2.92921	1	0	0		-0.202703	0	0	1		-0.433566	0	0	1		0.453139	0	0	1		-0.0591645	0	0	1
-0.312769	0	0	1		0.275786	0	0	1		-0.272727	0	0	1		1.34615	0	0	1		-0.650809	0	0	1
3.41834	1	0	0		-0.235797	0	0	1		-3.41958	0	0	1		4.33466	1	0	0		-0.284955	0	0	1
-0.220597	0	0	1		0.00275786	0	0	1		-1.09091	0	0	1		1.55393	0	0	1		0.865733	1	0	0
-0.122895	0	0	1		0	0	0	1		-0.818182	0	0	1		-3.80858	0	1	0		18.3132	1	0	0
-0.421531	0	0	1		-0.135135	0	0	1		-0.615385	0	0	1		0	0	0	1		-0.187153	0	0	1
-0.329974	0	0	1		-0.168229	0	0	1		1.16084	0	0	1		4.31034	1	0	0		-1.45738	0	0	1
0.208308	0	0	1		-0.202703	0	0	1		12.1958	1	0	0		-0.384615	0	0	1		0.461241	0	0	1
0.835074	0	0	1		-0.0330943	0	0	1		0.755245	0	0	1		0.10168	0	0	1		-1.43444	0	0	1
0.607103	0	0	1		0.584666	0	0	1		5.51748	0	0	1		-0.0641026	0	0	1		0.294615	0	0	1
-4.81504	0	0	1		0	0	0	1		-1.22378	0	0	1		-0.25641	0	0	1		1.78218	0	0	1
0.364385	0	0	1		0	0	0	1		-0.111888	0	0	1		0.0862069	0	0	1		2.45834	0	0	1
2.28278	0	0	1		0	0	0	1		-0.363636	0	0	1		-0.0641026	0	0	1		-3.55953	0	1	0
-0.0497726	0	0	1		0.202797	0	0	1		-1.39161	0	0	1		0.519452	0	0	1		6.37286	1	0	0
0.0294949	0	0	1		6.23776	1	0	0		-0.272727	0	0	1		1.53625	1	0	0		-0.737745	0	0	1
0.463316	0	0	1		0.244755	0	0	1		-1.76923	0	0	1		0.302829	0	0	1		0.847621	0	0	1
0.153005	0	0	1		1.03497	0	0	1		-0.363636	0	0	1		-0.351459	0	0	1		1.51775	1	0	0
4.16247	0	0	1		-0.440559	0	0	1		-0.867133	0	0	1		-1.77896	0	0	1		0.446752	0	0	1
0.142559	0	0	1		0	0	0	1		-2.20979	0	1	0		-1.05792	0	0	1		-0.435885	0	0	1
-0.619393	0	0	1		-0.300699	0	0	1		-0.573427	0	0	1		0.514184	0	0	1		0.761893	0	0	1
0.0356397	0	0	1		-0.20979	0	0	1		1.7972	0	0	1		1.91489	0	0	1		-0.0869355	0	0	1
0.0651346	0	0	1		0.020979	0	0	1		1.47552	0	0	1		-1.3357	0	0	1		0.453997	0	0	1
0.236574	0	0	1		1.85315	1	0	0		0.405594	0	0	1		1.48345	0	0	1		1.9645	1	0	0
0.156077	0	0	1		10.1329	1	0	0		-1.06294	0	0	1		-4.24941	0	0	1		-0.304274	0	0	1
-0.314612	0	0	1		-0.181818	0	0	1		0.146853	0	0	1		0	0	0	1		1.00338	0	0	1
0.11212	0	0	1		0.202797	0	0	1		3.73427	0	0	1		0.3487	0	0	1		-0.185945	0	0	1
1.995	1	0	0		-0.636364	0	0	1		-0.503497	0	0	1		-0.295508	0	0	1		0.354987	0	0	1
-0.564307	0	0	1		1.31469	0	0	1		-0.363636	0	0	1		0.520095	0	0	1		-0.0990099	0	0	1
-2.25815	0	0	1		-0.048951	0	0	1		2.00699	0	0	1		-0.839243	0	0	1		-0.148515	0	0	1
-3.38213	0	1	0		8.76224	1	0	0		-0.433566	0	0	1		0.70922	0	0	1		-0.47573	0	0	1
-1.13417	0	0	1		-1.27273	0	0	1		0.111888	0	0	1		1.65485	0	0	1		-1.56846	0	1	0
-0.230726	0	0	1		0.608392	0	0	1		0.58042	0	0	1		0.756501	0	0	1		-0.594059	0	0	1
0.304855	0	0	1		1.78322	0	0	1		0.328671	0	0	1		-0.106383	0	0	1		-0.422603	0	0	1
-0.000926612	0	0	1		1.06294	0	0	1		1.03497	0	0	1		-0.336879	0	0	1		-0.643564	0	1	0
-0.643996	0	0	1		-3.57343	0	1	0		1.18881	0	0	1		-0.147754	0	0	1		-0.0990099	0	0	1
-3.66938	0	1	0		-0.552448	0	0	1		-0.545455	0	0	1		-0.455083	0	0	1		0	0	0	1
0.422535	0	0	1		1.27273	0	0	1		1.04895	0	0	1		0.620567	0	0	1		-0.0265636	0	0	1
0.628243	0	0	1		0.734266	0	0	1		1.87413	1	0	0		1.41844	0	0	1		22.9184	1	0	0
0.0750556	0	0	1		-2.65734	0	0	1		-0.727273	0	0	1		-2.15721	0	1	0		0.190775	0	0	1
0.492958	1	0	0		0.104895	0	0	1		0.986014	0	0	1		2.02128	0	0	1		-2.87491	0	1	0
2.97257	1	0	0		-0.517483	0	0	1		-0.797203	0	0	1		4.60402	0	0	1		-2.56218	0	1	0
-1.19904	0	1	0		-2.71329	0	0	1		-1.27273	0	0	1		-0.212766	0	0	1		-0.346535	0	0	1
0	0	0	1		-1.51049	0	0	1		-0.454545	0	0	1		0.602837	0	0	1		1.24608	0	0	1
-0.274277	0	0	1		0.923077	0	0	1		-1.45455	0	0	1		0.00591017	0	0	1		0.0724463	0	0	1
-2.21275	0	1	0		-3.55245	0	0	1		0.111888	0	0	1		-1.91489	0	0	1		0.367061	0	0	1
0.800593	0	0	1		-0.363636	0	0	1		0	0	0	1		0.277778	0	0	1		-1.14224	0	1	0
4.8536	1	0	0		-1.05594	0	0	1		0.447552	0	0	1		0.0531915	0	0	1		-0.528858	0	0	1
0.140845	0	0	1		-0.034965	0	0	1		0.356643	0	0	1		0.277778	0	0	1		-0.594059	0	0	1
0.984989	0	0	1		-0.118881	0	0	1		-2.86014	0	0	1		8.06738	0	0	1		-0.326008	0	0	1
-1.23332	0	0	1		0.699301	0	0	1		0.965035	0	0	1		-1.8026	0	0	1		-0.795702	0	0	1
-0.502224	0	0	1		0.384615	0	0	1		-2.02797	0	0	1		-1.79078	0	0	1		5.61579	1	0	0
0.0277984	0	0	1		1.14685	0	0	1		-0.412587	0	0	1		-0.425532	0	0	1		1.15914	1	0	0
-0.219607	0	0	1		-0.0979021	0	0	1		0.244755	0	0	1		0.72695	0	0	1		0.363439	0	0	1
0.951631	0	0	1		-0.104895	0	0	1		0.391608	0	0	1		0.620567	0	0	1		0.176286	0	0	1
-1.4381	0	1	0		-0.0699301	0	0	1		-4.65734	0	1	0		-0.147754	0	0	1		-0.498672	0	0	1
-0.222387	0	0	1		0	0	0	1		0.293706	0	0	1		-0.0413712	0	0	1		0.0229413	0	0	1
-0.0565234	0	0	1		2.69231	1	0	0		-0.181818	0	0	1		-1.05792	0	0	1		0.466071	0	0	1
-2.78076	0	0	1		1.25874	0	0	1		-1.09091	0	0	1		2.35225	0	0	1		0.888674	0	0	1
-0.0101927	0	0	1		18.6503	1	0	0		-0.545455	0	0	1		16.0638	1	0	0		-0.175078	0	0	1
-0.0565234	0	0	1		0.517483	0	0	1		0.020979	0	0	1		-0.786052	0	0	1		-0.29703	0	0	1
0.51983	0	0	1		0	0	0	1		0	0	0	1		1.08156	0	0	1		0.019319	0	0	1
-0.959044	0	0	1		-0.363636	0	0	1		3.13287	0	0	1		1.6253	1	0	0		-0.00362231	0	0	1
2.55096	0	0	1		-1.20979	0	0	1		0.293706	0	0	1		-0.295508	0	0	1		0.57957	0	0	1
0.365085	0	0	1		-1.11888	0	0	1		1.48951	0	0	1		2.61229	1	0	0		-1.13861	0	1	0
-0.0537435	0	0	1		-0.594406	0	0	1		0	0	0	1		0.34279	0	0	1		-1.00097	0	0	1
0.176983	0	0	1		-0.0909091	0	0	1		-1.0979	0	0	1		15	1	0	0		9.39749	1	0	0
1.38158	0	0	1		0	0	0	1		0.874126	0	0	1		0.815603	0	0	1		0.583192	1	0	0
-3.60452	0	1	0		-1.8951	0	0	1		-1.34266	0	0	1		-0.425532	0	0	1		0.057957	0	0	1
-0.447554	0	0	1		-1.25175	0	0	1		0.188811	0	0	1		1.60757	0	0	1		-0.231828	0	0	1
-0.0713491	0	0	1		3.27273	0	0	1		0	0	0	1		0.969267	0	0	1		-0.999759	0	0	1
-0.770015	0	0	1		0.426573	0	0	1		0	0	0	1		0.667849	0	0	1		-0.456411	0	0	1
-0.108414	0	0	1		0.202797	0	0	1		1.54545	0	0	1		8.45745	1	0	0		-0.0941801	0	0	1
0.0889548	0	0	1		-0.272727	0	0	1		-0.321678	0	0	1		1.73168	1	0	0		-0.0990099	0	0	1
-0.527242	0	0	1		-0.125874	0	0	1		0.405594	0	0	1		-0.153664	0	0	1		1.40827	1	0	0
0.279837	0	0	1		-0.048951	0	0	1		-1.57343	0	0	1		-1.09929	0	0	1		17.8608	1	0	0
-0.141772	0	0	1		0.769231	0	0	1		-2.56643	0	0	1		9.40898	1	0	0		3.79659	1	0	0
-0.325241	0	0	1		-0.0909091	0	0	1		1.88112	0	0	1		-0.265957	0	0	1		-0.813508	0	0	1
-1.54559	0	0	1		2.04895	0	0	1		3.41259	1	0	0		-0.248227	0	0	1		-7.69363	0	1	0
-1.90326	0	0	1		3.0979	0	0	1		0.0629371	0	0	1		0.236407	0	0	1		-0.335712	0	0	1
0.191809	0	0	1		-0.0699301	0	0	1		-0.734266	0	0	1		0	0	0	1		-0.524055	0	0	1
-0.208488	0	0	1		0.629371	0	0	1		1.82517	0	0	1		0.555556	0	0	1		-0.0389902	0	0	1
-0.115827	0	0	1		0.37017	0	0	1		0.132867	0	0	1		-4.95863	0	1	0		-1.73011	0	1	0
0.148258	0	0	1		0.373781	0	0	1		-1	0	0	1		2.95508	0	0	1		-0.253106	0	0	1
0.228873	0	0	1		0.353918	0	0	1		2.25874	0	0	1		-1.95035	0	0	1		1.38713	0	0	1
-0.664381	0	0	1		0.0577826	0	0	1		0.293706	0	0	1		4.20213	1	0	0		-0.945678	0	0	1
0.600445	0	0	1		2.85302	0	0	1		0.265734	0	0	1		-0.478723	0	0	1		1.59728	1	0	0
0.0324314	0	0	1		-0.352113	0	0	1		-0.454545	0	0	1		-0.0413712	0	0	1		7.31298	1	0	0
0.439214	0	0	1		-0.140845	0	0	1		-0.160839	0	0	1		-0.851064	0	0	1		-1.95017	0	1	0
-0.61805	0	0	1		0.985915	0	0	1		1.37762	0	0	1		-0.106383	0	0	1		-0.469204	0	0	1
1.05912	0	0	1		0.225713	0	0	1		0.517483	0	0	1		-0.892435	0	0	1		0.530663	0	0	1
1.01835	0	0	1		1.86529	0	0	1		-0.0909091	0	0	1		14.0544	1	0	0		-0.112345	0	0	1
-1.27595	0	1	0		3.9888	1	0	0		-0.048951	0	0	1		1.38889	0	0	1		4.32858	1	0	0
-0.0565234	0	0	1		-4.61719	0	1	0		-0.664336	0	0	1		5.89835	1	0	0		-0.470526	0	0	1
-0.353966	0	0	1		0	0	0	1		-0.0909091	0	0	1		3.84752	1	0	0		-5.33439	0	0	1
-2.28688	0	0	1		-0.236547	0	0	1		0.496503	0	0	1		-0.939716	0	0	1		-5.49498	0	1	0
-0.113047	0	0	1		-0.140845	0	0	1		-0.251748	0	0	1		9.73404	1	0	0		0.207507	0	0	1
-0.582839	0	0	1		-0.0830625	0	0	1		-0.0909091	0	0	1		-2.52364	0	0	1		-0.0151996	0	0	1
0.791327	0	0	1		0.0325027	0	0	1		-0.0909091	0	0	1		1.20567	0	0	1		-1.67856	0	1	0
0.239066	0	0	1		0	0	0	1		0.293706	0	0	1		-3.69385	0	1	0		7.60045	1	0	0
0.641216	0	0	1		-3.30986	0	1	0		-1.16783	0	0	1		1.20567	0	0	1		-3.85012	0	1	0
1.08599	0	0	1		-0.953413	0	0	1		-0.272727	0	0	1		0.130024	0	0	1		0.0925192	0	0	1
0.328021	0	0	1		1.24594	0	0	1		-0.181818	0	0	1		-1.00473	0	0	1		-2.14777	0	1	0
0	0	0	1		0.0975081	0	0	1		0.0629371	0	0	1		-2.10402	0	1	0		9.00211	1	0	0
0.28169	0	0	1		1.19357	0	0	1		-0.272727	0	0	1		-0.827423	0	0	1		4.28165	1	0	0
0.220534	0	0	1		-0.29433	0	0	1		-0.195804	0	0	1		0.236407	0	0	1		3.32144	1	0	0
-0.507784	0	0	1		-0.799928	0	0	1		0.111888	0	0	1		-2.32861	0	1	0		-1.59331	0	1	0
0.0296516	0	0	1		-0.390033	0	0	1		0.132867	0	0	1		-3.01418	0	1	0		-2.01427	0	1	0
0.0917346	0	0	1		-0.40809	0	0	1		-1.95804	0	0	1		0.130024	0	0	1		-0.129527	0	0	1
-2.07283	0	1	0		-0.633803	0	0	1		0	0	0	1		-0.378251	0	0	1		-2.87536	0	1	0
0.0935878	0	0	1		1.29289	0	0	1		-0.181818	0	0	1		-1.52482	0	0	1		8.45757	1	0	0
0.238139	0	0	1		1.00578	0	0	1		0.102925	0	0	1		12.0154	1	0	0		0.292757	0	0	1
-0.0657895	0	0	1		5.46587	1	0	0		0.20585	0	0	1		0.862884	0	0	1		2.68966	1	0	0
-0.160304	0	0	1		1.85085	0	0	1		-0.364753	0	0	1		0.455083	0	0	1		-0.440127	0	0	1
-0.062083	0	0	1		-13.8714	0	1	0		0.577826	0	0	1		-0.656028	0	0	1		11.2338	1	0	0
-0.507784	0	0	1		-0.84507	0	0	1		-1.38498	0	0	1		-0.106383	0	0	1		3.24544	1	0	0
0.0889548	0	0	1		4.04478	1	0	0		-0.447815	0	0	1		-1.06974	0	0	1		19.5328	1	0	0
0.0185322	0	0	1		-0.0126399	0	0	1		-0.422535	0	0	1		-0.254137	0	0	1		2.35461	0	0	1
-0.197368	0	0	1		2.50451	1	0	0		-0.140845	0	0	1		0.472813	0	0	1		-0.670103	0	1	0
0	0	0	1		-1.14121	0	0	1		4.99639	1	0	0		-0.230496	0	0	1		0.833994	0	0	1
-0.441994	0	0	1		0.565186	0	0	1		-0.28169	0	0	1		0	0	0	1		4.58829	1	0	0
-0.028725	0	0	1		1.97364	0	0	1		-0.140845	0	0	1		-0.809693	0	0	1		3.04718	1	0	0
-0.126946	0	0	1		4.14771	1	0	0		-0.364753	0	0	1		-0.614657	0	0	1		0.689929	1	0	0
0.356746	0	0	1		-1.80571	0	0	1		0.429758	0	0	1		-0.106383	0	0	1		6.07454	1	0	0
0	0	0	1		0.767425	0	0	1		5.11195	1	0	0		-1.89125	0	1	0		6.95876	1	0	0
-0.12985	0	0	1		-0.817985	0	0	1		-2.93788	0	1	0		1.40071	0	0	1		0.0541898	0	0	1
0.3301	0	0	1		0.0144456	0	0	1		-0.492958	0	0	1		0.171395	0	0	1		6.38779	1	0	0
8.11327	1	0	0		0.539906	0	0	1		2.30047	0	0	1		0.886525	0	0	1		-0.980703	0	1	0
1.71308	1	0	0		-0.223908	0	0	1		-0.120982	0	0	1		3.26832	0	0	1		1.45519	1	0	0
-0.122028	0	0	1		-3.77031	0	0	1		-1.08884	0	0	1		-2.99054	0	1	0		1.36796	0	0	1
0.511577	0	0	1		0.0848682	0	0	1		-0.140845	0	0	1		0	0	0	1		3.98692	1	0	0
0.714956	0	0	1		-0.0505598	0	0	1		-0.140845	0	0	1		2.07447	1	0	0		-1.34681	0	1	0
-0.147059	0	0	1		11.0979	1	0	0		-0.223908	0	0	1		-2.76005	0	1	0		-0.323156	0	0	1
2.81133	1	0	0		-0.274467	0	0	1		0.500181	1	0	0		0.301418	0	0	1		10.6556	1	0	0
1.03723	0	0	1		-0.120982	0	0	1		-0.760202	0	0	1		7.86643	1	0	0		3.08882	1	0	0
0.384856	0	0	1		2.56591	1	0	0		0	0	0	1		0.579196	0	0	1		1.35144	1	0	0
0.467772	0	0	1		-0.153485	0	0	1		-1.30553	0	0	1		3.45154	1	0	0		0.572958	0	0	1
-1.21715	0	1	0		1.46984	0	0	1		-0.364753	0	0	1		0.171395	0	0	1		-0.465239	0	0	1
-0.663329	0	0	1		0.716865	1	0	0		-0.315999	0	0	1		0.277778	0	0	1		0.368094	0	0	1
-0.12985	0	0	1		-0.0704225	0	0	1		-0.631997	0	0	1		3.33333	1	0	0		-1.39241	0	1	0
2.53442	1	0	0		0	0	0	1		-0.774648	0	0	1		3.15012	1	0	0		0.647634	0	0	1
5.898	1	0	0		-0.0126399	0	0	1		0.846876	0	0	1		-0.425532	0	0	1		2.05987	1	0	0
5.67115	1	0	0		0.545323	0	0	1		1.36692	1	0	0		-1.17021	0	0	1		-0.441449	0	0	1
-1.7209	0	1	0		0.743951	1	0	0		0.334056	0	0	1		0.131579	0	0	1		0.140761	0	0	1
13.7125	1	0	0		0.975081	0	0	1		-0.65186	0	0	1		0.131579	0	0	1		1.55829	0	0	1
0	0	0	1		0.417118	0	0	1		5.06681	1	0	0		-0.0906433	0	0	1		6.71755	1	0	0
5.92772	1	0	0		1.46984	1	0	0		-0.848682	0	0	1		-0.27193	0	0	1		-0.103093	0	0	1
1.67397	0	0	1		0.20585	0	0	1		-0.0830625	0	0	1		-1.49415	0	0	1		1.97925	1	0	0
2.4077	1	0	0		0.314193	0	0	1		-2.93608	0	1	0		-0.184211	0	0	1		-0.412371	0	1	0
-3.6577	0	1	0		0.0577826	0	0	1		0.803539	0	0	1		-0.111111	0	0	1		-0.534629	0	0	1
5.097	1	0	0		-0.0704225	0	0	1		-0.742145	0	0	1		-0.444444	0	0	1		-0.721649	0	1	0
3.15864	1	0	0		-9.66414	0	0	1		-0.0505598	0	0	1		0.447368	0	0	1		0.330426	0	0	1
-1.36421	0	1	0		12.2806	1	0	0		1.37775	0	0	1		-1.21053	0	1	0		0.511499	0	0	1
2.47028	0	0	1		0.102925	0	0	1		-1.50235	0	0	1		0	0	0	1		0	0	0	1
-0.145494	0	0	1		-0.28169	0	0	1		-0.0776454	0	0	1		0.172515	0	0	1		0.0641026	0	0	1
0.402065	0	0	1		-0.88299	0	0	1		3.45973	1	0	0		-0.947368	0	0	1		1.15451	0	0	1
0.50219	0	0	1		-0.0957024	0	0	1		-0.0650054	0	0	1		0.520468	0	0	1		0	0	0	1
0.721214	0	0	1		-3.20693	0	0	1		0.0577826	0	0	1		0.295322	0	0	1		0.292757	0	0	1
1.7209	1	0	0		-0.178765	0	0	1		2.6255	0	0	1		0.160819	0	0	1		0.239889	0	0	1
0.808824	0	0	1		-0.0830625	0	0	1		-2.70495	0	0	1		-1.14912	0	0	1		-0.6364	0	0	1
1.12171	1	0	0		-4.28133	0	1	0		1.15746	0	0	1		-0.634503	0	0	1		-0.00528681	0	0	1
1.24061	0	0	1		-1.02384	0	0	1		0.0469484	0	0	1		-1.4269	0	0	1		1.2543	1	0	0
2.49844	1	0	0		-1.01661	0	0	1		0.213073	0	0	1		0.0614035	0	0	1		-1.51996	0	0	1
-1.68648	0	0	1		-0.684363	0	0	1		-0.722282	0	1	0		0.368421	0	0	1		-2.59781	0	1	0
-1.18586	0	0	1		-0.492958	0	0	1		0.00722282	0	0	1		-1.49708	0	0	1		1.10296	0	0	1
0.650814	0	0	1		0.128205	0	0	1		-0.413507	0	0	1		0.929825	0	0	1		0.478456	0	0	1
-0.545995	0	0	1		0	0	0	1		0.424341	0	0	1		1.00585	0	0	1		-1.09305	0	0	1
4.26471	1	0	0		-0.299747	0	0	1		-0.299747	0	0	1		-1.93567	0	0	1		1.05274	1	0	0
25.1252	1	0	0		1.013	1	0	0		0.911882	0	0	1		-3.51462	0	1	0		-0.850515	0	0	1
-1.87578	0	1	0		0.185988	0	0	1		-0.223908	0	0	1		0.426901	0	0	1		-0.157283	0	0	1
-0.926158	0	0	1		2.14518	1	0	0		0.0577826	0	0	1		1.15497	0	0	1		-0.927835	0	1	0
-0.597622	0	0	1		0.185988	0	0	1		-0.435175	0	0	1		0.204678	0	0	1		6.25165	1	0	0
1.58323	0	0	1		2.2481	1	0	0		5.42434	1	0	0		-1.15789	0	0	1		9.4733	1	0	0
3.67491	1	0	0		-0.33225	0	0	1		0.446009	0	0	1		0.745614	0	0	1		0.780465	1	0	0
1.89299	1	0	0		1.42651	0	0	1		-0.229325	0	0	1		0.704678	0	0	1		-0.0515464	0	0	1
0.341051	0	0	1		-0.400867	0	0	1		2.01517	1	0	0		0.55848	0	0	1		-0.0515464	0	0	1
-0.162703	0	0	1		-0.825208	0	0	1		0.139039	0	0	1		0.298246	0	0	1		0	0	0	1
0.599186	0	0	1		-0.516432	0	0	1		-0.460455	0	0	1		1.69298	0	0	1		0.101771	0	0	1
2.3811	0	0	1		0.113759	0	0	1		-1.06537	0	0	1		-2.30994	0	0	1		0	0	0	1
-2.36076	0	0	1		1.52402	0	0	1		-1.1394	0	1	0		0.0204678	0	0	1		0.0376685	0	0	1
-0.334793	0	0	1		0.763814	0	0	1		-0.0957024	0	0	1		0.807018	0	0	1		0	0	0	1
4.13329	1	0	0		0.487541	0	0	1		1.05995	0	0	1		1.17544	0	0	1		0	0	0	1
-0.882353	0	1	0		0.232936	0	0	1		2.29866	0	0	1		2.0614	1	0	0		0.448718	0	0	1
0.289424	0	0	1		1.3922	1	0	0		3.12026	0	0	1		3.29532	1	0	0		0.114327	0	0	1
0.311327	0	0	1		0.122788	0	0	1		-0.223908	0	0	1		-1.62281	0	1	0		0	0	0	1
-0.0735294	0	0	1		0.0198628	0	0	1		-1.05995	0	0	1		0.230994	0	0	1		-0.165213	0	0	1
-2.28723	0	1	0		0.20585	0	0	1		0.0397255	0	0	1		-1.31579	0	0	1		-0.154639	0	0	1
0.140801	0	0	1		-0.211268	0	0	1		-0.0704225	0	0	1		-3.51754	0	0	1		0.397172	0	0	1
-0.342616	0	0	1		-0.166125	0	0	1		5.57241	1	0	0		-1.23392	0	0	1		0.0641026	0	0	1
0.957447	1	0	0		0	0	0	1		0	0	0	1		17.3509	1	0	0		0	0	0	1
-0.96371	0	0	1		-0.0126399	0	0	1		-0.28169	0	0	1		0.71345	0	0	1		-0.0692156	0	0	1
1.75	0	0	1		-0.447815	0	0	1		-0.211268	0	0	1		-4.21345	0	1	0		0.982202	0	0	1
-0.139113	0	0	1		-0.0704225	0	0	1		2.22644	1	0	0		0.400585	0	0	1		0.919578	0	0	1
2.6129	1	0	0		0.359336	0	0	1		0.301553	0	0	1		-2.54386	0	1	0		0.135135	0	0	1
3.09274	1	0	0		-0.140845	0	0	1		-0.402672	0	0	1		-1.21637	0	0	1		-0.547132	0	0	1
-0.919355	0	1	0		-0.422535	0	0	1		0.801733	1	0	0		-1.50292	0	0	1		0.527357	0	0	1
0.179435	0	0	1		0.25641	0	0	1		-0.140845	0	0	1		2.10234	1	0	0		-0.112063	0	0	1
-2.72177	0	1	0		0.622969	0	0	1		-0.0126399	0	0	1		0.44152	0	0	1		-0.35267	0	0	1
3.87298	0	0	1		0.557963	0	0	1		6.2333	1	0	0		-0.371345	0	0	1		-0.230719	0	0	1
-0.614919	0	0	1		0	0	0	1		0.926327	0	0	1		-1.2807	0	0	1		0.461437	0	0	1
4.14113	1	0	0		-0.140845	0	0	1		0.20585	0	0	1		-2.24269	0	0	1		-3.1147	0	1	0
-0.0705645	0	0	1		0.128205	0	0	1		-0.241965	0	0	1		-2.09649	0	0	1		6.8062	1	0	0
5.73387	1	0	0		-0.211268	0	0	1		3.02817	1	0	0		4.9269	1	0	0		-0.339486	0	0	1
0.282258	0	0	1		5.28169	1	0	0		8.04803	1	0	0		-0.476608	0	0	1		-1.32498	0	0	1
0.75	1	0	0		0.23113	0	0	1		0.23113	0	0	1		0.497076	0	0	1		-0.626236	0	0	1
-0.0201613	0	0	1		0.776454	0	0	1		-0.812568	0	1	0		0.423977	0	0	1		-0.682268	0	0	1
8.31855	1	0	0		-0.34693	0	0	1		-0.489346	0	0	1		-2.11696	0	0	1		-0.652604	0	0	1
-0.405242	0	0	1		2.91632	0	0	1		1.19357	0	0	1		45.1053	1	0	0		6.58866	1	0	0
0	0	0	1		-0.351135	0	0	1		1.10329	0	0	1		9.97661	1	0	0		-4.47924	0	0	1
7.75202	1	0	0		4.79184	1	0	0		0.424341	0	0	1		0.672515	0	0	1		-1.19974	0	0	1
0.0806452	0	0	1		0	0	0	1		-0.0957024	0	0	1		-4.05848	0	1	0		-0.474621	0	0	1
-0.288306	0	0	1		-1.20269	0	0	1		-0.0252799	0	0	1		2.09942	1	0	0		-1.29202	0	0	1
-1.07661	0	0	1		0.414214	0	0	1		0.371975	0	0	1		14.155	1	0	0		0	0	0	1
-1.625	0	1	0		0.643398	0	0	1		-0.760202	0	0	1		-1.23099	0	0	1		3.41463	1	0	0
-1.95766	0	0	1		0.157696	0	0	1		0.801733	0	0	1		15.5351	1	0	0		-0.191167	0	0	1
0.762097	0	0	1		1.76619	0	0	1		0.128205	0	0	1		-0.0146199	0	0	1		0.702044	0	0	1
-0.669355	0	0	1		1.25315	0	0	1		-0.0704225	0	0	1		-0.111111	0	0	1		-2.10283	0	1	0
-2.16129	0	1	0		0	0	0	1		0.67714	0	0	1		-7.40643	0	1	0		0.181279	0	0	1
-0.0987903	0	0	1		-0.622372	0	0	1		-0.140845	0	0	1		2.59357	1	0	0		-0.474621	0	0	1
-0.409274	0	0	1		-0.431034	0	0	1		3.49874	1	0	0		-1.5848	0	1	0		-0.421885	0	0	1
-0.465726	0	0	1		-4.80656	0	0	1		-1.83137	0	0	1		8.37135	1	0	0		6.56229	1	0	0
0.260081	0	0	1		-2.11522	0	0	1		-0.0862069	0	0	1		3.37427	1	0	0		17.2643	1	0	0
-0.127016	0	0	1		4.08116	0	0	1		-0.258621	0	0	1		-1.20175	0	1	0		1.25247	0	0	1
-0.548387	0	0	1		-0.0441548	0	0	1		-1.91968	0	0	1		-2.26608	0	1	0		0.596572	0	0	1
4.20161	0	0	1		0.212363	0	0	1		0.63709	0	0	1		25.8216	1	0	0		-3.33553	0	0	1
-2.09476	0	0	1		-1.36039	0	0	1		-0.0294365	0	0	1		-4.51462	0	1	0		-1.13382	0	0	1
-0.887097	0	0	1		-0.53196	0	0	1		-1.0492	0	0	1		-2.49415	0	1	0		-0.217535	0	0	1
-0.471774	0	0	1		-0.595038	0	0	1		-0.546678	0	0	1		0.283626	0	0	1		10.412	1	0	0
-1.23185	0	0	1		0.363751	0	0	1		-0.172414	0	0	1		4.80994	1	0	0		-0.609756	0	0	1
-0.118952	0	0	1		-0.0357443	0	0	1		-0.115643	0	0	1		0.926901	0	0	1		-2.06658	0	1	0
0.794355	0	0	1		1.49916	0	0	1		-0.344828	0	0	1		-0.666667	0	0	1		-7.49506	0	1	0
0.59879	0	0	1		0.691758	0	0	1		-1.68629	0	1	0		19.7924	1	0	0		-0.853659	0	0	1
-1.60484	0	1	0		-0.126156	0	0	1		-0.92725	0	0	1		-0.71345	0	0	1		-5.47462	0	1	0
-0.21371	0	0	1		1.38982	0	0	1		1.045	0	0	1		0	0	0	1		3.08174	1	0	0
0.217742	0	0	1		-0.656013	0	0	1		-0.288057	0	0	1		14.5819	1	0	0		0.283454	0	0	1
-0.272177	0	0	1		-0.0378469	0	0	1		-0.0504626	0	0	1		-2.89474	0	1	0		2.35662	1	0	0
-0.375	0	0	1		0.468881	0	0	1		0.559294	0	0	1		-0.111111	0	0	1		4.24192	1	0	0
0.0806452	0	0	1		-0.859966	0	0	1		-2.6598	0	1	0		18.2749	1	0	0		-0.596572	0	0	1
-0.193548	0	0	1		1.83978	1	0	0		-1.06392	0	1	0		-3.11111	0	1	0		3.82334	1	0	0
-0.0625	0	0	1		1.2132	0	0	1		-2.30866	0	1	0		9.80994	1	0	0		0.112063	0	0	1
-0.00278707	0	0	1		-0.0525652	0	0	1		0.508831	0	0	1		-3.84503	0	1	0		34.8748	1	0	0
0	0	0	1		1.50967	0	0	1		-0.410008	0	0	1		0	0	0	1		0.388926	0	0	1
0.471014	0	0	1		2.97729	1	0	0		-0.74222	0	0	1		3.60234	1	0	0		-0.487805	0	0	1
-2.21572	0	0	1		1.64424	0	0	1		-0.260723	0	0	1		-0.444444	0	0	1		32.3237	1	0	0
0.459866	0	0	1		3.18124	0	0	1		-0.719092	0	0	1		1.02047	0	0	1		-6.80949	0	1	0
-0.108696	0	0	1		-1.26787	0	0	1		-0.948276	0	0	1		-3.99123	0	1	0		4.18919	1	0	0
5.59365	1	0	0		-0.876787	0	1	0		-0.0504626	0	0	1		-0.210526	0	0	1		-0.243902	0	0	1
-2.57804	0	1	0		1.25526	0	0	1		0.157696	0	0	1		-3.60526	0	1	0		3.45748	1	0	0
-0.0696767	0	0	1		-1.08284	0	0	1		-0.0862069	0	0	1		4.58187	1	0	0		-4.35728	0	1	0
-0.919732	0	0	1		0.595038	0	0	1		-0.136669	0	0	1		-0.312865	0	0	1		10.768	1	0	0
0.827759	0	0	1		0.117746	0	0	1		0.313288	0	0	1		0.0146199	0	0	1		2.03691	0	0	1
0.543478	0	0	1		-0.567704	0	0	1		-0.504626	0	0	1		0.722222	0	0	1		42.8049	1	0	0
-0.521182	0	0	1		-0.769554	0	0	1		0.656013	0	0	1		2.93567	1	0	0		1.06131	0	0	1
-1.59142	0	0	1		-0.39529	0	0	1		-0.258621	0	0	1		0.935673	0	0	1		0.398813	0	0	1
0	0	0	1		-0.525652	0	0	1		0.243902	0	0	1		-0.961988	0	0	1		7.73237	1	0	0
-0.108696	0	0	1		-0.445753	0	0	1		0.256518	0	0	1		-0.444444	0	0	1		1.25577	1	0	0
3.45875	1	0	0		-0.777965	0	0	1		-0.374264	0	0	1		-1.04971	0	0	1		31.4469	1	0	0
5.88629	1	0	0		0.342725	0	0	1		0	0	0	1		-6.60234	0	1	0		-2.42914	0	1	0
-1.65552	0	0	1		0.0883095	0	0	1		-0.626577	0	0	1		-2.14035	0	1	0		0.0659196	0	0	1
6.66109	1	0	0		0.910429	0	0	1		-0.115643	0	0	1		-1.38012	0	0	1		-3.17732	0	1	0
1.26812	0	0	1		-0.138772	0	0	1		0.0714886	0	0	1		-4.01754	0	1	0		-9.1793	0	1	0
-0.543478	0	0	1		0.292262	0	0	1		-0.359546	0	0	1		-0.666667	0	0	1		-1.46341	0	0	1
-0.217391	0	0	1		0.0357443	0	0	1		0.315391	0	0	1		1.9152	0	0	1		0.784443	0	0	1
-1.0786	0	1	0		-0.136669	0	0	1		-0.0504626	0	0	1		-3.13743	0	1	0		-3.99802	0	1	0
-2.46098	0	1	0		0.401598	0	0	1		-0.0504626	0	0	1		1.15789	0	0	1		-3.63546	0	1	0
-0.189521	0	0	1		-1.40454	0	0	1		0	0	0	1		-1.27193	0	1	0		-4.03098	0	1	0
-3.47269	0	0	1		0.300673	0	0	1		-0.0862069	0	0	1		0.593567	0	0	1		2.03032	0	0	1
-1.07023	0	0	1		0.121951	0	0	1		-0.258621	0	0	1		-6.9152	0	1	0		-1.32828	0	1	0
2.33556	0	0	1		0.271236	0	0	1		-0.0862069	0	0	1		-2.97076	0	1	0		1.75346	0	0	1
3.41973	0	0	1		0.161901	0	0	1		-0.172414	0	0	1		-0.938596	0	0	1		4.47264	1	0	0
-0.217391	0	0	1		0	0	0	1		-0.172414	0	0	1		14.2398	1	0	0		0	0	0	1
-2.61148	0	1	0		-0.445753	0	0	1		-0.2542	0	0	1		-0.590643	0	0	1		-0.421885	0	0	1
1.69175	0	0	1		-0.344828	0	0	1		2.68789	0	0	1		0.704678	0	0	1		0.823995	1	0	0
-0.103122	0	0	1		0.157696	0	0	1		6.88329	1	0	0		-1.04971	0	0	1		1.52604	0	0	1
0.128205	0	0	1		-0.172414	0	0	1		-2.5221	0	1	0		0.175439	0	0	1		-0.952538	0	0	1
0.80825	0	0	1		0.365854	0	0	1		-0.0641026	0	0	1		-0.836257	0	0	1		-0.517469	0	0	1
-0.588071	0	0	1		0.161901	0	0	1		4.8519	0	0	1		-2.25731	0	1	0		0.843771	0	0	1
-1.33501	0	1	0		0.0357443	0	0	1		-1.69319	0	0	1		2.19298	0	0	1		0.95913	0	0	1
2.68673	1	0	0		-1.34777	0	0	1		0.15252	0	0	1		-4.48246	0	1	0		-0.761371	0	0	1
3.04905	0	0	1		0.264929	0	0	1		1.72193	0	0	1		-0.877193	0	0	1		33.2696	1	0	0
-0.666109	0	0	1		-0.704373	0	0	1		0.369142	0	0	1		0.0847953	0	0	1		7.17535	1	0	0
-0.468227	0	0	1		0.351135	0	0	1		0	0	0	1		-0.111111	0	0	1		-0.448253	0	0	1
0.420847	0	0	1		-0.0862069	0	0	1		0.926172	0	0	1		0.345029	0	0	1		2.61701	1	0	0
-1.49666	0	1	0		-0.424727	0	0	1		-2.51326	0	0	1		-0.763158	0	0	1		-0.204351	0	0	1
0.933668	0	0	1		-2.56728	0	0	1		0.539346	0	0	1		-0.333333	0	0	1		1.47001	1	0	0
-3.67057	0	1	0		0.128259	0	0	1		2.458	0	0	1		-0.111111	0	0	1		-0.326302	0	0	1
-3.2748	0	1	0		2.99411	1	0	0		1.48983	1	0	0		-0.0380117	0	0	1		0.781147	0	0	1
-0.0724638	0	0	1		-0.136669	0	0	1		-0.51061	0	0	1		-0.222222	0	0	1		-0.28675	0	0	1
0.147715	0	0	1		-0.100925	0	0	1		-0.426614	0	0	1		-0.321637	0	0	1		5.76467	1	0	0
-0.791527	0	0	1		-0.698066	0	0	1		0.709549	0	0	1		0.21345	0	0	1		-1.34146	0	1	0
-2.81215	0	0	1		0.157696	0	0	1		-0.340407	0	0	1		-0.0760234	0	0	1		2.09295	1	0	0
0.451505	0	0	1		-0.100925	0	0	1		-1.43015	0	0	1		-0.494152	0	0	1		1.57877	1	0	0
6.27926	1	0	0		-0.805299	0	0	1		-1.03669	0	1	0		-0.190058	0	0	1		1.33487	0	0	1
1.7029	0	0	1		-0.0862069	0	0	1		-1.54951	0	0	1		-0.210526	0	0	1		-0.474621	0	0	1
0.738573	0	0	1		-0.258621	0	0	1		-0.404509	0	0	1		0.175439	0	0	1		-1.82927	0	1	0
-0.387402	0	0	1		0.243902	0	0	1		5.34483	1	0	0		-1.02924	0	0	1		7.80817	1	0	0
0.629877	0	0	1		-0.166106	0	0	1		7.09991	1	0	0		-0.453216	0	0	1		0.60646	0	0	1
0.0780379	0	0	1		0.0714886	0	0	1		2.88904	0	0	1		0.426901	0	0	1		1.3909	0	0	1
-0.175585	0	0	1		1.30362	0	0	1		0.35588	0	0	1		-0.377193	0	0	1		0	0	0	1
-0.48495	0	0	1		0.523549	0	0	1		-0.25641	0	0	1		-0.0964912	0	0	1		-0.121951	0	0	1
0.629877	0	0	1		-0.136669	0	0	1		-4.99779	0	0	1		0.549708	0	0	1		-0.35267	0	0	1
0.59922	0	0	1		-0.374264	0	0	1		0.844385	1	0	0		0.163743	0	0	1		16.915	1	0	0
0.250836	0	0	1		0.729605	0	0	1		-0.106101	0	0	1		16.6082	1	0	0		0	0	0	1
0.309365	0	0	1		0.367956	0	0	1		0	0	0	1		-0.154971	0	0	1		1.07779	0	0	1
0.610368	0	0	1		0.393188	0	0	1		1.9275	0	0	1		-2.24854	0	1	0		3.17403	1	0	0
2.86511	0	0	1		-0.0504626	0	0	1		0.775862	0	0	1		-1.87719	0	1	0		-0.250494	0	0	1
1.77815	0	0	1		0.38688	0	0	1		-0.128205	0	0	1		0	0	0	1		0.524061	0	0	1
-0.794314	0	0	1		-0.0147183	0	0	1		0.0221043	0	0	1		-0.502924	0	0	1		-0.464733	0	0	1
-0.108696	0	0	1		0.107233	0	0	1		0.503979	0	0	1		-0.362573	0	0	1		0.685564	0	0	1
0	0	0	1		-0.136669	0	0	1		-0.015473	0	0	1		-0.450292	0	0	1		-0.55702	0	0	1
-1.68339	0	0	1		-0.222876	0	0	1		0.453139	0	0	1		-0.116959	0	0	1		-0.121951	0	0	1
0.25641	0	0	1		-0.0862069	0	0	1		-0.148099	0	0	1		-1.6462	0	1	0		-1.20962	0	0	1
-0.41806	0	0	1		0.414214	0	0	1		7.88019	1	0	0		0.00292398	0	0	1		-2.07976	0	1	0
-0.108696	0	0	1		-0.136669	0	0	1		0.194518	0	0	1		-2.04386	0	1	0		-0.978906	0	1	0
-0.794314	0	0	1		0.243902	0	0	1		10.9483	1	0	0		-1.80702	0	1	0		-0.243902	0	0	1
0.039019	0	0	1		-0.0147183	0	0	1		0.389036	0	0	1		-4.50292	0	1	0		-1.06131	0	0	1
-0.445931	0	0	1		0.0925147	0	0	1		10.8775	1	0	0		-0.119883	0	0	1		-0.121951	0	0	1
13.6845	1	0	0		0.0357443	0	0	1		11.7683	1	0	0		0.526316	0	0	1		4.95386	1	0	0
-0.108696	0	0	1		0	0	0	1		0.243148	0	0	1		22.0088	1	0	0		1.29202	0	0	1
0.27592	0	0	1		0.0357443	0	0	1		0	0	0	1		3.65205	1	0	0		0.187871	0	0	1
0.412486	0	0	1		-0.0862069	0	0	1		0.517241	0	0	1		0.657895	1	0	0		-1.95122	0	1	0
3.09643	0	0	1		0.365854	0	0	1		3.76658	0	0	1		-0.111111	0	0	1		-1.95122	0	1	0
-0.326087	0	0	1		-0.445753	0	0	1		0.0243148	0	0	1		5.47953	1	0	0		0	0	0	1
0	0	0	1		0.121951	0	0	1		0.0464191	0	0	1		-4.88596	0	1	0		1.76994	0	0	1
-0.0891862	0	0	1		-1.34146	0	0	1		10.4531	1	0	0		0.643275	0	0	1		0	0	0	1
0.245262	0	0	1		-0.0651808	0	0	1		1.94518	1	0	0		-0.847953	0	0	1		-4.29796	0	1	0
0.540691	0	0	1		0.229184	0	0	1		1.32184	1	0	0		-1.42398	0	1	0		-4.5122	0	1	0
-0.515608	0	0	1		0.365854	0	0	1		2.17286	0	0	1		1.90936	1	0	0		19.9637	1	0	0
0.206243	0	0	1		-0.0147183	0	0	1		0	0	0	1		0.94152	0	0	1		8.51351	1	0	0
-1.00056	0	0	1		0.447855	0	0	1		2.57958	1	0	0		-1.99415	0	0	1		1.90178	0	0	1
-0.772018	0	0	1		0	0	0	1		1.85897	1	0	0		2.02632	1	0	0		1.41727	1	0	0
0.128205	0	0	1		-0.172414	0	0	1		-0.778073	0	0	1		-0.19883	0	0	1		-0.243902	0	0	1
-0.217391	0	0	1		-0.0862069	0	0	1		8.25376	1	0	0		-0.149123	0	0	1		0.945946	0	0	1
1.29041	0	0	1		-0.172414	0	0	1		-2.25685	0	0	1		0.704678	0	0	1		0.27027	0	0	1
0.186734	0	0	1		0	0	0	1		0.0066313	0	0	1		1.05848	0	0	1		2.97956	0	0	1
0	0	0	1		-0.378788	0	0	1		-2.99514	0	0	1		-0.222222	0	0	1		2.33685	1	0	0
0.610368	0	0	1		0.681818	0	0	1		7.93767	1	0	0		-0.444444	0	0	1		0.214239	0	0	1
-0.108696	0	0	1		-0.0757576	0	0	1		-0.893015	0	0	1		0.476608	0	0	1		1.34806	0	0	1
2.14883	1	0	0		1.36364	0	0	1		0.081786	0	0	1		2.2924	0	0	1		0.171391	0	0	1
-0.434783	0	0	1		-0.0757576	0	0	1		0.91733	0	0	1		1.38889	1	0	0		0.135135	0	0	1
0.0585284	0	0	1		0.0757576	0	0	1		1.38594	1	0	0		-4.89474	0	1	0		0.60646	0	0	1
0.0668896	0	0	1		1.28788	0	0	1		-0.565871	0	0	1		-0.119883	0	0	1		0.187871	0	0	1
-0.217391	0	0	1		3.0303	1	0	0		-0.123784	0	0	1		-0.979532	0	1	0		0	0	0	1
0	0	0	1		1.51515	1	0	0		-3.20734	0	1	0		-0.444444	0	0	1		0.850363	0	0	1
-1.51895	0	0	1		-0.378788	0	0	1		-0.150309	0	0	1		-0.75731	0	0	1		0	0	0	1
5.19231	1	0	0		5.98485	1	0	0		-0.340407	0	0	1		-1.58187	0	0	1		-0.0955834	0	0	1
-3.76812	0	0	1		0.681818	0	0	1		1.41468	0	0	1		-0.444444	0	0	1		2.12591	0	0	1
0.53233	0	0	1		1.9697	0	0	1		0.0309461	0	0	1		-0.51462	0	0	1		6.71061	1	0	0
4.25028	1	0	0		0.151515	0	0	1		-1.69761	0	0	1		-0.222222	0	0	1		-5.44825	0	1	0
					-0.151515	0	0	1		6.19805	1	0	0		-0.0906433	0	0	1		1.40409	0	0	1
					1.13636	0	0	1		2.93324	0	0	1		0.283626	0	0	1		0.135135	0	0	1
					2.5	0	0	1		-1.29531	0	0	1		2.30702	0	0	1		0	0	0	1
					3.40909	0	0	1		0.30504	0	0	1		0.0204678	0	0	1		0.464733	0	0	1
					0	0	0	1		0.123784	0	0	1		-0.0497076	0	0	1		10.122	1	0	0
					-0.833333	0	0	1		1.12953	0	0	1		0.277778	0	0	1		8.00593	1	0	0
					-0.833333	0	0	1		-0.0530504	0	0	1		-0.515873	0	0	1		-0.121951	0	0	1
					-0.30303	0	0	1		0.855438	1	0	0		-7.10317	0	1	0		0.388926	0	0	1
					0.30303	0	0	1		4.59328	1	0	0		-0.238095	0	0	1		0.227423	0	0	1
					1.9697	0	0	1		4.01857	1	0	0		-0.0793651	0	0	1		2.69643	0	0	1
					5.30303	1	0	0		-0.384615	0	0	1		0.753968	0	0	1		0.651786	0	0	1
					1.81818	0	0	1		1.06322	0	0	1		0.753968	0	0	1		-0.741071	0	0	1
					0.833333	0	0	1		0.276304	0	0	1		-0.357143	0	0	1		-0.294643	0	0	1
					0	0	0	1		0.110522	0	0	1		2.38095	0	0	1		-0.1875	0	0	1
					1.13636	0	0	1		12.973	1	0	0		4.88095	1	0	0		-0.151786	0	0	1
					7.42424	1	0	0		0.488506	0	0	1		-0.634921	0	0	1		-0.464286	0	0	1
					0.151515	0	0	1		0.426614	0	0	1		-0.238095	0	0	1		-0.142857	0	0	1
					-3.18182	0	0	1		4.33245	0	0	1		-1.54762	0	0	1		-1.61607	0	0	1
					1.36364	0	0	1		0.0243148	0	0	1		2.89683	0	0	1		-0.616071	0	1	0
					0.151515	0	0	1		12.9377	1	0	0		0.555556	0	0	1		-1.48214	0	1	0
					2.12121	0	0	1		3.20292	0	0	1		-0.198413	0	0	1		-0.321429	0	0	1
					-1.51515	0	1	0		0.258621	0	0	1		3.57143	1	0	0		-1.125	0	0	1
					-1.51515	0	0	1		0.0862069	0	0	1		0.31746	0	0	1		-1.14286	0	1	0
					-0.151515	0	0	1		0.369142	0	0	1		8.4127	1	0	0		-0.75	0	0	1
					-0.227273	0	0	1		-0.364721	0	0	1		-0.912698	0	0	1		2.48214	1	0	0
					-0.984848	0	0	1		-0.106101	0	0	1		1.30952	0	0	1		-0.151786	0	0	1
					-1.06061	0	0	1		-0.61229	0	0	1		-0.436508	0	0	1		-0.1875	0	0	1
					-0.151515	0	0	1		1.33289	0	0	1		-0.793651	0	0	1		-0.5	0	0	1
					-0.530303	0	0	1		0.0442087	0	0	1		1.15079	0	0	1		2.07143	0	0	1
					-0.151515	0	0	1		0.258621	0	0	1		1.03175	0	0	1		-1.07143	0	1	0
					0.0757576	0	0	1		0	0	0	1		6.26984	1	0	0		1.66071	1	0	0
					1.06061	0	0	1		-0.106101	0	0	1		4.28571	1	0	0		0.375	0	0	1
					0.30303	0	0	1		-2.46463	0	0	1		-1.07143	0	0	1		-1.28571	0	0	1
					0.151515	0	0	1		-0.128205	0	0	1		0.793651	0	0	1		-1.05357	0	0	1
					-0.227273	0	0	1		0.267462	0	0	1		-1.62698	0	0	1		0.232143	0	0	1
					0.984848	0	0	1		0.484085	0	0	1		-0.119048	0	0	1		0.553571	0	0	1
					-0.151515	0	0	1		-0.0641026	0	0	1		-0.31746	0	0	1		-0.571429	0	0	1
					-0.30303	0	0	1		0.240937	0	0	1		-0.714286	0	0	1		0.303571	0	0	1
					1.28788	0	0	1		0.238727	0	0	1		4.44444	1	0	0		-0.0178571	0	0	1
					0.378788	0	0	1		-0.0972591	0	0	1		-0.198413	0	0	1		-0.928571	0	0	1
					0.227273	0	0	1		-0.170203	0	0	1		-0.198413	0	0	1		-0.0892857	0	0	1
					0.681818	0	0	1		0.172414	0	0	1		-0.912698	0	0	1		2.14286	0	0	1
					0.151515	0	0	1		-0.0419982	0	0	1		-1.23016	0	0	1		0.267857	0	0	1
					0	0	0	1		-0.128205	0	0	1		-0.198413	0	0	1		2.89286	1	0	0
					0	0	0	1		1.41468	0	0	1		14.7619	1	0	0		-0.714286	0	0	1
					-0.0757576	0	0	1		0.00221043	0	0	1		6.23016	0	0	1		-0.669643	0	0	1
					0.227273	0	0	1		0.411141	0	0	1		2.14286	0	0	1		-0.991071	0	0	1
					0.30303	0	0	1		0.0221043	0	0	1		-2.53968	0	1	0		2.55357	0	0	1
					0.0757576	0	0	1		-0.269673	0	0	1		2.46032	0	0	1		0.357143	0	0	1
					0.757576	0	0	1		0.0221043	0	0	1		1.46825	0	0	1		-1.02679	0	0	1
					0.227273	0	0	1		-0.141844	0	0	1		6.19048	0	0	1		1.89286	1	0	0
					0	0	0	1		7.22222	1	0	0		-0.436508	0	0	1		-1.24107	0	0	1
					1.21212	0	0	1		0.585106	0	0	1		-1.03175	0	0	1		0.633929	0	0	1
					0.227273	0	0	1		-4.37943	0	0	1		-1.07143	0	0	1		-0.205357	0	1	0
					0.227273	0	0	1		0	0	0	1		-3.33333	0	0	1		0.223214	0	0	1
					0	0	0	1		0.969267	0	0	1		-6.70635	0	1	0		2.34821	1	0	0
					2.42424	0	0	1		-2.31087	0	1	0		12.5	1	0	0		5.17857	1	0	0
					2.57576	0	0	1		0.301418	0	0	1		-0.47619	0	0	1		-2.375	0	1	0
					0.227273	0	0	1		-1.09929	0	0	1		0.873016	0	0	1		0.160714	0	0	1
					0.151515	0	0	1		1.01655	0	0	1		-1.19048	0	1	0		-2.41071	0	1	0
					-1.06061	0	0	1		3.04374	1	0	0		1.26984	0	0	1		-2.07143	0	1	0
					-0.151515	0	0	1		0.301418	0	0	1		0.47619	0	0	1		-1.49107	0	0	1
					0	0	0	1		0	0	0	1		0.396825	0	0	1		-0.125	0	0	1
					2.27273	0	0	1		-4.95272	0	0	1		-0.912698	0	0	1		-0.294643	0	0	1
					0	0	0	1		0.904255	0	0	1		0	0	0	1		0.0357143	0	0	1
					-0.0757576	0	0	1		-0.744681	0	0	1		1.15079	1	0	0		-1.64286	0	1	0
					0	0	0	1		2.12175	0	0	1		0.555556	1	0	0		1.89286	1	0	0
					0.151515	0	0	1		-0.106383	0	0	1		1.62698	0	0	1		-0.446429	0	0	1
					0.454545	0	0	1		-2.03901	0	1	0		-0.119048	0	0	1		1.83036	1	0	0
					0.378788	0	0	1		-0.6974	0	0	1		4.36508	1	0	0		-1.49107	0	1	0
					0.0757576	0	0	1		-0.212766	0	0	1		-1.78571	0	0	1		0.214286	0	0	1
					1.13636	0	0	1		5.987	0	0	1		-0.238095	0	0	1		-1.08929	0	0	1
					-0.757576	0	0	1		13.6052	1	0	0		0.0396825	0	0	1		3.82143	1	0	0
					-0.606061	0	0	1		-1.56619	0	0	1		4.00794	1	0	0		-0.178571	0	0	1
					-0.530303	0	0	1		-0.212766	0	0	1		2.81746	1	0	0		9.76786	1	0	0
					0.757576	0	0	1		0	0	0	1		-0.992063	0	0	1		3.42857	1	0	0
					0.681818	0	0	1		2.93144	0	0	1		2.18254	1	0	0		-0.276786	0	0	1
					0.530303	0	0	1		-1.15839	0	0	1		6.62698	1	0	0		-4.84821	0	1	0
					0	0	0	1		6.8026	1	0	0		-1.54762	0	0	1		3.4375	1	0	0
					0.30303	0	0	1		0.177305	0	0	1		-0.357143	0	0	1		0.169643	0	0	1
					0.0757576	0	0	1		-0.36052	0	0	1		4.72222	1	0	0		-1.41071	0	1	0
					2.5	1	0	0		3.34515	0	0	1		-1.90476	0	0	1		16.2679	1	0	0
					0.984848	1	0	0		6.2766	1	0	0		0	0	0	1		-0.4375	0	0	1
					-0.227273	0	0	1		-0.933806	0	0	1		-0.15873	0	0	1		-5.25893	0	1	0
					0	0	0	1		-0.307329	0	0	1		-0.238095	0	0	1		1.16071	0	0	1
					-0.757576	0	0	1		-0.319149	0	0	1		-0.15873	0	0	1		-1.03571	0	1	0
					-0.0757576	0	0	1		0.277778	0	0	1		-2.85714	0	0	1		-2.16964	0	0	1
					0.227273	0	0	1		-0.106383	0	0	1		-0.238095	0	0	1		-2.17857	0	1	0
					0.227273	0	0	1		10.8688	1	0	0		-0.0793651	0	0	1		-1.80357	0	1	0
					0.227273	0	0	1		0.277778	0	0	1		-0.357143	0	0	1		3.04464	1	0	0
					-0.0757576	0	0	1		0	0	0	1		-0.119048	0	0	1		-0.303571	0	0	1
					0.151515	0	0	1		-0.106383	0	0	1		-0.119048	0	0	1		15.1161	1	0	0
					0.151515	0	0	1		2.34043	0	0	1		-0.119048	0	0	1		-8.08929	0	1	0
					-0.454545	0	0	1		1.3948	1	0	0		-0.119048	0	0	1		-0.75	0	1	0
					0.833333	0	0	1		0	0	0	1		1.28536	0	0	1		-3.77679	0	1	0
					0.378788	0	0	1		-0.425532	0	0	1		1.05538	0	0	1		2.95536	1	0	0
					-0.0757576	0	0	1		8.75887	1	0	0		0.957573	1	0	0		-0.0625	0	0	1
					0.454545	0	0	1		0.171395	0	0	1		-0.0138779	0	0	1		1.38393	0	0	1
					1.59091	1	0	0		4.63948	1	0	0		6.37061	1	0	0		-1.09821	0	0	1
					-0.378788	0	0	1		0.791962	0	0	1		0.347608	0	0	1		-1.88393	0	1	0
					2.72727	0	0	1		0.0650118	0	0	1		13.5527	1	0	0		2.58929	1	0	0
					0	0	0	1		0.963357	0	0	1		0.0198255	0	0	1		-2.0625	0	1	0
					0.378788	0	0	1		0.171395	0	0	1		-0.0290775	0	0	1		3.6875	0	0	1
					-0.0757576	0	0	1		0.449173	0	0	1		1.59728	1	0	0		-2.75	0	1	0
					-0.879752	0	1	0		0.0650118	0	0	1		5.18702	1	0	0		0.133929	0	0	1
					3.53448	1	0	0		3.49291	0	0	1		-1.52524	0	1	0		4.78571	1	0	0
					-0.488506	0	0	1		-0.106383	0	0	1		0.0125562	0	0	1		15.9554	1	0	0
					-0.106101	0	0	1		1.77896	0	0	1		0.267645	0	0	1		-0.0982143	0	0	1
					0.479664	0	0	1		7.73641	1	0	0		5.62649	1	0	0		-2.82143	0	1	0
					0.45977	0	0	1		1.43617	0	0	1		7.32091	1	0	0		0	0	0	1
					-3.59416	0	1	0		-1.31206	0	0	1		-1.90391	0	1	0		0.5625	0	0	1
					-2.37401	0	1	0		-1.45981	0	0	1		-0.415015	0	0	1		-2.13393	0	1	0
					-0.0132626	0	0	1		-0.106383	0	0	1		-2.23632	0	0	1		-2.3125	0	1	0
					0	0	0	1		1.56619	0	0	1		-0.0026434	0	0	1		-1.69643	0	1	0
					-0.125995	0	0	1		3.08511	0	0	1		-0.324478	0	0	1		-1.84821	0	1	0
					1.9496	1	0	0		2.31087	1	0	0		4.07679	1	0	0		-2.66964	0	1	0
					0.557029	0	0	1		1.14657	0	0	1		-0.0277557	0	0	1		-0.625	0	1	0
					0.738285	0	0	1		3.6643	0	0	1		-0.374703	0	0	1		-2.07143	0	1	0
					1.99602	1	0	0		0.951537	0	0	1		-0.0138779	0	0	1		-0.169643	0	0	1
					0.344828	1	0	0		-0.248227	0	0	1		1.58142	0	0	1		1.19643	0	0	1
					6.85676	1	0	0		0.177305	0	0	1		-0.129527	0	0	1		-1.34821	0	1	0
					1.65782	0	0	1		-0.0827423	0	0	1		-0.09318	0	0	1		1.96429	0	0	1
					-0.0641026	0	0	1		-0.212766	0	0	1		-0.0779804	0	0	1		11.375	1	0	0
					0.218833	0	0	1		2.12766	0	0	1		7.99498	1	0	0		7.8125	1	0	0
					1.61583	1	0	0		0.685579	0	0	1		-0.0607983	0	0	1		-0.5	0	1	0
					11.1538	1	0	0		0.236407	0	0	1		0.576923	0	0	1		-3.21429	0	1	0
					2.08444	1	0	0		1.71395	0	0	1		1.43273	1	0	0		-1.27679	0	1	0
					2.95977	1	0	0		1.92671	0	0	1		-0.787074	0	0	1		0.214286	0	0	1
					0.91733	1	0	0		-0.744681	0	0	1		-0.335712	0	0	1		-0.5	0	1	0
					-2.7763	0	1	0		0.496454	0	0	1		0.192308	1	0	0		1.11607	0	0	1
					1.46994	1	0	0		0.195035	0	0	1		-3.6479	0	0	1		6.5625	1	0	0
					-0.320513	0	0	1		1.02837	0	0	1		0.0588158	0	0	1		1.02679	0	0	1
					0.176835	0	0	1		3.01418	0	0	1		35.0674	1	0	0		-0.169643	0	0	1
					0.607869	0	0	1		-0.165485	0	0	1		-6.11486	0	1	0		-0.696429	0	0	1
					-3.61111	0	1	0		0.195035	0	0	1		0.376685	0	0	1		-0.107143	0	0	1
					-1.94444	0	0	1		0.171395	0	0	1		-0.866376	0	1	0		0.526786	0	0	1
					-0.198413	0	0	1		9.71631	1	0	0		0	0	0	1		12.8482	1	0	0
					0.595238	0	0	1		0	0	0	1		-0.335712	0	0	1		3.5	1	0	0
					-0.198413	0	0	1		0	0	0	1		-2.73923	0	1	0		21.1786	1	0	0
					-2.57937	0	0	1		0.898345	0	0	1		-0.245176	0	0	1		2.01786	0	0	1
					-0.873016	0	0	1		-0.638298	0	0	1		-0.233941	0	0	1		-0.4375	0	0	1
					0	0	0	1		0.0650118	0	0	1		-0.399815	0	1	0		0.0714286	0	0	1
					-1.19048	0	0	1		-0.106383	0	0	1		-0.044277	0	0	1		6.19643	1	0	0
					-0.714286	0	0	1		-0.508274	0	0	1		-0.568332	0	0	1		2.82143	1	0	0
					-0.396825	0	0	1		0.130024	0	0	1		0.397172	1	0	0		0.910714	1	0	0
					-1.98413	0	1	0		0.0236407	0	0	1		0.917261	0	0	1		9.79464	1	0	0
					0	0	0	1		-1.90307	0	0	1		-0.477795	0	0	1		-0.794643	0	0	1
					-0.198413	0	0	1		-7.17494	0	1	0		7.5	1	0	0		-0.241071	0	0	1
					0	0	0	1		-0.106383	0	0	1		-0.0515464	0	0	1		1.22321	1	0	0
					0.277778	0	0	1		-0.638298	0	0	1		7.24822	1	0	0		0.75	0	0	1
					-0.833333	0	0	1		-1.41844	0	0	1		-0.0905366	0	0	1		-0.348214	0	0	1
					0.238095	0	0	1		0	0	0	1		4.16204	1	0	0		-0.419643	0	0	1
					-0.238095	0	0	1		0.171395	0	0	1		-0.699181	0	0	1		0.794643	1	0	0
					0.31746	0	0	1		-0.106383	0	0	1		0.715041	1	0	0		-0.669643	0	0	1
					-0.952381	0	0	1		1.90307	1	0	0		-0.360825	0	0	1		-0.901786	0	0	1
					0.753968	0	0	1		0.189125	0	0	1		-0.247819	0	0	1		0.616071	1	0	0
					-0.15873	0	0	1		0.514184	0	0	1		7.43458	1	0	0		0.169643	0	0	1
					-2.2619	0	0	1		1.02837	0	0	1		1.06067	0	0	1		-0.0178571	0	0	1
					0.277778	0	0	1		0	0	0	1		-2.37246	0	1	0		1.3125	0	0	1
					-0.753968	0	0	1		-0.466903	0	0	1		16.5067	1	0	0		-1.46429	0	1	0
					2.18254	0	0	1		-0.147754	0	0	1		5.06344	1	0	0		-1.52679	0	1	0
					2.06349	0	0	1		0.579196	0	0	1		-0.181073	0	0	1		0.0892857	0	0	1
					-0.515873	0	0	1		2.19267	0	0	1		42.2918	1	0	0		0.580357	0	0	1
					-0.436508	0	0	1		-0.573286	0	0	1		11.1162	1	0	0		-0.883929	0	1	0
					2.5	0	0	1		-0.36052	0	0	1		22.991	1	0	0		0.142857	0	0	1
					0.555556	0	0	1		0.070922	0	0	1		27.6725	1	0	0		-0.1875	0	0	1
					-0.952381	0	0	1		0.431442	0	0	1		9.49974	1	0	0		-1.07143	0	0	1
					-2.46032	0	1	0		0.856974	0	0	1		4.33188	1	0	0		-0.0535714	0	0	1
					-0.119048	0	0	1		0.667849	0	0	1		2.7346	1	0	0		-0.25	0	0	1
					-1.42857	0	0	1		-0.106383	0	0	1		1.37721	0	0	1		8.04464	1	0	0
					0.436508	0	0	1		0.277778	0	0	1		29.7601	1	0	0		13.2768	1	0	0
					0.47619	0	0	1		0.325059	0	0	1		-6.08512	0	1	0		-0.214286	0	0	1
					0.0396825	0	0	1		-0.508274	0	0	1		-0.0528681	0	0	1		-0.303571	0	0	1
					-1.03175	0	0	1		-2.02128	0	1	0		-3.3221	0	1	0		1.04464	0	0	1
					1.98413	0	0	1		-0.212766	0	0	1		0.114327	0	0	1		-0.0625	0	0	1
					0	0	0	1		-0.543735	0	0	1		-8.85673	0	1	0		0.0803571	0	0	1
					-0.357143	0	0	1		0	0	0	1		19.3623	1	0	0		-0.107143	0	0	1
					-0.238095	0	0	1		-0.319149	0	0	1		-0.79963	0	1	0		-0.0357143	0	0	1
					0.555556	0	0	1		0.112293	0	0	1		-2.11935	0	1	0		0.0357143	0	0	1
					0	0	0	1		-0.212766	0	0	1		-0.773196	0	1	0		-0.517857	0	0	1
					-0.634921	0	0	1		1.73759	0	0	1		53.9255	1	0	0		-1.52679	0	1	0
					-0.119048	0	0	1		0.760234	0	0	1		-0.502908	0	0	1		1.36607	1	0	0
					-3.27254	0	0	1		-0.666667	0	0	1		0.427571	0	0	1		1.48214	0	0	1
					1.04414	0	0	1		-0.625731	0	0	1		-0.467883	0	0	1		-0.178571	0	0	1
					-0.539255	0	0	1		-1.72807	0	0	1		-0.515464	0	1	0		0.00892857	0	0	1
					-0.953608	0	0	1		-0.695906	0	0	1		0.522733	0	0	1		1.14286	1	0	0
					3.32474	1	0	0		0.0409357	0	0	1		-9.15675	0	1	0		-0.910714	0	1	0
					-0.394528	0	0	1		0	0	0	1		-0.296722	0	0	1		-0.732143	0	0	1
					0.204864	0	0	1		-0.0701754	0	0	1		-3.38224	0	1	0		-0.116071	0	0	1
					0.0812847	0	0	1		0.789474	0	0	1		-0.0515464	0	0	1		-0.464286	0	0	1
					3.98758	1	0	0		0.973684	1	0	0		-3.4926	0	1	0		0.669643	0	0	1
					3.93273	1	0	0		-0.0906433	0	0	1		-0.399815	0	0	1		0.258929	0	0	1
					0.933783	0	0	1		2.09357	0	0	1		2.84893	1	0	0		-0.491071	0	0	1
					1.29064	0	0	1		-0.555556	0	0	1		37.0143	1	0	0		0.241071	0	0	1
					2.18279	0	0	1		-0.333333	0	0	1		22.3969	1	0	0		-0.598214	0	0	1
					-0.915279	0	1	0		4.82749	1	0	0		-13.1992	0	1	0		-0.133929	0	0	1
					-0.0515464	0	0	1		-0.423977	0	0	1		8.8184	1	0	0		3.03571	1	0	0
					-0.27954	0	0	1		-0.201754	0	0	1		-4.45348	0	1	0		0.0446429	0	0	1
					0.644991	0	0	1		-0.625731	0	0	1		5.05022	1	0	0		0.4375	0	0	1
					-2.25549	0	1	0		1.02339	0	0	1		5.68332	1	0	0		0.642857	0	0	1
					1.04745	0	0	1		0.125731	0	0	1		-0.0515464	0	0	1		-0.1875	0	0	1
					-1.76051	0	1	0		5.00585	0	0	1		-0.103093	0	0	1		0.285714	0	0	1
					-0.6364	0	0	1		0.678363	0	0	1		0.413032	0	0	1		-0.25	0	0	1
					-2.0949	0	1	0		-0.0847953	0	0	1		-3.63732	0	1	0		-2.82143	0	1	0
					-0.182395	0	0	1		-2.43567	0	1	0		-1.68253	0	1	0		0.303571	0	0	1
					-0.647634	0	0	1		-0.377193	0	0	1		-0.399815	0	0	1		0.0178571	0	0	1
					0.0376685	0	0	1		1.42105	0	0	1		1.59992	1	0	0		-2.5	0	1	0
					-1.35078	0	1	0		-0.260234	0	0	1		-0.843907	0	0	1		0.0625	0	0	1
					-0.580888	0	0	1		-0.154971	0	0	1		1.40365	0	0	1		0.714286	0	0	1
					4.06688	1	0	0		0.947368	0	0	1		-0.360825	0	0	1		4.51786	1	0	0
					-0.314565	0	0	1		0.45614	0	0	1		-0.956913	0	1	0		-0.875	0	0	1
					-2.08763	0	1	0		-1.09942	0	0	1		-1.30518	0	1	0		-0.214286	0	0	1
					0.229315	0	0	1		2.64912	0	0	1		1.37986	1	0	0		-0.982143	0	1	0
					0.395189	0	0	1		-0.502924	0	0	1		8.98427	1	0	0		-3.61607	0	1	0
					-0.978721	0	0	1		3.14912	1	0	0		-4.39664	0	1	0		-1.0625	0	1	0
					0	0	0	1		0.0438596	0	0	1		-0.348269	0	1	0		1.82143	1	0	0
					-0.520751	0	0	1		0.538012	0	0	1		4.01137	1	0	0		-0.946429	0	1	0
					-1.63957	0	1	0		-0.400585	0	0	1		-0.0515464	0	0	1		4.52679	1	0	0
					2.89453	1	0	0		0.283626	0	0	1		0.210151	0	0	1		1.08036	0	0	1
					0.203542	0	0	1		-0.333333	0	0	1		-2.5945	0	1	0		-0.526786	0	0	1
					-3.14697	0	1	0		-0.111111	0	0	1		-0.606001	0	1	0		1.8125	1	0	0
					0.316548	0	0	1		-0.444444	0	0	1		-1.14459	0	1	0		-0.455357	0	0	1
					0.0865715	0	0	1		-0.51462	0	0	1		-2.19535	0	1	0		0.0803571	0	0	1
					1.80677	0	0	1		0.850877	0	0	1		3.0756	1	0	0		-0.0625	0	0	1
					-1.07256	0	1	0		0.131579	0	0	1		-1.28998	0	1	0		-0.1875	0	0	1
					7.86545	1	0	0		0.0204678	0	0	1		-0.502908	0	1	0		0.241071	0	0	1
					0.0502247	0	0	1		-1.33041	0	0	1		-1.3944	0	1	0		-2.15179	0	1	0
					5.78509	1	0	0		-0.111111	0	0	1		-1.35673	0	1	0		-1.17857	0	1	0
					0.0601375	0	0	1		0.0409357	0	0	1		-2.24689	0	1	0		5.50893	1	0	0
					6.34681	1	0	0		1.54971	1	0	0		5.94898	1	0	0		2.69643	0	0	1
					-1.01573	0	0	1		-0.847953	0	0	1		2.56741	1	0	0		-0.178571	0	0	1
					0.526698	0	0	1		2.25146	0	0	1		-0.413693	0	0	1		2.32143	0	0	1
					0.919905	0	0	1		-0.684211	0	0	1		-2.79804	0	1	0		0.580357	0	0	1
					4.96564	1	0	0		0.508772	0	0	1		4.9663	1	0	0		0.6875	1	0	0
					-0.112345	0	0	1		0.476608	0	0	1		-1.22588	0	1	0		1.14286	1	0	0
					-0.463918	0	1	0		0.160819	0	0	1		-1.89136	0	1	0		0.339286	0	0	1
					1.10098	0	0	1		-0.915205	0	0	1		0.625826	1	0	0		-0.205357	0	0	1
					0.148031	0	0	1		-0.312865	0	0	1		4.19244	1	0	0		-0.276786	0	0	1
					-0.142083	0	0	1		-0.312865	0	0	1		0.72231	0	0	1		-0.741071	0	1	0
					-0.00528681	0	0	1		-0.111111	0	0	1		6.32435	1	0	0		0.0178571	0	0	1
					1.65741	1	0	0		0.00292398	0	0	1		-0.749405	0	1	0		0.428571	0	0	1
					0.309278	0	0	1		0.0204678	0	0	1		-0.284166	0	0	1		-0.0625	0	0	1
					0.585514	1	0	0		1.75545	0	0	1		-0.013217	0	0	1		-0.178571	0	0	1
					0.191647	0	0	1		-0.839891	0	1	0		1.14856	0	0	1		-0.428571	0	1	0
					2.97515	0	0	1		1.16828	0	0	1		-0.118292	0	0	1		-0.0267857	0	0	1
					-1.5074	0	0	1		-0.578087	0	0	1		1.13072	0	0	1		0.151786	0	0	1
					-0.172482	0	0	1		1.98245	0	0	1		0.0766587	0	0	1		0.241071	0	0	1
					0.167195	0	0	1		0.419189	0	0	1		0.075337	0	0	1		-0.0625	0	0	1
					-1.56027	0	0	1		0.0711259	0	0	1		-0.0905366	0	0	1		0.25	0	0	1
					-0.0905366	0	0	1		0.0438862	0	0	1		1.48031	1	0	0		-2.76786	0	1	0
					-0.0158604	0	0	1		0.373789	0	0	1		4.394	1	0	0		-0.125	0	0	1
					-0.0330426	0	0	1		-0.450969	0	0	1		-0.168517	0	0	1		-0.553571	0	0	1
					-0.366112	0	0	1		0.376816	0	0	1		0.369416	0	0	1		0.375	0	0	1
					-2.47357	0	0	1		-0.0090799	0	0	1		9.87774	1	0	0		-0.553571	0	0	1
					-1.18689	0	0	1		-0.187651	0	0	1		-0.746101	0	0	1		-0.160714	0	0	1
					0.280862	0	0	1		0.895884	0	0	1		1.05075	1	0	0		-0.125	0	0	1
					-0.97806	0	0	1		-0.0892857	0	0	1		0.148031	0	0	1		0.00892857	0	0	1
					-1.63627	0	1	0		6.4891	1	0	0		0.149352	0	0	1		-0.947337	0	0	1
					-1.4314	0	1	0		0.806598	0	0	1		0.446075	0	0	1		0.00756659	0	0	1
					-1.98982	0	1	0		0.494855	0	0	1		0.153317	0	0	1		-0.529661	0	0	1
					0.617235	0	0	1		0.559927	0	0	1		-0.0568332	0	0	1		-0.379843	0	0	1
					2.02419	0	0	1		-0.00453995	0	0	1		0.253767	0	0	1		0.164952	0	0	1
					-1.57084	0	1	0		-1.47851	0	1	0		-1.56159	0	1	0		-0.370763	0	0	1
					-0.413693	0	0	1		0.0438862	0	0	1		-0.0138779	0	0	1		0.062046	0	0	1
					-1.58472	0	1	0		-0.0923123	0	0	1		0.0641026	0	0	1		1.24546	0	0	1
					-0.26368	0	0	1		2.79056	0	0	1		0.140761	0	0	1		-2.04146	0	0	1
					-0.0112345	0	0	1		2.35472	0	0	1		1.15583	0	0	1		0.815678	0	0	1
					0.157943	0	0	1		-0.446429	0	0	1		0.229976	0	0	1		-0.178571	0	0	1
					-0.680677	0	0	1		-1.46035	0	0	1		-0.0515464	0	0	1		-0.322337	0	0	1
					-0.775839	0	1	0		0.820218	0	0	1		0.0125562	0	0	1		0.382869	0	0	1
					-0.242532	0	0	1		2.60593	1	0	0		0.21742	0	0	1		-0.205811	0	0	1
					0.428232	0	0	1		-0.93523	0	0	1		-0.154639	0	0	1		-0.361683	0	0	1
					1.52789	1	0	0		-0.286017	0	0	1		-5.26566	0	1	0		1.17736	1	0	0
					-0.607322	0	0	1		-1.18795	0	0	1		-0.103093	0	0	1		0.599274	0	0	1
					2.22046	0	0	1		0.0105932	0	0	1		1.27941	1	0	0		0.758172	0	0	1
					-0.90801	0	0	1		-0.216404	0	0	1		-0.154639	0	0	1		0.169492	0	0	1
					0.863072	0	0	1		-0.62954	0	0	1		-3.68755	0	1	0		0.0196731	0	0	1
					1.67592	0	0	1		-2.18674	0	0	1		-2.30835	0	1	0		0.281477	0	0	1
					2.58128	1	0	0		0.986683	0	0	1		-4.02194	0	1	0		0.983656	0	0	1
					-0.289453	0	0	1		-0.920097	0	1	0		0	0	0	1		1.39982	0	0	1
					-0.00396511	0	0	1		1.00787	0	0	1		-3.84087	0	1	0		-4.36289	0	1	0
					-0.713058	0	0	1		-0.214891	0	0	1		-1.65081	0	1	0		5.00908	1	0	0
					-0.14737	0	0	1		-0.0363196	0	0	1		-0.0396511	0	0	1		2.99031	0	0	1
					-0.3106	0	0	1		0.659806	0	0	1		0.0832672	0	0	1		12.6332	1	0	0
					0.0614592	0	0	1		-0.125605	0	0	1		-0.130849	0	0	1		0.0711259	0	0	1
					0.660851	0	0	1		2.13529	0	0	1		-0.670103	0	1	0		-0.316283	0	0	1
					-0.09318	0	0	1		0.811138	0	0	1		0.557758	0	0	1		-3.22034	0	1	0
					2.44647	0	0	1		0.236077	0	0	1		0.0951626	0	0	1		4.31295	1	0	0
					-0.0522072	0	0	1		-0.407082	0	0	1		0.370738	0	0	1		-1.87197	0	0	1
					2.49603	1	0	0		0.248184	0	0	1		3.66574	1	0	0		-0.994249	0	0	1
					0.075337	0	0	1		0.160412	0	0	1		0.128205	0	0	1		5.89891	0	0	1
					-0.182395	0	0	1		0.208838	0	0	1		-0.154639	0	0	1		16.3287	1	0	0
					-0.0779804	0	0	1		0.155872	0	0	1		-0.54322	0	0	1		-0.932203	0	0	1
					0.101771	0	0	1		2.11713	0	0	1		1.93563	1	0	0		-1.4089	0	0	1
					-0.625165	0	0	1		-0.183111	0	0	1		-0.335712	0	0	1		-0.286017	0	0	1
					0.224689	0	0	1		-0.205811	0	0	1		0.980042	0	0	1		0.270884	0	0	1
					-0.335712	0	0	1		0	0	0	1		0.0766587	0	0	1		-0.682506	0	0	1
					0	0	0	1		0	0	0	1		-0.699181	0	0	1		-0.183111	0	0	1
					-0.933122	0	0	1		0.0756659	0	0	1		0.101771	0	0	1		-1.16979	0	0	1
					-0.504229	0	0	1		-0.00453995	0	0	1		-0.3106	0	0	1		24.6792	1	0	0
					0.560402	0	0	1		0	0	0	1		0.0125562	0	0	1		0.756659	0	0	1
					-0.0013217	0	0	1		-0.272397	0	0	1		-0.0945017	0	0	1		0.833838	0	0	1
					-0.0654243	0	0	1		0.414649	0	0	1		-2.32355	0	1	0		0.226998	0	0	1
					-1.1783	0	0	1		-0.649213	0	0	1		-0.0151996	0	0	1		-0.608354	0	0	1
					-4.95506	0	1	0		-0.286017	0	0	1		-0.206186	0	0	1		-1.20763	0	0	1
					0.100449	0	0	1		-0.276937	0	0	1		0.268966	0	0	1		-0.286017	0	0	1
					-0.206186	0	0	1		-0.0938257	0	0	1		-0.154639	0	0	1		0.0529661	0	0	1
					-0.158604	0	0	1		1.1592	0	0	1		-0.103093	0	0	1		0.104419	0	0	1
					5.34629	1	0	0		-0.460048	0	0	1		-0.0515464	0	0	1		-0.178571	0	0	1
					0.0641026	0	0	1		0.164952	0	0	1		0	0	0	1		-1.83565	0	0	1
					0	0	0	1		-0.915557	0	1	0		-0.115359	0	0	1		2.92978	1	0	0
					-0.327121	0	0	1		0	0	0	1		2.22808	0	0	1		-0.30115	0	0	1
					-1.14724	0	0	1		-0.261804	0	0	1		-0.108767	0	0	1		-0.0226998	0	0	1
					0.740153	0	0	1		0.338983	0	0	1		-0.35267	0	0	1		0.0363196	0	0	1
					-0.155961	0	0	1		0.0862591	0	0	1		2.60382	1	0	0		2.30932	0	0	1
					-0.193629	0	0	1		-0.196731	0	0	1		-1.35794	0	0	1		0.600787	0	0	1
					-0.360825	0	0	1		0.213378	0	0	1		1.9677	0	0	1		-1.65406	0	0	1
					-1.99974	0	1	0		-0.0892857	0	0	1		-0.121951	0	0	1		0.217918	0	0	1
					-1.34814	0	0	1		-0.0983656	0	0	1		-0.243902	0	0	1		-0.388923	0	0	1
					-0.245176	0	0	1		0	0	0	1		0.646012	0	0	1		-0.544794	0	0	1
					-0.533307	0	0	1		-0.0983656	0	0	1		6.93804	1	0	0		1.99758	1	0	0
					1.30122	0	0	1		0.334443	0	0	1		-0.468029	0	0	1		-1.03965	0	0	1
					0	0	0	1		-0.0317797	0	0	1		5.6526	1	0	0		0.534201	0	0	1
					3.03529	1	0	0		-0.00453995	0	0	1		5.6592	1	0	0		-1.19703	0	0	1
					0.145387	0	0	1		0.0847458	0	0	1		0.145023	0	0	1		0.779358	0	0	1
					0.315226	0	0	1		0.338983	0	0	1		0.823995	1	0	0		-0.0105932	0	0	1
					0.0125562	0	0	1		0	0	0	1		0.135135	0	0	1		-0.157385	0	0	1
					0.136135	0	0	1		0	0	0	1		12.617	1	0	0		-0.216404	0	0	1
					0.300026	0	0	1		-0.00453995	0	0	1		-2.03362	0	1	0		-0.774818	0	0	1
					0.621861	0	0	1		-0.00453995	0	0	1		-0.108767	0	0	1		-2.20188	0	0	1
					-0.284166	0	0	1		0	0	0	1		0.375742	0	0	1		2.33354	1	0	0
					0.0839281	0	0	1		0.0847458	0	0	1		3.09163	1	0	0		-1.21973	0	1	0
					0.214777	0	0	1		0.0847458	0	0	1		-2.49506	0	1	0		-0.455508	0	0	1
					0.0502247	0	0	1		0.226998	0	0	1		0	0	0	1		0.0923123	0	0	1
					0.153317	0	0	1		0.0756659	0	0	1		-0.0494397	0	0	1		0.363196	0	0	1
					0.414354	0	0	1		0	0	0	1		-0.814107	0	0	1		0.729419	0	0	1
					0.0502247	0	0	1		0	0	0	1		0	0	0	1		-0.413136	0	0	1
					-0.168517	0	0	1		-0.178571	0	0	1		31.2558	1	0	0		1.25303	0	0	1
					0	0	0	1		-0.460048	0	0	1		-1.78972	0	1	0		-0.145278	0	0	1
					-0.0779804	0	0	1		0.0847458	0	0	1		-0.365854	0	0	1		-0.101392	0	0	1
					0.204864	0	0	1		0	0	0	1		-1.50626	0	1	0		-0.434322	0	0	1
					0.0865715	0	0	1		-0.16168	0	0	1		1.21622	1	0	0		0.529661	0	0	1
					-0.206186	0	0	1		-2.39382	0	0	1		0	0	0	1		-0.764225	0	0	1
					-0.0515464	0	0	1		1.64575	0	0	1		-0.583388	0	0	1		-0.0499395	0	0	1
					-0.119614	0	0	1		0.229247	0	0	1		0.95913	0	0	1		0.237591	0	0	1
					-0.505551	0	0	1		0.830116	0	0	1		24.5517	1	0	0		-0.862591	0	0	1
					-1.02762	0	1	0		-1.19932	0	0	1		4.62096	1	0	0		-0.28299	0	0	1
					0.0125562	0	0	1		-0.0410232	0	0	1		3.6882	1	0	0		0.387409	0	0	1
					-0.206186	0	0	1		0.0482625	0	0	1		11.5755	1	0	0		-1.19249	0	0	1
					2.73592	1	0	0		0.912162	0	0	1		1.93144	1	0	0		0.231538	0	0	1
					0.0125562	0	0	1		0.0916988	0	0	1		19.3375	1	0	0		0.410109	0	0	1
					-0.337034	0	0	1		-0.58639	0	0	1		-2.30389	0	1	0		0	0	0	1
					0.514173	0	0	1		-2.42761	0	1	0		-0.662492	0	0	1		0.0847458	0	0	1
					-1.99407	0	1	0		-0.0675676	0	0	1		-0.596572	0	0	1		0.508475	0	0	1
					2.10613	0	0	1		-5.23166	0	0	1		4.7561	1	0	0		-0.357143	0	0	1
					0	0	0	1		-0.311293	0	0	1		-4.01121	0	0	1		-1.75545	0	1	0
					-0.632828	0	0	1		-0.267857	0	0	1		-11.0976	0	1	0		0.29207	0	0	1
					-0.243902	0	0	1		0.00723938	0	0	1		2.57746	1	0	0		-0.736985	0	0	1
					-2.66315	0	0	1		-0.178571	0	0	1		17.2215	1	0	0		0.181598	0	0	1
					0.702044	0	0	1		0.625	0	0	1		-0.474621	0	0	1		-0.033293	0	0	1
					0.794331	0	0	1		-0.178571	0	0	1		-7.19512	0	1	0		-0.276937	0	0	1
					0.0263678	0	0	1		2.20801	0	0	1		-2.66974	0	1	0		-0.65224	0	0	1
					-1.16348	0	0	1		-0.0892857	0	0	1		-0.731707	0	0	1		1.68584	0	0	1
					0.227423	0	0	1		2.18388	0	0	1		-5.2439	0	1	0		-0.201271	0	0	1
					0	0	0	1		-0.0434363	0	0	1		-1.30191	0	0	1		0.249697	0	0	1
					9.57482	1	0	0		-0.711873	0	0	1		-3.7673	0	1	0		-0.276937	0	0	1
					0.487805	0	0	1		-0.400579	0	0	1		-1.47001	0	0	1		-0.349576	0	0	1
					1.76994	1	0	0		-0.132722	0	0	1		-6.42386	0	1	0		1.07446	0	0	1
					15.5867	1	0	0		-0.00723938	0	0	1		0.823995	1	0	0		0	0	0	1
					0.112063	0	0	1		-0.441602	0	0	1		4.23863	1	0	0		0.0847458	0	0	1
					0.0527357	0	0	1		-0.306467	0	0	1		-4.7528	0	1	0		0.0847458	0	0	1
					0.148319	0	0	1		0	0	0	1		3.51681	1	0	0		0	0	0	1
					-0.191167	0	0	1		0.728764	0	0	1		-0.97561	0	0	1		-0.267857	0	0	1
					-0.454845	0	0	1		-0.444015	0	0	1		29.0639	1	0	0		0.0847458	0	0	1
					0.135135	0	0	1		-1.11004	0	0	1		5.40541	1	0	0		-0.00453995	0	0	1
					-1.5557	0	0	1		-1.30309	0	0	1		-0.853659	0	1	0		-0.0892857	0	0	1
					1.19644	0	0	1		0.275097	0	0	1		-1.98088	0	1	0		-2.18388	0	0	1
					1.01516	0	0	1		3.42423	1	0	0		0.444957	0	0	1		0.475386	0	0	1
					0.398813	0	0	1		0.407819	0	0	1		3.06196	0	0	1		0.555019	0	0	1
					-2.00396	0	0	1		-0.260618	0	0	1		-0.97561	0	1	0		-0.209942	0	0	1
					-1.03823	0	0	1		-0.591216	0	0	1		-0.408701	0	0	1		-0.0410232	0	0	1
					1.10415	0	0	1		-0.132722	0	0	1		-8.12459	0	1	0		0.094112	0	0	1
					-0.388926	0	0	1		-3.61004	0	1	0		4.69347	1	0	0		-3.14189	0	0	1
					1.46341	0	0	1		-0.263031	0	0	1		-0.0329598	0	0	1		1.00145	0	0	1
					4.81213	1	0	0		-0.0892857	0	0	1		1.882	0	0	1		0.113417	0	0	1
					0.903098	0	0	1		-0.219595	0	0	1		0.0263678	0	0	1		1.10521	0	0	1
					4.57152	1	0	0		1.41168	0	0	1		0	0	0	1		-0.54778	0	0	1
					-0.715227	0	0	1		2.58929	1	0	0		-0.217535	0	0	1		-0.485039	0	0	1
					0.560316	0	0	1		-0.441602	0	0	1		0.563612	0	0	1		-3.56178	0	1	0
					0.181279	0	0	1		-0.178571	0	0	1		2.06987	0	0	1		1.08832	0	0	1
					0.524061	0	0	1		4.0251	1	0	0		0.524061	0	0	1		4.55598	1	0	0
					-0.191167	0	0	1		-0.178571	0	0	1		1.64469	0	0	1		0.596042	0	0	1
					-0.164799	0	0	1		0.301641	0	0	1		0.431773	0	0	1		0.00241313	0	0	1
					5.2439	1	0	0		2.57722	1	0	0		3.69809	1	0	0		2.03668	0	0	1
					0.741595	0	0	1		0.0916988	0	0	1		-0.243902	0	0	1		1.61197	0	0	1
					-0.0823995	0	0	1		-1.06419	0	1	0		0.220831	0	0	1		0.0965251	0	0	1
					0.0263678	0	0	1		0.229247	0	0	1		-0.0692156	0	0	1		-3.74276	0	1	0
					-0.461437	0	0	1		1.31515	0	0	1		1.03823	0	0	1		-2.06081	0	0	1
					-0.55702	0	0	1		-0.0892857	0	0	1		0.0922874	0	0	1		0.234073	0	0	1
					-0.761371	0	0	1		-0.0820463	0	0	1		-0.220831	0	0	1		0.837355	0	0	1
					-1.11404	0	0	1		-0.709459	0	0	1		1.18655	0	0	1		0.364382	0	0	1
					0.0659196	0	0	1		0.00241313	0	0	1		0	0	0	1		-0.738417	0	0	1
					-0.35267	0	0	1		0.279923	0	0	1		-0.669084	0	0	1		2.05357	1	0	0
					-0.5735	0	0	1		-0.612934	0	0	1		-3.00923	0	1	0		0.0916988	0	0	1
					-0.108767	0	0	1		-0.699807	0	0	1		0.632828	0	0	1		-2.01979	0	0	1
					-2.02044	0	0	1		5.6612	0	0	1		0.135135	0	0	1		-0.757722	0	0	1
					0	0	0	1		0.774614	0	0	1		-0.230719	0	0	1		0.552606	0	0	1
					-1.00857	0	0	1		-2.0222	0	0	1		1.36454	1	0	0		-0.132722	0	0	1
					-1.00857	0	0	1		0.0506757	0	0	1		2.02373	1	0	0		-1.71091	0	0	1
					0.619644	0	0	1		-0.757722	0	0	1		-0.121951	0	0	1		-0.357143	0	0	1
					-0.243902	0	0	1		-2.74614	0	0	1		12.9268	1	0	0		-0.0410232	0	0	1
					0.283454	0	0	1		0.0506757	0	0	1		1.56559	1	0	0		2.94643	1	0	0
					-1.559	0	1	0		-0.311293	0	0	1		0.0131839	0	0	1		-1.85811	0	1	0
					4.70007	1	0	0		-0.0892857	0	0	1		-0.35267	0	0	1		9.2278	0	0	1
					0.135135	0	0	1		0.415058	0	0	1		-0.243902	0	0	1		0.0699807	0	0	1
					-1.99407	0	1	0		-0.789093	0	0	1		-1.04483	0	1	0		0.00241313	0	0	1
					0.0659196	0	0	1		-0.446429	0	0	1		0	0	0	1		-0.132722	0	0	1
					0.675676	1	0	0		-0.0892857	0	0	1		-0.0692156	0	0	1		-0.842181	0	0	1
					0	0	0	1		3.60763	0	0	1		-0.487805	0	0	1		0.634653	0	0	1
					-3.70138	0	0	1		0.31612	0	0	1		0.227423	0	0	1		-0.757722	0	0	1
					-1.05142	0	0	1		-0.267857	0	0	1		3.82334	1	0	0		-1.7833	0	0	1
					0.227423	0	0	1		0.183398	0	0	1		-0.487805	0	0	1		-0.576737	0	0	1
					2.72248	1	0	0		-0.0892857	0	0	1		-0.234015	0	0	1		0	0	0	1
					1.00198	0	0	1		0.180985	0	0	1		0	0	0	1		-0.489865	0	0	1
					0.187871	0	0	1		-0.0892857	0	0	1		-0.243902	0	0	1		0.27027	0	0	1
					-1.49637	0	1	0		0	0	0	1		3.79367	1	0	0		-7.48552	0	1	0
					1.23929	0	0	1		-0.222008	0	0	1		6.55241	1	0	0		-0.178571	0	0	1
					0.405405	0	0	1		-0.533301	0	0	1		-2.53461	0	1	0		-1.02317	0	0	1
					-0.121951	0	0	1		0.318533	0	0	1		-0.243902	0	0	1		-1.17761	0	0	1
					-0.853659	0	1	0		-0.0410232	0	0	1		0	0	0	1		-0.668436	0	0	1
					-0.487805	0	0	1		0	0	0	1		0.0131839	0	0	1		-0.936293	0	0	1
					-0.435069	0	0	1		0.0458494	0	0	1		-0.537245	0	0	1		-1.51062	0	0	1
					-0.108767	0	0	1		0.135135	0	0	1		10.4285	1	0	0		-1.56129	0	1	0
					-0.108767	0	0	1		0	0	0	1		-0.448253	0	0	1		0	0	0	1
					0.135135	0	0	1		2.50483	1	0	0		-0.0659196	0	0	1		0.767375	0	0	1
					-0.395517	0	0	1		-0.704633	0	0	1		6.71391	1	0	0		-0.400579	0	0	1
					0.131839	0	0	1		-0.757722	0	0	1		-1.3975	0	1	0		-1.59266	0	1	0
					-1.78972	0	1	0		-0.0892857	0	0	1		12.8708	1	0	0		0	0	0	1
					-1.46671	0	0	1		-0.127896	0	0	1		6.81938	1	0	0		0.27751	0	0	1
					-0.735003	0	0	1		0.82529	0	0	1		3.3586	1	0	0		0	0	0	1
					-1.47321	0	0	1		0.361969	0	0	1		0	0	0	1		-2.9971	0	1	0
					0.0178571	0	0	1		-0.311293	0	0	1		0.405405	0	0	1		-0.0434363	0	0	1
					0.526786	0	0	1		-0.0796332	0	0	1		0.418589	0	0	1		1.68195	1	0	0
					0.75	0	0	1		-0.444015	0	0	1		-0.731707	0	0	1		-1.27654	0	1	0
					-0.0535714	0	0	1		-0.287162	0	0	1		0.553724	0	0	1		0.0458494	0	0	1
					1.73214	0	0	1		0.0482625	0	0	1		0.0527357	0	0	1		-1.10763	0	0	1
					-0.142857	0	0	1		-0.0410232	0	0	1		0.135135	0	0	1		0.226834	0	0	1
					0.223214	0	0	1		0.094112	0	0	1		0.135135	0	0	1		7.28282	1	0	0
					0.196429	0	0	1		-0.130309	0	0	1		0.148319	0	0	1		1.45753	0	0	1
					0.401786	0	0	1		-0.30888	0	0	1		-1.09756	0	1	0		-0.535714	0	0	1
					0.258929	0	0	1		-0.827703	0	0	1		-0.487805	0	0	1		-1.20174	0	0	1
					0.223214	0	0	1		-0.868726	0	0	1		-1.73214	0	0	1		0.637066	0	0	1
					-0.830357	0	0	1		-0.258205	0	0	1		0.732143	0	0	1		1.41168	0	0	1
					0.285714	0	0	1		-0.299228	0	0	1		-0.366071	0	0	1		-0.357143	0	0	1
					-1.17857	0	0	1		-0.0892857	0	0	1		1.36607	0	0	1		1.80261	1	0	0
					0.508929	1	0	0		-0.0434363	0	0	1		-0.151786	0	0	1		6.4527	1	0	0
					0.607143	1	0	0		-0.267857	0	0	1		7.40179	1	0	0		-0.0892857	0	0	1
					2.875	1	0	0		0.333012	0	0	1		0.901786	0	0	1		-0.0892857	0	0	1
					0.107143	0	0	1		-0.0892857	0	0	1		-0.580357	0	0	1		0	0	0	1
					1.04464	0	0	1		-0.178571	0	0	1		-0.455357	0	0	1		9.49324	1	0	0
					3.02679	1	0	0		1.99083	0	0	1		0.419643	0	0	1		-0.644305	0	0	1
					-0.785714	0	1	0		-1.17278	0	0	1		0.875	0	0	1		5.84701	1	0	0
					8.03571	1	0	0		0.540541	0	0	1		4.47321	1	0	0		-0.212355	0	0	1
					0	0	0	1		-0.0892857	0	0	1		1.70536	1	0	0		0	0	0	1
					0.00892857	0	0	1		-0.178571	0	0	1		-1.36607	0	1	0		0.446429	0	0	1
					8.10714	1	0	0		-0.0844595	0	0	1		-0.848214	0	0	1		-0.0434363	0	0	1
					0.901786	0	0	1		0.135135	0	0	1		1.13393	0	0	1		8.07915	1	0	0
					0.535714	0	0	1		-0.813224	0	0	1		-1.16964	0	0	1		0.50917	0	0	1
					0	0	0	1		-0.267857	0	0	1		-0.133929	0	0	1		0.00723938	0	0	1
					-1.02679	0	1	0		-0.0892857	0	0	1		-0.151786	0	0	1		-0.844595	0	0	1
					-0.3125	0	0	1		-1.37066	0	0	1		-0.839286	0	0	1		10.8904	1	0	0
					5.05357	1	0	0		0	0	0	1		3.1875	1	0	0		-1.361	0	0	1
					1.59821	1	0	0		0.11289	0	0	1		-0.517857	0	0	1		-4.41602	0	1	0
					-0.294643	0	0	1		1.6133	1	0	0		-0.821429	0	1	0		0.849421	0	0	1
					5.77679	1	0	0		7.26396	1	0	0		-1.03571	0	0	1		0.936293	0	0	1
					0.0625	0	0	1		-0.0595238	0	0	1		1.13393	1	0	0		0.670849	0	0	1
					-0.75	0	0	1		1.45525	1	0	0		0.857143	0	0	1		-0.34749	0	0	1
					0.0892857	0	0	1		-0.995484	0	0	1		0	0	0	1		-0.222008	0	0	1
					-0.419643	0	0	1		4.85222	1	0	0		0.0625	0	0	1		-1.56129	0	1	0
					-1.96429	0	1	0		9.85222	1	0	0		-0.0178571	0	0	1		2.67616	0	0	1
					1.55357	0	0	1		-1.46346	0	1	0		13.0089	1	0	0		7.09459	1	0	0
					-1.4375	0	0	1		2.75657	1	0	0		-0.276786	0	0	1		-0.0748069	0	0	1
					2.125	0	0	1		-0.3633	0	0	1		0.205357	0	0	1		-2.26834	0	0	1
					0.0982143	0	0	1		-0.89491	0	0	1		-0.553571	0	0	1		-4.38707	0	1	0
					4.10714	1	0	0		-1.67898	0	1	0		-0.241071	0	0	1		-0.66361	0	0	1
					-0.258929	0	0	1		2.68883	1	0	0		-0.0357143	0	0	1		-0.8639	0	0	1
					-1.23214	0	0	1		-0.91133	0	0	1		0.875	0	0	1		-0.132722	0	0	1
					0.946429	0	0	1		-2.66626	0	1	0		0.401786	0	0	1		4.15299	1	0	0
					-1.58036	0	0	1		0.722496	0	0	1		-0.232143	0	0	1		0.0458494	0	0	1
					0.6875	0	0	1		0.133415	0	0	1		-0.1875	0	0	1		0.711873	0	0	1
					-0.642857	0	0	1		-0.125205	0	0	1		0.00892857	0	0	1		1.94498	1	0	0
					-1.34821	0	0	1		1.78161	0	0	1		0.0803571	0	0	1		-0.801158	0	1	0
					-2.125	0	1	0		0.995484	1	0	0		0.366071	0	0	1		0.0458494	0	0	1
					-0.580357	0	0	1		-0.045156	0	0	1		-0.160714	0	0	1		0	0	0	1
					-0.776786	0	0	1		0.763547	0	0	1		-0.330357	0	0	1		-0.8639	0	0	1
					-1.91071	0	1	0		-1.0899	0	1	0		0.508929	0	0	1		5.13031	1	0	0
					-0.419643	0	0	1		1.18842	0	0	1		1.71429	1	0	0		-0.176158	0	0	1
					3.91071	1	0	0		-0.461823	0	0	1		0.5625	0	0	1		-4.25676	0	1	0
					-0.973214	0	0	1		1.04269	0	0	1		-0.8125	0	0	1		0.0458494	0	0	1
					-0.0625	0	0	1		5.4064	1	0	0		-0.258929	0	0	1		0.0458494	0	0	1
					0.794643	0	0	1		0.272989	0	0	1		-0.125	0	0	1		14.0347	1	0	0
					-0.00892857	0	0	1		0.186782	0	0	1		-4.95536	0	1	0		0.00482625	0	0	1
					-0.776786	0	0	1		-0.0821018	0	0	1		-2.34821	0	1	0		2.8499	1	0	0
					-0.160714	0	0	1		2.07718	1	0	0		-1.375	0	1	0		-1.11486	0	0	1
					-0.142857	0	0	1		0.531609	0	0	1		-0.794643	0	1	0		-0.400579	0	0	1
					-0.0982143	0	0	1		2.75452	1	0	0		-2.60714	0	1	0		-0.30888	0	0	1
					0.723214	0	0	1		-0.125205	0	0	1		-0.9375	0	1	0		0.135135	0	0	1
					0.598214	0	0	1		-0.428982	0	0	1		-0.625	0	1	0		0	0	0	1
					-0.0982143	0	0	1		1.20895	0	0	1		11.6518	1	0	0		0	0	0	1
					-0.160714	0	0	1		-0.0389984	0	0	1		20.4911	1	0	0		-0.668436	0	0	1
					-0.517857	0	0	1		-0.21757	0	0	1		4.66071	1	0	0		-0.0892857	0	0	1
					-0.107143	0	0	1		0.279146	0	0	1		3.24107	1	0	0		3.96477	1	0	0
					0.741071	0	0	1		-0.270936	0	0	1		0	0	0	1		-0.0892857	0	0	1
					-0.142857	0	0	1		0.461823	0	0	1		-0.214286	0	0	1		0.994208	0	0	1
					3.47321	1	0	0		-0.0923645	0	0	1		-1.9375	0	1	0		-1.11043	0	0	1
					-0.705357	0	0	1		1.95608	1	0	0		13.3839	1	0	0		-1.59688	0	0	1
					-0.464286	0	0	1		-0.116995	0	0	1		0.116071	0	0	1		-1.47578	0	1	0
					-0.116071	0	0	1		-0.0923645	0	0	1		3.50893	1	0	0		-1.18637	0	0	1
					-1.21429	0	0	1		0.285304	0	0	1		-5.48214	0	1	0		6.81856	0	0	1
					0.1875	0	0	1		0.665025	0	0	1		6	1	0	0		0.0266831	0	0	1
					-0.410714	0	0	1		-0.211412	0	0	1		-0.5625	0	1	0		-2.28859	0	0	1
					2.07143	0	0	1		-0.316092	0	0	1		-0.276786	0	0	1		-0.658867	0	0	1
					0.223214	0	0	1		-0.320197	0	0	1		0.0178571	0	0	1		1.27668	0	0	1
					1.08036	0	0	1		1.28079	1	0	0		-1.25893	0	0	1		-2.30296	0	1	0
					-0.598214	0	0	1		0.252463	0	0	1		-1.30357	0	0	1		4.43144	1	0	0
					2.58036	0	0	1		1.96223	1	0	0		-4.8125	0	1	0		-0.00615764	0	0	1
					-0.116071	0	0	1		0.823071	1	0	0		-6.125	0	1	0		-1.72619	0	1	0
					-0.142857	0	0	1		-0.158046	0	0	1		2.10714	1	0	0		-0.531609	0	0	1
					-0.401786	0	0	1		0.172414	0	0	1		-0.241071	0	0	1		1.0509	1	0	0
					-0.0714286	0	0	1		0.890805	0	0	1		1.72321	1	0	0		0.925698	0	0	1
					-1.85714	0	0	1		0.970854	0	0	1		-1.75893	0	1	0		-2.93514	0	1	0
					-0.660714	0	0	1		-0.0513136	0	0	1		-0.428571	0	0	1		0.022578	0	0	1
					-0.0446429	0	0	1		-0.0595238	0	0	1		11.2411	1	0	0		1.58867	1	0	0
					-0.375	0	0	1		0.0533662	0	0	1		-3.41964	0	1	0		0	0	0	1
					0.339286	0	0	1		0.106732	0	0	1		3.95536	1	0	0		1.50041	1	0	0
					-0.125	0	0	1		-0.119048	0	0	1		-1.36607	0	1	0		-9.34729	0	1	0
					-0.3125	0	0	1		0.0800493	0	0	1		2.25893	1	0	0		0.170361	0	0	1
					-0.607143	0	0	1		-0.0656814	0	0	1		-1.24107	0	1	0		-2.69499	0	1	0
					-0.785714	0	0	1		0.829228	1	0	0		3.49107	1	0	0		-0.100575	0	0	1
					-0.178571	0	0	1		0.0410509	0	0	1		-1.25	0	0	1		0.525452	0	0	1
					-0.705357	0	0	1		-0.1211	0	0	1		-1.54464	0	1	0		0.0800493	0	0	1
					-0.285714	0	0	1		0	0	0	1		-0.553571	0	1	0		0.0862069	0	0	1
					-0.241071	0	0	1		0.478243	0	0	1		-1.01786	0	1	0		0.11289	0	0	1
					0.303571	0	0	1		-0.151888	0	0	1		-0.696429	0	0	1		-0.44335	0	0	1
					-0.401786	0	0	1		-0.119048	0	0	1		-0.526786	0	0	1		-0.0595238	0	0	1
					-1.74107	0	0	1		0.139573	0	0	1		-1.16964	0	1	0		-0.0759442	0	0	1
					-2.39286	0	0	1		0.139573	0	0	1		-0.464286	0	0	1		13.0686	1	0	0
					0.142857	0	0	1		1.20484	0	0	1		0.767857	0	0	1		0	0	0	1
					0.392857	0	0	1		0.213465	0	0	1		-0.696429	0	0	1		-1.289	0	1	0
					-0.75	0	0	1		0.0738916	0	0	1		-0.589286	0	0	1		-0.119048	0	0	1
					-1.45536	0	0	1		-0.123153	0	0	1		5.73214	1	0	0		-0.515189	0	0	1
					0.0178571	0	0	1		-0.416667	0	0	1		-0.0267857	0	0	1		-0.33046	0	0	1
					-0.392857	0	0	1		-0.211412	0	0	1		-0.142857	0	0	1		-4.27545	0	0	1
					-0.294643	0	0	1		-0.426929	0	0	1		0.294643	0	0	1		0	0	0	1
					-0.741071	0	1	0		-0.119048	0	0	1		-0.392857	0	0	1		0.46798	0	0	1
					0.0892857	0	0	1		-0.357143	0	0	1		1.05357	1	0	0		0.0862069	0	0	1
					-0.8125	0	1	0		0.0205255	0	0	1		-0.705357	0	0	1		0.816913	0	0	1
					-0.276786	0	0	1		0.396635	0	0	1		-1.64286	0	1	0		3.52217	1	0	0
					0.0535714	0	0	1		0.408654	0	0	1		-0.00892857	0	0	1		29.0476	1	0	0
					-0.3125	0	0	1		0.691106	0	0	1		0.00892857	0	0	1		-0.515189	0	0	1
					3.23214	1	0	0		0.258413	0	0	1		-0.151786	0	0	1		0	0	0	1
					-0.0625	0	0	1		0.486779	0	0	1		0.00892857	0	0	1		4.30829	1	0	0
					0	0	0	1		0.16226	0	0	1		-1.0625	0	1	0		-0.644499	0	0	1
					-0.0625	0	0	1		0.643029	0	0	1		0.0178571	0	0	1		1.40599	1	0	0
					0	0	0	1		-0.102163	0	0	1		0.3125	0	0	1		-0.560345	0	0	1
					-0.3125	0	0	1		-0.450721	0	0	1		1.72321	0	0	1		0.656814	1	0	0
					-1.09821	0	0	1		1.06971	0	0	1		-0.125	0	0	1		0.983169	1	0	0
					-0.178571	0	0	1		0.360577	0	0	1		1.97321	0	0	1		-3.85468	0	1	0
					-0.1875	0	0	1		-0.0600962	0	0	1		-0.741071	0	0	1		-0.133415	0	0	1
					0.00892857	0	0	1		-0.15625	0	0	1		0.232143	0	0	1		3.3908	1	0	0
					-0.0625	0	0	1		2.8125	1	0	0		-2.01786	0	1	0		11.874	1	0	0
					-0.0357143	0	0	1		-0.354567	0	0	1		-0.0535714	0	0	1		-2.48358	0	1	0
					-0.482143	0	0	1		0.576923	0	0	1		0.0714286	0	0	1		11.6359	1	0	0
					-0.0267857	0	0	1		-0.78726	0	0	1		0.00892857	0	0	1		1.53941	1	0	0
					-0.705357	0	1	0		-0.600962	0	0	1		-1.52679	0	1	0		4.8358	1	0	0
					0.00892857	0	0	1		1.73678	1	0	0		-3.8125	0	1	0		5.61782	1	0	0
					-0.0446429	0	0	1		2.68029	1	0	0		0.0535714	0	0	1		-0.342775	0	0	1
					0.0982143	0	0	1		2.66827	1	0	0		-1.15179	0	0	1		0.186782	0	0	1
					-0.339286	0	0	1		-0.216346	0	0	1		-1.29464	0	0	1		0.0862069	0	0	1
					-0.0803571	0	0	1		0.438702	0	0	1		-0.0446429	0	0	1		22.1716	1	0	0
					-0.116071	0	0	1		0.673077	1	0	0		-0.0535714	0	0	1		4.74138	1	0	0
					0	0	0	1		-0.925481	0	0	1		0.0625	0	0	1		0.632184	0	0	1
					0	0	0	1		-0.498798	0	0	1		0.642857	0	0	1		0.186782	0	0	1
					-0.0625	0	0	1		-0.558894	0	0	1		-1.90179	0	1	0		8.14245	1	0	0
					-0.919643	0	0	1		-0.0600962	0	0	1		-0.75	0	1	0		-0.535714	0	0	1
					-0.0625	0	0	1		13.2212	1	0	0		34.875	1	0	0		-0.178571	0	0	1
					0.455357	0	0	1		-0.0841346	0	0	1		-0.580357	0	1	0		-0.45156	0	0	1
					0	0	0	1		-0.102163	0	0	1		-0.732143	0	1	0		-2.62521	0	1	0
					0.223214	0	0	1		-0.120192	0	0	1		-1.54464	0	1	0		-0.0882594	0	0	1
					-0.0803571	0	0	1		-0.492788	0	0	1		1.60714	1	0	0		-3.17118	0	1	0
					0.0892857	0	0	1		-0.528846	0	0	1		0.0803571	0	0	1		0.706076	0	0	1
					0	0	0	1		0.486779	0	0	1		0.00892857	0	0	1		-5.00821	0	1	0
					0.116071	0	0	1		-0.769231	0	0	1		-0.0625	0	0	1		-0.342775	0	0	1
					-0.75	0	1	0		-0.180288	0	0	1		-1.10714	0	1	0		-0.591133	0	0	1
					-0.3125	0	0	1		-0.378606	0	0	1		-0.821429	0	1	0		-1.42857	0	1	0
					-0.1875	0	0	1		-0.522837	0	0	1		0.919643	0	0	1		-1.26847	0	1	0
					0	0	0	1		-0.168269	0	0	1		-1.57143	0	1	0		2.53284	1	0	0
					-0.125	0	0	1		0.528846	0	0	1		1.04464	0	0	1		-2.11207	0	0	1
					0.107143	0	0	1		-0.138221	0	0	1		-1.66964	0	1	0		0.316092	0	0	1
					-0.25	0	0	1		1.73678	0	0	1		1.13393	1	0	0		0.722496	0	0	1
					-0.366071	0	0	1		-3.55769	0	1	0		1.11607	1	0	0		0.344828	0	0	1
					0.169643	0	0	1		2.13341	0	0	1		-0.151786	0	0	1		0.11289	0	0	1
					0	0	0	1		2.35577	1	0	0		0.25	0	0	1		2.46511	1	0	0
					-1.39286	0	0	1		1.67668	0	0	1		0.0625	0	0	1		-1.86371	0	0	1
					-0.392857	0	0	1		-0.901442	0	0	1		-0.0625	0	0	1		9.11741	1	0	0
					-0.63408	0	0	1		4.9399	1	0	0		-5.70536	0	1	0		-1.02833	0	0	1
					-0.219431	0	0	1		1.92308	1	0	0		0.0178571	0	0	1		2.47332	1	0	0
					3.25817	0	0	1		0.0961538	0	0	1		1.17857	0	0	1		0.876437	0	0	1
					2.49849	0	0	1		-0.841346	0	0	1		0.151786	0	0	1		4.03736	1	0	0
					0.175545	0	0	1		-2.09736	0	1	0		-0.1875	0	0	1		-0.170361	0	0	1
					0	0	0	1		-0.282452	0	0	1		1.25893	1	0	0		-0.0595238	0	0	1
					0.635593	0	0	1		1.15385	0	0	1		-1.11607	0	1	0		0	0	0	1
					-0.331416	0	0	1		0.228365	0	0	1		-2.02679	0	1	0		-0.151888	0	0	1
					-0.773305	0	0	1		1.00962	1	0	0		0.0714286	0	0	1		1.30131	1	0	0
					0.531174	0	0	1		0.426683	0	0	1		0.169643	0	0	1		1.9335	1	0	0
					0.0847458	0	0	1		-0.258413	0	0	1		-0.267857	0	0	1		-0.0595238	0	0	1
					-0.201271	0	0	1		-0.174279	0	0	1		-0.508929	0	0	1		-0.151888	0	0	1
					-0.178571	0	0	1		-0.126202	0	0	1		-0.830357	0	1	0		0.0862069	0	0	1
					-0.0968523	0	0	1		6.02764	1	0	0		-0.0272397	0	0	1		-0.416667	0	0	1
					0.983656	0	0	1		3.2512	1	0	0		0.668886	0	0	1		-0.125205	0	0	1
					4.12379	1	0	0		3.16106	1	0	0		0.0484262	0	0	1		0.11289	0	0	1
					1.44522	0	0	1		1.11779	0	0	1		-0.6704	0	0	1		0	0	0	1
					0.740012	0	0	1		5.97957	1	0	0		-0.450969	0	0	1		0.1211	0	0	1
					1.04722	0	0	1		2.07933	0	0	1		-0.192191	0	0	1		9.64696	1	0	0
					-0.608354	0	0	1		0.15024	0	0	1		2.3411	0	0	1		-1.06527	0	0	1
					3.86955	0	0	1		-0.222356	0	0	1		0	0	0	1		-0.373563	0	0	1
					1.93251	1	0	0		0	0	0	1		0.414649	0	0	1		0.0862069	0	0	1
					-0.148305	0	0	1		0.258413	0	0	1		1.69189	0	0	1		-0.779967	0	1	0
					4.45672	0	0	1		0.528846	0	0	1		0.254237	0	0	1		-0.47619	0	0	1
					0.723366	0	0	1		-0.102163	0	0	1		2.04146	1	0	0		-0.54803	0	0	1
					0.476695	0	0	1		-1.34615	0	0	1		0.189165	0	0	1		-1.23358	0	0	1
					0.841404	0	0	1		-1.00361	0	0	1		6.55872	1	0	0		1.00369	0	0	1
					-2.06416	0	1	0		-0.15625	0	0	1		0.133172	0	0	1		12.2886	1	0	0
					0	0	0	1		-0.0600962	0	0	1		-1.02906	0	0	1		0.381773	0	0	1
					-0.723366	0	1	0		-0.240385	0	0	1		1.46489	0	0	1		0.342775	0	0	1
					0.895884	1	0	0		1.58053	1	0	0		0.249697	0	0	1		-0.482348	0	0	1
					-0.0892857	0	0	1		-0.234375	0	0	1		1.05176	1	0	0		0.453612	0	0	1
					-0.727906	0	0	1		-0.216346	0	0	1		-0.66132	0	0	1		-0.958539	0	1	0
					0.516041	0	0	1		2.45793	0	0	1		-0.281477	0	0	1		-0.0595238	0	0	1
					0.115012	0	0	1		0.0180288	0	0	1		-0.0892857	0	0	1		2.19622	1	0	0
					0.0802058	0	0	1		0.871394	0	0	1		-0.0499395	0	0	1		-0.151888	0	0	1
					0.137712	0	0	1		-0.078125	0	0	1		14.4582	1	0	0		0.414614	0	0	1
					-0.214891	0	0	1		2.60817	0	0	1		24.9834	1	0	0		-0.238095	0	0	1
					-0.276937	0	0	1		-0.15625	0	0	1		1.90829	0	0	1		-0.966749	0	0	1
					0.0711259	0	0	1		-0.15625	0	0	1		1.56931	1	0	0		2.48358	1	0	0
					0.090799	0	0	1		0.126202	0	0	1		0.565981	0	0	1		-0.211412	0	0	1
					0.0590194	0	0	1		-0.576923	0	0	1		6.01998	1	0	0		-0.270936	0	0	1
					0.803571	0	0	1		-0.078125	0	0	1		4.52936	1	0	0		0	0	0	1
					1.10321	0	0	1		2.99279	1	0	0		-1.16979	0	1	0		-0.238095	0	0	1
					-0.553874	0	0	1		0.180288	0	0	1		-4.42948	0	1	0		-1.86298	0	1	0
					-0.608354	0	0	1		-0.138221	0	0	1		0.329903	0	0	1		-2.13942	0	1	0
					-0.393462	0	0	1		-0.15625	0	0	1		1.15466	0	0	1		-0.739183	0	0	1
					1.23941	0	0	1		-0.15625	0	0	1		-1.71005	0	1	0		-0.0540865	0	0	1
					0.139225	0	0	1		1.44832	1	0	0		6.4316	1	0	0		-2.51803	0	1	0
					-0.438862	0	0	1		1.64062	1	0	0		14.6489	1	0	0		-1.8149	0	0	1
					0.325363	0	0	1		-0.138221	0	0	1		-0.107446	0	0	1		-1.24399	0	0	1
					0.570521	0	0	1		-0.835337	0	0	1		14.3932	1	0	0		-2.02524	0	1	0
					-0.0892857	0	0	1		0.360577	0	0	1		0.673426	0	0	1		0.925481	0	0	1
					-0.535714	0	0	1		0.522837	0	0	1		-0.125605	0	0	1		-0.336538	0	0	1
					-0.322337	0	0	1		-0.336538	0	0	1		4.39619	1	0	0		-0.46875	0	0	1
					-0.0675676	0	0	1		0.240385	0	0	1		7.23214	1	0	0		-1.09976	0	0	1
					1.71815	0	0	1		-0.132212	0	0	1		3.52754	1	0	0		-3.04087	0	1	0
					-2.09701	0	1	0		1.40024	1	0	0		-3.24607	0	1	0		0.588942	0	0	1
					-1.13658	0	0	1		2.3738	0	0	1		6.06386	1	0	0		-0.757212	0	0	1
					0	0	0	1		-0.0420673	0	0	1		9.97125	1	0	0		-0.216346	0	0	1
					-0.0892857	0	0	1		-0.078125	0	0	1		-0.764225	0	0	1		-3.51562	0	0	1
					-10.0507	0	0	1		0.0540865	0	0	1		2.52724	1	0	0		-0.871394	0	0	1
					-0.0892857	0	0	1		0.0961538	0	0	1		1.61017	1	0	0		0.078125	0	0	1
					0.0916988	0	0	1		0	0	0	1		9.95309	1	0	0		4.3149	0	0	1
					-0.622587	0	0	1		-0.234375	0	0	1		11.993	1	0	0		-0.685096	0	0	1
					-0.357143	0	0	1		0.0961538	0	0	1		2.17161	1	0	0		1.46635	1	0	0
					0	0	0	1		-0.078125	0	0	1		0	0	0	1		-2.53005	0	1	0
					0.58639	0	0	1		-0.456731	0	0	1		-0.519068	0	0	1		0.144231	0	0	1
					-0.267857	0	0	1		0.210337	0	0	1		0.552361	0	0	1		2.20553	0	0	1
					-0.791506	0	0	1		-0.0360577	0	0	1		4.80327	1	0	0		-1.34014	0	0	1
					-0.97973	0	0	1		0	0	0	1		7.73608	1	0	0		0.360577	0	0	1
					-0.209942	0	0	1		-0.438702	0	0	1		0.89891	0	0	1		2.45793	1	0	0
					0.66361	0	0	1		-1.58597	0	1	0		10.6038	1	0	0		-4.33894	0	0	1
					-0.207529	0	0	1		-0.179427	0	0	1		-0.196731	0	0	1		-0.192308	0	0	1
					-0.70222	0	0	1		0	0	0	1		-0.460048	0	0	1		3.46755	1	0	0
					3.34218	0	0	1		-0.422146	0	0	1		18.184	1	0	0		-2.81851	0	1	0
					4.14575	1	0	0		3.06255	1	0	0		-0.0680993	0	0	1		-1.09375	0	0	1
					-0.0651544	0	0	1		-1.01942	0	1	0		-1.00484	0	1	0		1.21995	0	0	1
					2.81853	0	0	1		1.53742	1	0	0		-0.272397	0	0	1		-2.80649	0	1	0
					0.581564	0	0	1		-2.53718	0	1	0		11.7827	1	0	0		-0.276442	0	0	1
					0.135135	0	0	1		0.351481	0	0	1		-1.43765	0	1	0		-1.92909	0	0	1
					2.74614	1	0	0		0.776085	1	0	0		-1.95672	0	1	0		3.64784	1	0	0
					0.475386	0	0	1		7.52243	1	0	0		1.74788	1	0	0		0.414663	0	0	1
					2.54585	1	0	0		-0.576994	0	0	1		10.9821	1	0	0		2.8726	1	0	0
					0.422297	0	0	1		-0.436893	0	1	0		-3.07657	0	0	1		0.00600962	0	0	1
					1.11486	0	0	1		4.59998	1	0	0		18.8696	1	0	0		-0.282452	0	0	1
					3.22876	1	0	0		0.906354	0	0	1		0	0	0	1		-2.08534	0	0	1
					0.562259	0	0	1		-0.00430134	0	0	1		-0.867131	0	0	1		-0.324519	0	0	1
					-0.446429	0	0	1		1.88091	0	0	1		2.82082	1	0	0		0.114183	0	0	1
					-1.88707	0	0	1		-0.179427	0	0	1		0.0635593	0	0	1		-1.23798	0	0	1
					0.781853	0	0	1		0.137028	0	0	1		0.398002	0	0	1		-0.685096	0	0	1
					-0.35473	0	0	1		0.736144	1	0	0		0.189165	0	0	1		-0.438702	0	0	1
					-0.265444	0	0	1		-1.09991	0	1	0		-0.31477	0	0	1		-0.114183	0	0	1
					-0.35473	0	0	1		-0.213224	0	0	1		0	0	0	1		-12.3678	0	1	0
					6.88707	1	0	0		5.83938	1	0	0		-1.30902	0	1	0		-3.05288	0	1	0
					1.78089	1	0	0		0.897751	0	0	1		-2.68311	0	0	1		-1.23197	0	0	1
					5.86873	1	0	0		3.11724	1	0	0		-1.24697	0	1	0		2.51803	0	0	1
					1.66023	0	0	1		-0.0485437	0	0	1		0	0	0	1		-0.751202	0	0	1
					0.0482625	0	0	1		-0.173283	0	0	1		0.791465	0	0	1		2.04327	0	0	1
					-0.248552	0	0	1		4.29151	1	0	0		7.72397	1	0	0		-2.37981	0	0	1
					-0.178571	0	0	1		4.33329	1	0	0		0.298123	0	0	1		-2.01322	0	1	0
					-0.27027	0	0	1		-0.314612	0	0	1		9.13741	1	0	0		-1.01562	0	1	0
					-0.127896	0	0	1		0.750277	0	0	1		2.07173	1	0	0		-1.14183	0	0	1
					-0.521236	0	0	1		-1.82438	0	0	1		-1.0457	0	0	1		-1.41226	0	1	0
					2.04875	1	0	0		-1.57552	0	1	0		1.1138	0	0	1		-0.138221	0	0	1
					-0.453668	0	0	1		-0.521691	0	0	1		-0.375303	0	0	1		2.89663	0	0	1
					3.10811	1	0	0		-0.0577608	0	0	1		0.714286	0	0	1		-0.15625	0	0	1
					-0.0361969	0	0	1		-1.10667	0	1	0		1.49667	1	0	0		-0.216346	0	0	1
					-0.176158	0	0	1		2.14575	1	0	0		-0.00302663	0	0	1		-0.63101	0	0	1
					-0.178571	0	0	1		-0.635369	0	1	0		0.974576	0	0	1		1.14183	0	0	1
					0.226834	0	0	1		0.191102	0	0	1		2.41223	1	0	0		-0.679087	0	0	1
					3.11293	0	0	1		2.53349	1	0	0		0.0968523	0	0	1		-0.63101	0	0	1
					0	0	0	1		0.596043	0	0	1		1.18493	0	0	1		-0.120192	0	0	1
					-0.446429	0	0	1		-1.03171	0	0	1		-0.137712	0	0	1		-0.612981	0	0	1
					-0.711873	0	0	1		1.88829	0	0	1		-0.313257	0	0	1		0.234375	0	0	1
					4.56322	1	0	0		1.42559	1	0	0		0.900424	0	0	1		-2.40986	0	1	0
					-0.03861	0	0	1		-0.443652	0	0	1		0.186138	0	0	1		-1.99519	0	1	0
					1.87017	0	0	1		0.249478	0	0	1		0	0	0	1		-0.31851	0	0	1
					-0.295567	0	0	1		0.155463	0	0	1		-0.290557	0	0	1		3.42548	1	0	0
					0.311987	0	0	1		1.27996	0	0	1		-2.50605	0	1	0		1.03365	0	0	1
					0.11289	0	0	1		0.375445	0	0	1		-1.25151	0	0	1		0.877404	0	0	1
					4.61002	1	0	0		-0.0276515	0	0	1		-0.0892857	0	0	1		0.691106	1	0	0
					0.492611	0	0	1		1.56692	1	0	0		-0.107446	0	0	1		2.19952	0	0	1
					-2.05049	0	1	0		-0.555487	0	0	1		-0.290557	0	0	1		6.00361	1	0	0
					5.42077	1	0	0		-0.295563	0	0	1		-0.260291	0	0	1		4.79567	1	0	0
					1.69745	1	0	0		-0.386506	0	0	1		0	0	0	1		-7.99279	0	1	0
					-5.57266	0	0	1		0.0841834	0	0	1		-0.357143	0	0	1		-0.15625	0	0	1
					0.398194	0	0	1		-0.224284	0	0	1		-0.260291	0	0	1		0.534856	0	0	1
					-0.119048	0	0	1		0.13457	0	0	1		-0.111985	0	0	1		-0.823317	0	0	1
					0.0862069	0	0	1		0.578837	0	0	1		0	0	0	1		-1.38822	0	1	0
					-0.238095	0	0	1		7.3258	1	0	0		-0.107446	0	0	1		36.238	1	0	0
					0.0533662	0	0	1		2.25267	1	0	0		0	0	0	1		0	0	0	1
					4.79269	1	0	0		-1.02741	0	0	1		0.151332	0	0	1		-0.078125	0	0	1
					-2.74836	0	1	0		1.26152	0	0	1		-0.0892857	0	0	1		-0.0600962	0	0	1
					1.42652	1	0	0		-0.0823399	0	0	1		0.932203	1	0	0		-2.34375	0	1	0
					0.683498	0	0	1		1.68735	1	0	0		0.160412	0	0	1		-0.390625	0	0	1
					-0.0123153	0	0	1		0.432592	0	0	1		0	0	0	1		1.68269	1	0	0
					0.0102627	0	0	1		-0.878088	0	1	0		0	0	0	1		6.36418	1	0	0
					1.69335	1	0	0		0.0706649	0	0	1		0	0	0	1		0	0	0	1
					-0.0410509	0	0	1		0.868871	0	0	1		0.508475	1	0	0		7.16947	1	0	0
					2.38506	0	0	1		0.317685	0	0	1		-0.192191	0	0	1		-0.93149	0	0	1
					1.67898	0	0	1		-0.0380976	0	0	1		-0.496368	0	0	1		4.57332	1	0	0
					0.127258	0	0	1		-1.03847	0	0	1		2.12621	1	0	0		-0.546875	0	0	1
					12.2516	1	0	0		-1.41391	0	1	0		-0.272397	0	0	1		0.0180288	0	0	1
					6.95402	1	0	0		-0.116136	0	0	1		-0.00453995	0	0	1		-0.637019	0	0	1
					14.5608	1	0	0		0	0	0	1		0.0847458	0	0	1		-0.234375	0	0	1
					2.03818	1	0	0		-0.328947	0	0	1		2.37288	1	0	0		0.907452	0	0	1
					4.2344	1	0	0		1.65771	0	0	1		0	0	0	1		-3.61178	0	1	0
					2.19622	1	0	0		2.70663	0	0	1		0.254237	0	0	1		5.48678	1	0	0
					8.19581	1	0	0		-0.279837	0	0	1		0	0	0	1		-0.997596	0	1	0
					-0.116995	0	0	1		1.11008	0	0	1		-0.178571	0	0	1		-0.078125	0	0	1
					-3.93678	0	1	0		-0.0611564	0	0	1		-0.0892857	0	0	1		71.8209	1	0	0
					-0.184729	0	0	1		0.144552	0	0	1		1.66747	0	0	1		-0.823317	0	0	1
					-0.0595238	0	0	1		0.0185322	0	0	1		-0.207529	0	0	1		-0.120192	0	0	1
					-0.309934	0	0	1		0.0704225	0	0	1		-0.178571	0	0	1		-0.078125	0	0	1
					4.19745	1	0	0		3.28762	1	0	0		-0.501931	0	0	1		0.667067	0	0	1
					-1.61535	0	0	1		-0.296516	0	0	1		-0.267857	0	0	1		4.28486	1	0	0
					0.710181	0	0	1		0.577279	0	0	1		-0.625	0	0	1		-0.0420673	0	0	1
					0.00205255	0	0	1		-0.390104	0	0	1		-0.436776	0	0	1		1.8149	0	0	1
					-0.0595238	0	0	1		-0.126946	0	0	1		-1.77124	0	0	1		-5.03005	0	1	0
					0.0862069	0	0	1		0.150111	0	0	1		-0.357143	0	0	1		0.0540865	0	0	1
					-1.17611	0	0	1		0	0	0	1		0	0	0	1		-5.87139	0	1	0
					-0.357143	0	0	1		-2.87713	0	1	0		3.26255	1	0	0		0.450721	0	0	1
					0.0205255	0	0	1		1.93662	0	0	1		-0.714286	0	0	1		15.613	0	0	1
					-0.125205	0	0	1		1.59007	1	0	0		5.00241	1	0	0		12.4159	1	0	0
					0.439245	0	0	1		-1.57709	0	0	1		0	0	0	1		-0.390625	0	0	1
					0.432692	0	0	1		3.07357	0	0	1		0.00241313	0	0	1		-0.138221	0	0	1
					1.44832	1	0	0		-0.0611564	0	0	1		-1.24759	0	1	0		-0.198317	0	0	1
					-1.19591	0	0	1		-0.0657895	0	0	1		5.13514	1	0	0		-2.1875	0	1	0
					2.1875	1	0	0		-0.432728	0	0	1		-0.489865	0	0	1		-0.300481	0	0	1
					3.61779	1	0	0		5.04077	1	0	0		0.861486	0	0	1		2.72236	1	0	0
					-0.078125	0	0	1		1.76612	1	0	0		14.334	1	0	0		-0.46875	0	0	1
					0.835337	0	0	1		-0.564307	0	0	1		-0.222008	0	0	1		-3.125	0	0	1
					-0.192308	0	0	1		1.23332	1	0	0		-0.0892857	0	0	1		0	0	0	1
					2.19351	1	0	0		1.02576	0	0	1		0	0	0	1		-0.216346	0	0	1
					-0.216346	0	0	1		-0.296516	0	0	1		8.94788	1	0	0		-4.83774	0	1	0
					0.270433	0	0	1		0.802446	0	0	1		-0.0892857	0	0	1		-0.138221	0	0	1
					0.0961538	0	0	1		-0.691253	0	0	1		1.26448	1	0	0		4.7476	1	0	0
					0.727163	0	0	1		2.43143	1	0	0		0.960425	0	0	1		-0.108173	0	0	1
					1.65865	0	0	1		0.0796887	0	0	1		0.0120656	0	0	1		0.108173	0	0	1
					0.324519	0	0	1		0	0	0	1		7.09701	1	0	0		-2.65625	0	1	0
					1.21394	0	0	1		-3.10508	0	0	1		9.16023	1	0	0		2.07933	1	0	0
					-0.288462	0	0	1		0.00463306	0	0	1		-2.72201	0	1	0		-2.81851	0	1	0
					-0.203392	0	0	1		-0.489251	0	0	1		0.501931	0	0	1		-2.22957	0	0	1
					0.0165909	0	0	1		-1.67717	0	0	1		-0.0892857	0	0	1		-0.805288	0	1	0
					0.786531	0	0	1		0.546701	0	0	1		0	0	0	1		1.28606	0	0	1
					-0.353324	0	0	1		4.23462	0	0	1		-4.23504	0	1	0		-0.210337	0	0	1
					0.629225	0	0	1		1.27872	0	0	1		-0.446429	0	0	1		-3.26923	0	1	0
					-0.143788	0	0	1		0.23258	0	0	1		3.0333	1	0	0		0	0	0	1
					0.126582	0	0	1		-1.20089	0	0	1		5.736	1	0	0		-1.23197	0	0	1
					-6.36045	0	1	0		0.871942	0	0	1		-4.31467	0	1	0		-2.69832	0	1	0
					-0.120438	0	0	1		-0.306709	0	0	1		7.99469	1	0	0		0.222356	0	0	1
					-0.0854123	0	0	1		-0.0518903	0	0	1		-0.0434363	0	0	1		-0.991587	0	0	1
					-0.755807	0	0	1		0	0	0	1		0	0	0	1		-0.769231	0	0	1
					-0.363156	0	0	1		-0.131579	0	0	1		-0.178571	0	0	1		-0.360577	0	0	1
					-0.113678	0	0	1		-0.0101927	0	0	1		-1.5999	0	0	1		-0.588942	0	0	1
					-1.67814	0	1	0		-0.915493	0	0	1		-0.178571	0	0	1		-2.20553	0	1	0
					-0.255622	0	1	0		-0.126946	0	0	1		5.09411	1	0	0		1.72476	1	0	0
					0.908812	0	0	1		-0.578206	0	0	1		-7.84266	0	1	0		-0.198317	0	0	1
					1.11343	0	0	1		0.0185322	0	0	1		25.6733	1	0	0		-1.26202	0	1	0
					-0.0675925	0	0	1		0.506857	0	0	1		17.6255	1	0	0		-0.847356	0	1	0
					2.59002	1	0	0		-0.0806153	0	0	1		0	0	0	1		2.20553	1	0	0
					-0.0970874	0	0	1		-0.0472572	0	0	1		11.8822	1	0	0		-0.93149	0	0	1
					0.0104461	0	0	1		-0.518903	0	0	1		-0.0434363	0	0	1		0.180288	0	0	1
					0	0	0	1		0.215901	0	0	1		-0.0892857	0	0	1		-0.31851	0	0	1
					2.10274	1	0	0		-0.108414	0	0	1		0.135135	0	0	1		0.252404	0	0	1
					3.13199	1	0	0		-0.122313	0	0	1		-3.30357	0	1	0		1.35817	0	0	1
					0.415387	0	0	1		-0.0379911	0	0	1		-0.267857	0	0	1		-0.15625	0	0	1
					0	0	0	1		-0.460526	0	1	0		16.6675	1	0	0		-0.300481	0	0	1
					-0.201548	0	0	1		-0.85619	0	1	0		21.5468	1	0	0		-0.384615	0	0	1
					-0.0497726	0	0	1		-0.766308	0	1	0		0.723938	0	0	1		3.11899	1	0	0
					1.37889	1	0	0		-0.56894	0	0	1		1.22346	1	0	0		-0.108173	0	0	1
					0.122281	0	0	1		-0.000926612	0	0	1		-2.98263	0	1	0		-0.0120192	0	0	1
					0.0442423	0	0	1		0	0	0	1		-0.267857	0	0	1		0.192308	0	0	1
					-0.0485437	0	0	1		-0.582839	0	0	1		-3.52558	0	1	0		0.210337	0	0	1
					0.293106	0	0	1		0.00463306	0	0	1		27.8837	1	0	0		-0.61899	0	0	1
					3.67212	1	0	0		0	0	0	1		39.7418	1	0	0		-0.703125	0	0	1
					1.9694	0	0	1		-0.0657895	0	0	1		2.83784	1	0	0		-0.120192	0	0	1
					-0.570235	0	0	1		0.0704225	0	0	1		-0.35473	0	0	1		-0.078125	0	0	1
					1.63267	0	0	1		0.0704225	0	0	1		0	0	0	1		-0.456731	0	0	1
					0.065749	0	0	1		0.111193	0	0	1		-1.19932	0	0	1		-0.390625	0	0	1
					0.245791	0	0	1		0.0231653	0	0	1		3.59073	1	0	0		0.745192	0	0	1
					0.714022	0	0	1		-0.50315	0	0	1		-0.579151	0	0	1		0.324519	0	0	1
					0.328131	0	0	1		0.211268	0	0	1		-0.890444	0	0	1		0	0	0	1
					-0.079882	0	0	1		0.211268	0	0	1		23.6993	1	0	0		0.919471	1	0	0
					0.223055	0	0	1		0.211268	0	0	1		0.0458494	0	0	1		-1.44231	0	1	0
					1.26828	0	0	1		-0.197368	0	0	1		1.26931	0	0	1		-0.300481	0	0	1
					-0.479292	0	0	1		-0.324314	0	0	1		-3.12259	0	1	0		-0.3125	0	0	1
					1.46614	0	0	1		-0.131579	0	0	1		-0.535714	0	0	1		-0.15625	0	0	1
					0.279587	0	0	1		-0.889548	0	0	1		-2.45415	0	1	0		1.54447	0	0	1
					-1.47782	0	1	0		-0.705152	0	0	1		-0.982143	0	0	1		0	0	0	1
					0.0147474	0	0	1		-0.298369	0	0	1		8.03089	1	0	0		0	0	0	1
					0.0841834	0	0	1		-0.0657895	0	0	1		-2.57963	0	1	0		-0.901442	0	1	0
					0.877473	1	0	0		4.80757	1	0	0		-0.0892857	0	0	1		0.691106	1	0	0
					-0.283274	0	0	1		-1.03411	0	0	1		-4.65251	0	1	0		-0.078125	0	0	1
					-0.0485437	0	0	1		-0.0312891	0	0	1		-3.08639	0	0	1		-0.384615	0	0	1
					0.0632911	0	0	1		1.20463	0	0	1		-0.0892857	0	0	1		1.43029	0	0	1
					0.969236	1	0	0		1.90238	0	0	1		-0.444015	0	0	1		-0.108173	0	0	1
					0.22424	0	0	1		-0.0406758	0	0	1		25.7674	1	0	0		-1.48438	0	1	0
					-0.62083	0	0	1		-2.40926	0	1	0		-0.847008	0	0	1		0	0	0	1
					-0.420682	0	0	1		2.36546	1	0	0		-0.178571	0	0	1		-0.15625	0	0	1
					-0.0379911	0	0	1		-0.47403	0	0	1		-2.54344	0	1	0		-1.32812	0	1	0
					-0.45126	0	0	1		0.298811	0	0	1		-0.0892857	0	0	1		0	0	0	1
					0.719978	0	0	1		6.25156	1	0	0		-2.9416	0	1	0		-0.234375	0	0	1
					-0.724611	0	0	1		-0.0469337	0	0	1		11.2717	1	0	0		0.15024	0	0	1
					0.440141	0	0	1		0.125156	0	0	1		19.9155	1	0	0		1.70072	0	0	1
					0.727391	1	0	0		0.481852	0	0	1		1.36824	1	0	0		1.09375	0	0	1
					0.811712	1	0	0		4.48217	1	0	0		0.00241313	0	0	1		-0.15625	0	0	1
					-0.315048	0	0	1		6.52534	1	0	0		7.2056	0	0	1		0	0	0	1
					-1.59841	0	1	0		0.132979	0	0	1		1.18243	0	0	1		-0.528846	0	0	1
					-0.504077	0	0	1		8.94712	1	0	0		-3.69932	0	1	0		0	0	0	1
					0.593958	0	0	1		2.62359	1	0	0		7.28764	1	0	0		1.01562	1	0	0
					-2.16827	0	1	0		8.96902	1	0	0		-1.66506	0	0	1		-0.078125	0	0	1
					-0.108414	0	0	1		0	0	0	1		-2.59894	0	0	1		0.114183	0	0	1
					0.392884	0	0	1		-0.680538	0	0	1		-0.446429	0	0	1		1.07472	0	0	1
					0.250185	0	0	1		0.851064	1	0	0		-0.178571	0	0	1		12.3934	1	0	0
					-0.582839	0	1	0		-0.0954318	0	0	1		1.72297	0	0	1		0.879317	0	0	1
					-0.0657895	0	0	1		0.466208	0	0	1		1.69402	1	0	0		0.20032	0	0	1
					5.03799	0	0	1		0.0985607	0	0	1		-3.07432	0	1	0		0.806194	0	0	1
					0.425315	0	0	1		1.47059	0	0	1		-0.441602	0	0	1		-0.363156	0	0	1
					-2.00334	0	1	0		-0.0484981	0	0	1		-0.267857	0	0	1		6.51346	1	0	0
					-0.155671	0	0	1		0.0250313	0	0	1		10.8277	1	0	0		-1.6978	0	0	1
					0.0704225	0	0	1		0.63204	0	0	1		1.19932	0	0	1		-0.632911	0	0	1
					15.0982	1	0	0		-0.375469	0	0	1		11.7206	1	0	0		1.01266	0	0	1
					2.3536	1	0	0		-0.0610138	0	0	1		-0.241313	0	0	1		1.03601	0	0	1
					1.97461	1	0	0		3.76252	1	0	0		-0.953185	0	0	1		-0.219983	0	0	1
					-0.0426242	0	0	1		2.46715	0	0	1		-0.265444	0	0	1		-1.05137	0	0	1
					0.0185322	0	0	1		0	0	0	1		-0.564672	0	0	1		0.371144	0	0	1
					0.0157524	0	0	1		1.52847	0	0	1		-0.485039	0	0	1		-0.649502	0	0	1
					1.37973	0	0	1		-4.31477	0	0	1		-0.0337838	0	0	1		0.474376	0	0	1
					0.0176056	0	0	1		-0.147059	0	0	1		-3.62452	0	0	1		-0.0190488	0	0	1
					-0.929392	0	0	1		1.17178	0	0	1		-2.68822	0	0	1		0.027037	0	0	1
					0.191809	0	0	1		-0.0735294	0	0	1		-0.0434363	0	0	1		-0.51739	0	0	1
					-0.188102	0	0	1		0.871402	0	0	1		-0.0723938	0	0	1		2.14022	1	0	0
					1.72535	1	0	0		2.24812	0	0	1		-0.202703	0	0	1		-1.85019	0	0	1
					-0.0676427	0	0	1		-0.154881	0	0	1		-0.489865	0	0	1		-0.683913	0	1	0
					-1.62342	0	0	1		-0.0156446	0	0	1		-1.54923	0	1	0		-0.339806	0	1	0
					-1.51779	0	1	0		-2.17772	0	1	0		-0.608108	0	0	1		3.92774	1	0	0
					-0.198295	0	0	1		-2.23404	0	0	1		0.0482625	0	0	1		5.62369	1	0	0
					0.213121	0	0	1		-0.228411	0	0	1		1.36824	0	0	1		0.78776	0	0	1
					1.83191	1	0	0		-0.244055	0	0	1		0.366795	0	0	1		-0.673467	0	0	1
					0.305782	0	0	1		0.352003	0	0	1		1.5999	0	0	1		-0.728155	0	1	0
					0.00555967	0	0	1		-0.071965	0	0	1		-0.16168	0	0	1		-8.03429	0	1	0
					-0.694959	0	0	1		0.0531915	0	0	1		1.39961	1	0	0		-1.91041	0	1	0
					2.09785	1	0	0		-0.0735294	0	0	1		0.678089	0	0	1		-0.32936	0	0	1
					-0.131579	0	0	1		-1.49406	0	1	0		1.26931	0	0	1		5.75458	1	0	0
					8.27187	1	0	0		2.0291	1	0	0		0.810811	0	0	1		0	0	0	1
					-0.659748	0	0	1		0	0	0	1		0.907336	0	0	1		-0.168981	0	0	1
					0.351186	0	0	1		-0.366083	0	0	1		0.861486	0	0	1		-0.213224	0	0	1
					1.55764	1	0	0		-0.758761	0	0	1		-1.60473	0	1	0		1.42497	0	0	1
					0.909007	0	0	1		-0.292553	0	0	1		0.381274	0	0	1		4.62947	1	0	0
					0.421609	0	0	1		-0.0735294	0	0	1		3.59315	1	0	0		-0.371759	0	0	1
					-0.0759822	0	0	1		-0.220588	0	0	1		0.42471	0	0	1		-0.485437	0	1	0
					5.25574	1	0	0		0.610138	0	0	1		0	0	0	1		21.9196	1	0	0
					1.28058	1	0	0		-0.112641	0	0	1		-0.658784	0	0	1		0.293106	0	0	1
					0.34192	0	0	1		0.0328536	0	0	1		-2.44208	0	1	0		-4.80828	0	1	0
					0.722758	1	0	0		-0.220588	0	0	1		-2.07288	0	0	1		-5.90205	0	1	0
					2.03855	1	0	0		-0.497497	0	0	1		-1.30792	0	0	1		-0.405555	0	0	1
					0.275204	0	0	1		-0.591364	0	0	1		0.545367	0	0	1		-0.771169	0	1	0
					-0.0657895	0	0	1		-0.0563204	0	0	1		0.477799	0	0	1		-2.22686	0	1	0
					-0.851557	0	0	1		3.65457	1	0	0		-0.130309	0	0	1		-0.728155	0	1	0
					1.57617	1	0	0		-0.156446	0	0	1		0.0458494	0	0	1		0.52292	0	0	1
					0	0	0	1		-1.51439	0	0	1		0.726351	0	0	1		0.347794	0	0	1
					-0.296516	0	0	1		-2.64862	0	1	0		-0.574324	0	0	1		6.11159	1	0	0
					-0.56338	0	0	1		-2.86295	0	1	0		-0.0723938	0	0	1		-0.0337962	0	0	1
					0.722758	1	0	0		0.736859	0	0	1		-0.311293	0	0	1		-1.69903	0	1	0
					0.722758	0	0	1		4.70588	1	0	0		-0.847008	0	0	1		-1.35308	0	1	0
					0.140845	0	0	1		1.52691	0	0	1		-0.222008	0	0	1		-2.3006	0	1	0
					-0.808824	0	1	0		-1.12954	0	0	1		-0.267857	0	0	1		-7.90648	0	1	0
					5.4224	1	0	0		4.58229	1	0	0		0.135135	0	0	1		-0.582524	0	1	0
					0.819775	1	0	0		0.774406	0	0	1		0.00241313	0	0	1		-1.58965	0	1	0
					-0.628911	0	1	0		0.366083	0	0	1		-2.48793	0	0	1		-3.28622	0	1	0
					-0.294118	0	0	1		-0.743116	0	0	1		-1.19691	0	0	1		-0.0970874	0	0	1
					-0.170526	0	0	1		6.4878	1	0	0		0.731178	0	0	1		7.28893	1	0	0
					-0.56164	0	0	1		1.37985	0	0	1		-0.178571	0	0	1		-0.844292	0	1	0
					6.7913	1	0	0		-0.0265957	0	0	1		0	0	0	1		-0.285117	0	0	1
					-6.12797	0	1	0		0.0672716	0	0	1		0.27027	0	0	1		-2.62136	0	1	0
					23.7766	1	0	0		-2.92084	0	0	1		1.80743	1	0	0		-0.355168	0	0	1
					-0.808824	0	0	1		-1.40957	0	0	1		-0.533301	0	0	1		31.0624	1	0	0
					7.26846	1	0	0		-2.65019	0	1	0		-0.615347	0	0	1		-3.71267	0	1	0
					-0.00782228	0	0	1		1.73029	0	0	1		3.10811	0	0	1		2.23362	1	0	0
					3.13048	1	0	0		0.558511	0	0	1		-0.311293	0	0	1		-6.53373	0	1	0
					18.2901	1	0	0		-1.14205	0	0	1		-0.178571	0	0	1		-1.74327	0	1	0
					-0.220588	0	0	1		0.208073	0	0	1		-0.222008	0	0	1		-1.86801	0	1	0
					10.0188	1	0	0		0.788486	0	0	1		-0.267857	0	0	1		-0.291262	0	0	1
					0.556946	0	0	1		-3.28536	0	1	0		0.291988	0	0	1		-0.519233	0	1	0
					2.45776	1	0	0		-0.423967	0	0	1		12.9778	1	0	0		-7.55377	0	1	0
					14.8201	1	0	0		-0.596058	0	0	1		-0.214768	0	0	1		11.9141	1	0	0
					-0.220588	0	0	1		-0.391114	0	0	1		0.229247	0	0	1		3.10127	1	0	0
					-1.45025	0	0	1		0.641427	0	0	1		1.09556	0	0	1		-1.27074	0	1	0
					-0.857322	0	0	1		-0.391114	0	0	1		1.80261	1	0	0		12.2926	1	0	0
					-0.611702	0	0	1		10.1455	1	0	0		2.94402	1	0	0		-0.194175	0	0	1
					4.11139	1	0	0		0.549124	0	0	1		-0.0410232	0	0	1		-0.92233	0	1	0
					0.63204	0	0	1		-0.865144	0	0	1		0.142375	0	0	1		-0.202777	0	0	1
					-1.4174	0	0	1		-0.125156	0	0	1		-0.0892857	0	0	1		0.884847	0	0	1
					-2.25125	0	0	1		-0.391114	0	0	1		-0.178571	0	0	1		7.49478	1	0	0
					-5.50688	0	0	1		1.09199	0	0	1		-0.0892857	0	0	1		-0.295563	0	0	1
					2.05569	0	0	1		-0.0625782	0	0	1		-0.0868726	0	0	1		-0.242718	0	0	1
					0.37234	0	0	1		-1.26564	0	0	1		-0.535714	0	0	1		-6.69473	0	1	0
					-2.21058	0	1	0		-0.300375	0	0	1		-0.0892857	0	0	1		-1.45631	0	1	0
					4.96402	1	0	0		1.4878	0	0	1		0	0	0	1		-3.49515	0	1	0
					2.30914	1	0	0		2.39518	1	0	0		-2.94402	0	1	0		-0.533981	0	1	0
					2.28723	1	0	0		0.492804	0	0	1		-0.267857	0	0	1		18.9425	1	0	0
					-1.34543	0	1	0		1.2234	0	0	1		-2.7582	0	1	0		23.7391	1	0	0
					-1.58949	0	0	1		-0.0484981	0	0	1		0.0458494	0	0	1		23.4921	1	0	0
					1.33761	0	0	1		0.237797	0	0	1		0.451255	0	0	1		0.54627	0	0	1
					0.223717	0	0	1		0.0438048	0	0	1		0.135135	0	0	1		-4.48507	0	1	0
					-0.261264	0	0	1		1.61921	0	0	1		9.74421	1	0	0		-1.53865	0	1	0
					0.0985607	0	0	1		-0.0735294	0	0	1		-0.178571	0	0	1		28.8687	1	0	0
					-0.596058	0	0	1		-0.644556	0	0	1		0.540541	0	0	1		-2.18447	0	1	0
					-1.03567	0	0	1		5.12985	1	0	0		1.22104	0	0	1		-2.62628	0	1	0
					0.508448	0	0	1		0.123592	0	0	1		-1.33929	0	1	0		0.0632911	0	0	1
					-0.0563204	0	0	1		-0.594493	0	0	1		-1.02317	0	0	1		-8.5271	0	1	0
					-3.02096	0	1	0		-0.00782228	0	0	1		-0.267857	0	0	1		-1.60194	0	1	0
					-0.220588	0	0	1		-0.147059	0	0	1		-0.267857	0	0	1		19.5269	1	0	0
					0.165832	0	0	1		-2.32947	0	0	1		0.27027	0	0	1		-0.616321	0	0	1
					-3.18367	0	1	0		-0.370776	0	0	1		1.46477	0	0	1		5.47315	1	0	0
					-0.408323	0	0	1		-0.628911	0	1	0		0.516409	0	0	1		7.75409	1	0	0
					-0.0735294	0	0	1		1.57384	1	0	0		1.1028	0	0	1		0.964115	0	0	1
					-0.334793	0	0	1		0.00938673	0	0	1		0.366795	0	0	1		-3.91606	0	1	0
					-0.147059	0	0	1		-0.114205	0	0	1		-0.533301	0	0	1		1.20622	0	0	1
					2.89268	1	0	0		0.106383	0	0	1		-0.518822	0	0	1		-0.213224	0	0	1
					-0.514706	0	0	1		0	0	0	1		0.680502	0	0	1		-0.422146	0	1	0
					2.26815	0	0	1		-0.669587	0	0	1		-0.0434363	0	0	1		-1.89136	0	1	0
					4.16734	0	0	1		-0.840113	0	0	1		0.180985	0	0	1		-1.70333	0	1	0
					-0.201613	0	0	1		-0.294118	0	0	1		0.135135	0	0	1		-1.53681	0	1	0
					-2.99597	0	1	0		-0.0735294	0	0	1		-0.0892857	0	0	1		-0.230429	0	0	1
					-5.40121	0	1	0		-0.145494	0	0	1		0.600869	0	0	1		4.97358	1	0	0
					-0.328629	0	0	1		-4.7137	0	1	0		-0.222008	0	0	1		-2.21703	0	1	0
					-0.0887097	0	0	1		0.28786	0	0	1		-0.357143	0	0	1		-1.92454	0	1	0
					-2.50403	0	1	0		-0.276909	0	0	1		-0.661197	0	0	1		1.21421	1	0	0
					-2.91734	0	0	1		-4.37265	0	1	0		0.0916988	0	0	1		-1.22035	0	1	0
					-0.00403226	0	0	1		0.0907384	0	0	1		0.634653	0	0	1		-1.24124	0	1	0
					-0.375	0	0	1		-3.28223	0	0	1		-0.222008	0	0	1		-1.72975	0	1	0
					1.89113	0	0	1		-1.77096	0	0	1		-0.982143	0	1	0		9.71181	1	0	0
					0.0362903	0	0	1		0.794743	1	0	0		-0.757722	0	0	1		-1.71439	0	0	1
					-0.1875	0	0	1		-0.77597	0	0	1		-0.349903	0	0	1		3.72619	1	0	0
					1.20363	1	0	0		-0.154881	0	0	1		0.0651544	0	0	1		-2.7123	0	1	0
					-1.62702	0	0	1		-0.44587	0	0	1		0	0	0	1		8.72004	1	0	0
					0.100806	0	0	1		-0.220588	0	0	1		-0.755309	0	0	1		0.401868	0	0	1
					6.47782	1	0	0		-0.0735294	0	0	1		0.31612	0	0	1		0.389578	0	0	1
					-0.0262097	0	0	1		-0.897997	0	1	0		-0.668436	0	0	1		-0.525992	0	0	1
					-0.284274	0	0	1		-0.261264	0	0	1		0.361969	0	0	1		-1.14416	0	1	0
					-0.239919	0	0	1		-0.220588	0	0	1		-0.178571	0	0	1		5.61632	1	0	0
					-0.0201613	0	0	1		-0.77597	0	1	0		0	0	0	1		0.240261	0	0	1
					3.21774	0	0	1		-0.294118	0	0	1		-0.400579	0	0	1		-0.524149	0	0	1
					1.57661	1	0	0		-0.147059	0	0	1		-0.0892857	0	0	1		2.57282	1	0	0
					-2.46774	0	0	1		-0.220588	0	0	1		0	0	0	1		-0.880546	0	1	0
					1.50403	1	0	0		0.125156	0	0	1		0.31612	0	0	1		0.508173	0	0	1
					-0.0705645	0	0	1		-0.187735	0	0	1		0	0	0	1		0.689443	0	0	1
					1.10484	0	0	1		0	0	0	1		0.588803	0	0	1		1.7359	1	0	0
					-0.717742	0	0	1		0	0	0	1		1.08349	1	0	0		-0.455942	0	1	0
					-0.193548	0	0	1		-0.514706	0	0	1		-0.0892857	0	0	1		-0.504486	0	0	1
					-0.0423387	0	0	1		-0.114205	0	0	1		-0.178571	0	0	1		-2.23301	0	1	0
					0.254032	0	0	1		0.425532	0	0	1		-0.0892857	0	0	1		-5.10139	0	1	0
					-1.33871	0	0	1		-0.600751	0	0	1		3.57625	1	0	0		-0.145631	0	0	1
					-1.03427	0	0	1		2.34512	0	0	1		-1.29344	0	1	0		-0.0233501	0	0	1
					1.61089	0	0	1		-2.75501	0	1	0		0.0458494	0	0	1		0	0	0	1
					-1.13911	0	0	1		0.0281602	0	0	1		-0.0892857	0	0	1		-0.631068	0	1	0
					-0.300403	0	0	1		-0.987171	0	0	1		1.08349	1	0	0		0.341649	0	0	1
					0.459677	0	0	1		0.607009	0	0	1		-0.357143	0	0	1		0	0	0	1
					2.60887	0	0	1		-0.519399	0	0	1		0.27027	0	0	1		5.67838	1	0	0
					0.655242	0	0	1		-1.29693	0	0	1		0.135135	0	0	1		0.0147474	0	0	1
					0.461694	0	0	1		-0.104819	0	0	1		0.135135	0	0	1		0	0	0	1
					0.27621	0	0	1		-0.896433	0	0	1		-0.130309	0	0	1		-1.31068	0	1	0
					0.403226	0	0	1		-0.187735	0	0	1		-0.357143	0	0	1		-6.33403	0	1	0
					-0.0443548	0	0	1		0.0657071	0	0	1		-0.0892857	0	0	1		-0.339806	0	1	0
					-0.899194	0	0	1		-1.27347	0	1	0		-0.0892857	0	0	1		-0.829544	0	1	0
					-0.0544355	0	0	1		3.72497	1	0	0		0	0	0	1		0	0	0	1
					-1.83669	0	0	1		0.51627	0	0	1		0	0	0	1		-0.0337962	0	0	1
					1.85887	0	0	1		0.0829161	0	0	1		0	0	0	1		-0.194175	0	0	1
					-0.356855	0	0	1		-0.325407	0	0	1		17.5531	1	0	0		-1.39548	0	0	1
					0.770161	0	0	1		0.107947	0	0	1		5.63707	1	0	0		-5.26423	0	1	0
					-0.393145	0	0	1		0.139237	0	0	1		-0.178571	0	0	1		0	0	0	1
					2.69556	0	0	1		-0.53035	0	0	1		-1.875	0	1	0		-14.3241	0	1	0
					-0.370968	0	0	1		-0.187735	0	0	1		0.0458494	0	0	1		-0.0337962	0	0	1
					-1.01008	0	0	1		0.0328536	0	0	1		0.135135	0	0	1		-0.218681	0	0	1
					-0.419355	0	0	1		-0.375469	0	0	1		0	0	0	1		1.71609	0	0	1
					-0.792339	0	0	1		-0.60388	0	0	1		3.04295	1	0	0		0.530022	0	0	1
					1.19355	0	0	1		0.212766	0	0	1		0.0603282	0	0	1		1.14344	1	0	0
					-0.129032	0	0	1		0.106383	0	0	1		-0.0892857	0	0	1		0.51983	0	0	1
					-0.614919	0	0	1		-0.0735294	0	0	1		0	0	0	1		4.75167	1	0	0
					0.183468	0	0	1		-0.0813517	0	0	1		4.92816	1	0	0		5.53466	1	0	0
					3.15726	1	0	0		0	0	0	1		-1.52094	0	1	0		0.501297	0	0	1
					-0.149194	0	0	1		0.204944	0	0	1		1.00985	0	0	1		-0.0379911	0	0	1
					-0.078629	0	0	1		-0.0406758	0	0	1		-0.619869	0	0	1		0.145478	0	0	1
					-0.534274	0	0	1		-0.0735294	0	0	1		-0.119048	0	0	1		1.0795	1	0	0
					-0.935484	0	1	0		0	0	0	1		0.511084	0	0	1		0.871016	0	0	1
					-0.383065	0	0	1		-0.0735294	0	0	1		-1.50657	0	1	0		0.935878	0	0	1
					0.145161	0	0	1		0	0	0	1		-0.178571	0	0	1		0.00463306	0	0	1
					-0.0262097	0	0	1		-0.147059	0	0	1		-0.0656814	0	0	1		0.252039	0	0	1
					0.830645	0	0	1		-0.718085	0	0	1		-1.86371	0	1	0		-0.17513	0	0	1
					1.55847	1	0	0		0.0422403	0	0	1		-0.119048	0	0	1		0.570793	0	0	1
					-0.133065	0	0	1		7.95056	1	0	0		0	0	0	1		1.11193	0	0	1
					1.70161	1	0	0		0.319149	0	0	1		-0.297619	0	0	1		1.00259	0	0	1
					-0.122984	0	0	1		0	0	0	1		0.816913	0	0	1		0.494811	0	0	1
					-1.88508	0	1	0		-0.367647	0	0	1		-0.706076	0	0	1		0.0250185	0	0	1
					0.0987903	0	0	1		-0.514706	0	0	1		-0.178571	0	0	1		-0.893254	0	1	0
					-0.133065	0	0	1		0	0	0	1		-0.416667	0	1	0		-0.401223	0	0	1
					-0.925403	0	0	1		2.051	0	0	1		1.63998	1	0	0		0.951631	0	0	1
					0.0181452	0	0	1		0.034418	0	0	1		-0.270936	0	0	1		-0.465159	0	0	1
					-0.141129	0	0	1		-0.00782228	0	0	1		-0.0595238	0	0	1		0.97387	0	0	1
					-0.481855	0	0	1		-0.0735294	0	0	1		-0.151888	0	0	1		0.0407709	0	0	1
					-0.675403	0	0	1		-0.588235	0	0	1		-0.0595238	0	0	1		-0.400297	0	0	1
					-1.33468	0	1	0		-1.37298	0	0	1		0.314039	0	0	1		-2.00426	0	0	1
					-8.25605	0	1	0		-1.43548	0	0	1		-10.4844	0	1	0		-0.702372	0	0	1
					0.0181452	0	0	1		1.36694	1	0	0		-0.533662	0	0	1		-1.27595	0	0	1
					0.461694	0	0	1		0.0181452	0	0	1		-0.119048	0	0	1		0.0713491	0	0	1
					1.90323	0	0	1		-1.04234	0	0	1		-1.32184	0	1	0		-0.0389177	0	0	1
					-1.00403	0	0	1		-3.40323	0	0	1		0	0	0	1		0.0546701	0	0	1
					-0.40121	0	0	1		1.0625	0	0	1		-0.896962	0	0	1		-0.420682	0	0	1
					-0.229839	0	0	1		1.89516	0	0	1		-0.0595238	0	0	1		-0.320608	0	0	1
					0.270161	0	0	1		-0.106855	0	0	1		4.5587	1	0	0		1.61694	0	0	1
					-0.784274	0	1	0		0	0	0	1		6.69745	1	0	0		1.62157	0	0	1
					-0.673387	0	0	1		-0.0262097	0	0	1		21.486	1	0	0		-0.833024	0	0	1
					-0.721774	0	0	1		-0.0625	0	0	1		-1.91913	0	0	1		-0.203855	0	0	1
					0.854839	0	0	1		-0.125	0	0	1		-0.178571	0	0	1		-0.198295	0	0	1
					0.0987903	0	0	1		1.35484	0	0	1		17.8674	1	0	0		-1.23703	0	0	1
					0	0	0	1		-0.5	0	1	0		28.789	1	0	0		-0.418829	0	0	1
					0	0	0	1		0.643145	0	0	1		16.8268	1	0	0		-0.489251	0	0	1
					-2.93952	0	1	0		-2.81048	0	1	0		46.7652	1	0	0		0.0694959	0	0	1
					-0.328629	0	0	1		0.0987903	0	0	1		0.0800493	0	0	1		-0.240919	0	0	1
					-0.1875	0	0	1		-1.4254	0	1	0		-0.119048	0	0	1		-2.17105	0	1	0
					-0.544355	0	0	1		0.266129	0	0	1		-0.119048	0	0	1		1.09804	0	0	1
					-0.707661	0	0	1		1.46371	0	0	1		-0.455665	0	0	1		6.53725	1	0	0
					0.262097	0	0	1		-0.469758	0	0	1		-1.13095	0	1	0		-1.48536	0	1	0
					-0.296371	0	0	1		0.264113	0	0	1		-1.61125	0	0	1		-1.03317	0	0	1
					1.89919	0	0	1		-0.352823	0	0	1		27.0341	1	0	0		1.11564	0	0	1
					0.153226	0	0	1		-1.96573	0	0	1		-0.79023	0	0	1		-0.679207	0	0	1
					0.193548	0	0	1		-0.169355	0	0	1		-0.0595238	0	0	1		0.138065	0	0	1
					-0.427419	0	0	1		0.0100806	0	0	1		32.7689	1	0	0		-0.919199	0	0	1
					-0.125	0	0	1		-0.4375	0	0	1		4.98153	1	0	0		2.33228	1	0	0
					-0.427419	0	0	1		-0.294355	0	0	1		-0.0595238	0	0	1		-3.26631	0	0	1
					-0.489919	0	0	1		0.207661	0	0	1		-1.9376	0	1	0		3.88065	1	0	0
					-0.0262097	0	0	1		-0.302419	0	0	1		-3.3046	0	1	0		-5.54021	0	1	0
					-0.0625	0	0	1		-0.1875	0	0	1		-0.535714	0	0	1		-2.67698	0	1	0
					0.215726	0	0	1		-0.00806452	0	0	1		1.4491	1	0	0		0.697739	0	0	1
					-0.0443548	0	0	1		-0.0443548	0	0	1		-0.595238	0	1	0		-0.823758	0	0	1
					0	0	0	1		-0.352823	0	0	1		17.2722	1	0	0		0	0	0	1
					-0.106855	0	0	1		-0.1875	0	0	1		-0.91133	0	0	1		-0.577279	0	0	1
					-0.0604839	0	0	1		0.129032	0	0	1		-5.17857	0	1	0		1.11564	0	0	1
					-2.07863	0	1	0		0.147177	0	0	1		-1.99713	0	1	0		0.0491105	0	0	1
					0.116935	0	0	1		-0.0887097	0	0	1		-2.72373	0	1	0		-0.0898814	0	0	1
					0.252016	0	0	1		-0.739919	0	0	1		14.7496	1	0	0		-0.145478	0	0	1
					0	0	0	1		0	0	0	1		-0.238095	0	0	1		2.38047	1	0	0
					3.2379	1	0	0		-0.1875	0	0	1		-2.29475	0	1	0		-0.376205	0	0	1
					0.725806	1	0	0		0.951613	1	0	0		-0.866174	0	1	0		0.845997	0	0	1
					-1.82258	0	0	1		-0.125	0	0	1		-0.0389984	0	0	1		2.71775	1	0	0
					-0.3125	0	1	0		-0.114919	0	0	1		-2.18186	0	1	0		8.43032	1	0	0
					1.90914	0	0	1		0.0806452	0	0	1		35.1622	1	0	0		0.717198	0	0	1
					-1.64994	0	1	0		-0.4375	0	0	1		4.67159	1	0	0		2.49073	1	0	0
					-0.167224	0	0	1		0.16129	0	0	1		10.4167	1	0	0		-1.57153	0	0	1
					-1.07581	0	0	1		-0.125	0	0	1		6.71798	1	0	0		0.159377	0	0	1
					2.8456	0	0	1		-0.1875	0	0	1		-3.1486	0	1	0		-0.583766	0	0	1
					-0.454292	0	0	1		-0.0504032	0	0	1		26.1597	1	0	0		-3.18847	0	1	0
					0.875139	0	0	1		-0.25	0	0	1		-3.3908	0	1	0		-0.695886	0	0	1
					-1.77536	0	0	1		-0.375	0	0	1		5.74713	1	0	0		5.94792	1	0	0
					0.897436	0	0	1		-0.177419	0	0	1		-1.0119	0	1	0		-0.0240919	0	0	1
					-1.28484	0	1	0		-0.0625	0	0	1		-5.51519	0	1	0		5.28076	1	0	0
					0.147715	0	0	1		0.758082	0	0	1		12.461	1	0	0		-5.30022	0	1	0
					0	0	0	1		-0.367893	0	0	1		3.92652	1	0	0		7.81319	1	0	0
					0.128205	0	0	1		0.326087	0	0	1		-0.490558	0	0	1		12.7576	1	0	0
					-0.48495	0	0	1		-1.36845	0	0	1		0.439245	0	0	1		0.403076	0	0	1
					-0.457079	0	0	1		0.039019	0	0	1		-0.297619	0	0	1		0.233506	0	0	1
					0.387402	0	0	1		4.21683	0	0	1		-1.13711	0	1	0		-1.46497	0	1	0
					-0.217391	0	0	1		1.11483	0	0	1		0.258621	0	0	1		-0.380838	0	0	1
					0	0	0	1		0	0	0	1		0.0205255	0	0	1		-1.21201	0	0	1
					-0.317726	0	0	1		0.353958	0	0	1		-0.0246305	0	0	1		15.96	1	0	0
					3.58974	1	0	0		-5.14214	0	1	0		-0.357143	0	0	1		0.85619	0	0	1
					4.33946	1	0	0		-0.108696	0	0	1		9.05583	1	0	0		-0.0611564	0	0	1
					0.668896	0	0	1		2.25753	1	0	0		-0.494663	0	0	1		-0.324314	0	0	1
					-0.445931	0	0	1		-0.543478	0	0	1		-0.178571	0	0	1		0.145478	0	0	1
					-0.434783	0	0	1		-0.170011	0	0	1		8.95731	1	0	0		0.0833951	0	0	1
					2.15719	0	0	1		1.75028	1	0	0		-0.601396	0	0	1		2.47498	1	0	0
					3.51449	1	0	0		-0.217391	0	0	1		-1.10016	0	0	1		0	0	0	1
					5.57135	1	0	0		3.97993	0	0	1		0.258621	0	0	1		0.745923	0	0	1
					-0.574136	0	0	1		1.41026	0	0	1		-0.626026	0	0	1		0	0	0	1
					-0.889075	0	0	1		-1.11761	0	0	1		-0.570608	0	0	1		0.283543	0	0	1
					-0.850056	0	0	1		2.38294	1	0	0		-1.31773	0	1	0		1.72443	0	0	1
					-0.239688	0	0	1		0.337235	0	0	1		0.509031	0	0	1		7.25352	1	0	0
					-0.111483	0	0	1		0.381828	0	0	1		-0.022578	0	0	1		0.300222	0	0	1
					1.1204	0	0	1		-0.108696	0	0	1		-0.718391	0	0	1		0.328021	0	0	1
					0.738573	0	0	1		0.348384	0	0	1		0.831281	0	0	1		1.93847	1	0	0
					-0.468227	0	0	1		-2.30491	0	1	0		-0.0328407	0	0	1		0.0259451	0	0	1
					2.6728	0	0	1		0	0	0	1		-1.50041	0	0	1		0.984989	1	0	0
					-2.33278	0	1	0		-1.04794	0	0	1		-1.0509	0	1	0		-0.0472572	0	0	1
					0	0	0	1		-2.1544	0	1	0		-0.00205255	0	0	1		0.0277984	0	0	1
					1.89799	0	0	1		-0.752508	0	0	1		-0.578818	0	0	1		-6.90604	0	1	0
					1.88963	1	0	0		3.07971	1	0	0		1.11658	1	0	0		2.05523	1	0	0
					1.60814	0	0	1		3.39465	0	0	1		1.5743	0	0	1		-2.94199	0	1	0
					-0.178372	0	0	1		0.27592	0	0	1		-0.32225	0	0	1		-0.263158	0	0	1
					1.63043	0	0	1		1.44928	1	0	0		-0.896962	0	0	1		-0.940511	0	0	1
					-1.68339	0	0	1		0.206243	0	0	1		-0.268883	0	0	1		-0.371572	0	0	1
					-0.298216	0	0	1		-0.95039	0	0	1		0.170361	0	0	1		1.11564	0	0	1
					4.30045	0	0	1		-0.0891862	0	0	1		0.396141	0	0	1		38.737	1	0	0
					0.128205	0	0	1		0.53233	0	0	1		0.424877	0	0	1		-0.192735	0	0	1
					-0.287068	0	0	1		16.6332	1	0	0		0.0821018	0	0	1		6.15456	1	0	0
					-0.632664	0	0	1		-0.62709	0	0	1		-0.78202	0	0	1		4.0113	1	0	0
					-0.434783	0	0	1		-0.217391	0	0	1		0.00410509	0	0	1		0	0	0	1
					0.975474	1	0	0		0	0	0	1		0.254516	0	0	1		-4.90178	0	1	0
					-2.44147	0	1	0		-0.108696	0	0	1		0.106732	0	0	1		27.2128	1	0	0
					0	0	0	1		7.83445	1	0	0		-2.14491	0	0	1		3.98536	1	0	0
					2.24916	0	0	1		-0.108696	0	0	1		-0.977011	0	0	1		0	0	0	1
					-0.217391	0	0	1		-0.919732	0	0	1		0.11289	0	0	1		-2.4444	0	1	0
					0.314939	0	0	1		-2.40524	0	1	0		-0.0328407	0	0	1		-1.1944	0	1	0
					0.975474	1	0	0		-0.108696	0	0	1		0	0	0	1		-0.861749	0	0	1
					-1.13712	0	1	0		1.10368	1	0	0		0.613711	0	0	1		-0.131579	0	0	1
					0.295429	0	0	1		1.0786	0	0	1		-0.47619	0	0	1		6.76427	1	0	0
					0.944816	0	0	1		0	0	0	1		0.305829	0	0	1		4.65159	1	0	0
					-0.958751	0	0	1		1.32386	0	0	1		-0.876437	0	0	1		13.2042	1	0	0
					-0.632664	0	0	1		1.99554	0	0	1		-1.8945	0	0	1		0	0	0	1
					-0.326087	0	0	1		0.0278707	0	0	1		0.344828	0	0	1		23.9668	1	0	0
					-0.217391	0	0	1		0.128205	0	0	1		-0.587028	0	0	1		-2.4305	0	1	0
										0.0195095	0	0	1		-0.0246305	0	0	1		2.48795	1	0	0
										-1.10089	0	0	1		-0.0595238	0	0	1		8.52761	1	0	0
										-0.490524	0	0	1		-0.238095	0	0	1		-0.122313	0	0	1
										2.33278	1	0	0		-0.389984	0	0	1		-4.46071	0	1	0
										2.26589	0	0	1		-0.839491	0	0	1		-0.990549	0	0	1
										-0.317726	0	0	1		16.3588	1	0	0		7.20163	1	0	0
										-0.850056	0	1	0		0	0	0	1		-4.42087	0	1	0
										-0.326087	0	0	1		0	0	0	1		-0.493884	0	0	1
										0.983835	0	0	1		0.186782	0	0	1		-3.54893	0	1	0
										-3.47826	0	1	0		-0.119048	0	0	1		-0.63195	0	0	1
										-2.44147	0	1	0		0	0	0	1		8.63325	1	0	0
										0.125418	0	0	1		0	0	0	1		-0.56894	0	0	1
										1.15385	0	0	1		0	0	0	1		7.97999	1	0	0
										-0.298216	0	0	1		-0.720443	0	1	0		-0.789474	0	0	1
										-0.468227	0	0	1		0	0	0	1		-0.131579	0	0	1
										1.88963	0	0	1		0.11289	0	0	1		1.31394	1	0	0
										-0.0167224	0	0	1		0.11289	0	0	1		-0.227947	0	0	1
										1.5942	0	0	1		-0.0595238	0	0	1		-0.907153	0	1	0
										0.0752508	0	0	1		0	0	0	1		-4.66179	0	1	0
										1.20959	0	0	1		0.0862069	0	0	1		0.672721	0	0	1
										0.167224	0	0	1		0.802545	1	0	0		-1.56597	0	1	0
										-1.46321	0	1	0		-0.238095	0	0	1		-0.836731	0	1	0
										0.181159	0	0	1		4.63875	1	0	0		14.2402	1	0	0
										1.07581	0	0	1		-2.74631	0	1	0		-0.0657895	0	0	1
										0.799889	0	0	1		-0.0718391	0	0	1		1.14993	1	0	0
										0.431996	0	0	1		-0.720443	0	1	0		-6.81894	0	1	0
										-2.29654	0	0	1		-0.673235	0	0	1		0.0138992	0	0	1
										1.82274	1	0	0		0.0266831	0	0	1		0.901594	0	0	1
										1.03679	0	0	1		-0.77381	0	1	0		-1.18977	0	1	0
										-0.100334	0	0	1		13.0583	1	0	0		-4.51631	0	1	0
										1.29877	0	0	1		-0.515189	0	0	1		0.366012	0	0	1
										1.40747	0	0	1		-0.566502	0	0	1		0	0	0	1
										-0.48495	0	0	1		0.174466	0	0	1		-5.6199	0	1	0
										1.93144	1	0	0		-0.54803	0	0	1		0.830245	0	0	1
										-1.46321	0	0	1		0.611658	0	0	1		-0.858043	0	0	1
										0.649387	0	0	1		0.650657	0	0	1		4.01872	1	0	0
										2.90691	0	0	1		-1.81856	0	1	0		0.39381	0	0	1
										-0.376254	0	0	1		-0.732759	0	0	1		-3.32468	0	1	0
										-0.409699	0	0	1		0.457718	0	0	1		-2.74092	0	1	0
										1.02285	0	0	1		-0.0779967	0	0	1		-0.670867	0	0	1
										-0.158863	0	0	1		-0.184729	0	0	1		4.80263	1	0	0
										-0.111483	0	0	1		0.0410509	0	0	1		-1.09062	0	1	0
										-0.426421	0	0	1		0.067734	0	0	1		-0.315048	0	0	1
										-0.543478	0	0	1		-0.342775	0	0	1		-0.192735	0	0	1
										0.560201	0	0	1		-0.158046	0	0	1		12.1108	1	0	0
										-0.119844	0	0	1		-0.119048	0	0	1		-2.02743	0	1	0
										0.824972	0	0	1		0.531609	0	0	1		1.16753	1	0	0
										1.63601	0	0	1		-0.238095	0	0	1		-1.01557	0	1	0
										-0.434783	0	0	1		0.344828	0	0	1		0.84785	0	0	1
										-1.67224	0	1	0		-0.699918	0	1	0		-0.493884	0	0	1
										-0.613155	0	0	1		-0.607553	0	0	1		-0.103781	0	0	1
										-1.0981	0	0	1		0.207307	0	0	1		-0.170497	0	0	1
										-0.287068	0	0	1		-0.0923645	0	0	1		0.074129	0	0	1
										0.125418	0	0	1		-0.0923645	0	0	1		0.34192	0	0	1
										0.039019	0	0	1		-0.531609	0	0	1		0.00463306	0	0	1
										-0.0334448	0	0	1		0.172414	0	0	1		-0.192735	0	0	1
										-0.46544	0	0	1		-0.178571	0	0	1		0.140845	0	0	1
										-1.00892	0	1	0		-0.178571	0	0	1		-0.446627	0	0	1
										0.167224	0	0	1		-0.178571	0	0	1		0.356746	0	0	1
[truncated: 766 more rows]

## Sheet: Figure 5b
Context decoding - Accuracy
	A1
	Baseline		Delay
# Neurons	50		5	10	15	20	25	30	35	40	45	50
session 1	49.1341		50.3787	50.6444	50.7694	51.2012	51.291	51.4616	51.9413	52.3973	52.4396	52.6
session 2	49.6266		50.2184	50.3027	50.1667	50.502	50.1682	49.842	50.2575	50.0617	50.1497	50.392
session 3	50.1272		50.1774	50.2065	50.3559	50.6089	50.8315	51.1319	51.5284	51.7551	52.1325	52.6726
session 4	NaN		50.5343	50.8604	51.4913	52.3381	53.3581	53.6912	NaN	NaN	NaN	NaN
session 5	NaN		50.0034	50.1017	50.1575	NaN	NaN	NaN	NaN	NaN	NaN	NaN
session 6	NaN		50.1888	NaN	NaN	NaN	NaN	NaN	NaN	NaN	NaN	NaN
session 7	49.869		50.1359	50.0274	49.8774	50.0701	49.962	50.1235	49.9125	50.1849	50.2922	50.3955
session 8	NaN		50.2231	50.3817	50.4237	50.4589	50.5442	50.8295	50.8362	50.9761	NaN	NaN
session 9	NaN		50.0448	50.0734	49.9395	50.0161	50.1106	50.0884	NaN	NaN	NaN	NaN
session 10	NaN		50.0773	50.2034	50.3521	50.5276	50.7742	50.7165	NaN	NaN	NaN	NaN
session 11	50.2152		49.971	50.035	50.0133	50.2278	50.0213	49.936	49.9653	50.2268	50.2441	50.5183
session 12	49.9472		50.5032	51.1175	52.0138	53.3136	54.7467	55.6836	56.5172	57.173	57.0998	57.5235
session 13	49.9217		50.0873	50.1675	50.3723	50.9059	51.4617	51.5266	51.7503	51.6246	51.7197	51.6593
session 14	49.9155		50.2218	50.3702	50.5921	50.8693	51.3947	51.7625	52.0762	52.518	52.9019	52.8172
Mean	49.8446		50.1975	50.3455	50.5019	50.92	51.222	51.3994	51.6428	51.8797	52.1224	52.3223
SD	0.336284		0.171996	0.336201	0.618266	0.976035	1.45435	1.7198	2.01368	2.19377	2.28082	2.34916
Nb session	8		14	13	13	12	12	12	9	9	8	8
SEM	0.118894		0.0459678	0.0932453	0.171476	0.281757	0.419835	0.496465	0.671225	0.731255	0.806393	0.830553
	wS1
	Baseline		Delay
# Neurons	50		5	10	15	20	25	30	35	40	45	50
session 1	50.7516		50.0846	50.3178	50.3035	50.4269	50.5389	50.6926	50.7076	50.8374	50.5616	50.8798
session 2	NaN		50.2459	50.5179	50.7796	50.8568	50.7493	50.9107	50.9845	50.4415	NaN	NaN
session 3	50.647		50.4864	50.6309	51.1596	51.4207	52.1882	52.6056	52.817	53.157	53.6329	54.0519
session 4	NaN		50.1334	50.1608	50.2004	50.4908	50.552	50.5958	50.8773	NaN	NaN	NaN
session 5	NaN		50.2501	50.4155	50.871	51.1337	51.5552	52.363	52.7154	52.9897	53.2996	NaN
session 6	49.8164		50.1076	50.0946	50.2404	50.295	50.3763	50.5748	50.5776	50.7658	51.2726	51.4262
session 7	48.5243		50.146	50.419	50.5816	50.8314	51.259	51.0698	51.4733	51.4019	51.5857	51.8927
session 8	49.8053		50.1784	50.4513	50.6935	51.0872	51.62	52.0523	52.6106	53.1976	53.5698	54.0537
session 9	50.0895		50.0238	50.044	50.272	50.4313	50.4099	50.6913	50.7026	50.7264	51.0216	50.9922
session 10	50.0912		49.9858	50.1729	50.3025	50.155	50.5263	50.7923	50.844	51.0004	50.9685	51.1664
session 11	NaN		50.6047	50.8511	51.4761	51.8168	52.5433	53.1272	NaN	NaN	NaN	NaN
session 12	NaN		50.1769	49.9849	50.102	49.7352	49.4862	49.3951	49.3207	49.1413	49.2706	NaN
session 13	50.1674		50.1042	50.1136	50.2582	50.5701	50.8038	51.1411	51.3808	51.5824	51.4973	51.5077
session 14	50.3359		50.2957	50.5633	50.8838	51.3678	51.7462	52.3653	52.6775	52.8495	53.6244	53.1552
session 15	50.0494		50.0932	50.1058	50.1816	50.3459	50.3935	50.5833	50.6024	50.7119	51.1017	51.2126
session 16	49.3898		50.0526	50.0926	50.4411	50.7348	50.9383	51.2167	51.4124	51.814	51.681	51.842
session 17	49.0671		50.0401	50.2476	50.7157	51.0082	51.0132	51.586	51.301	51.7489	51.3404	51.4777
session 18	NaN		50.5207	50.9116	51.5717	52.3502	53.128	54.1976	55.0843	55.9973	56.6537	NaN
session 19	NaN		50.2314	50.4929	50.6547	NaN	NaN	NaN	NaN	NaN	NaN	NaN
session 20	49.7578		50.0652	50.2479	50.3052	50.6352	50.9467	51.2616	51.2838	51.5453	51.6386	51.8389
session 21	50.9745		50.1127	50.3116	50.5248	50.9018	51.2714	51.5348	51.9742	52.4256	52.6158	52.8325
session 22	50.5011		50.8247	51.6649	53.0268	55.1922	57.3839	58.6072	60.0111	60.7134	61.3664	61.6781
session 23	49.9354		49.9658	50.1833	50.0664	50.096	50.2693	50.3381	50.7031	50.7375	50.7003	50.8928
session 24	50.5783		49.95	50.1367	50.3088	50.6809	50.8601	50.9315	50.9432	51.254	51.0383	51.4856
Mean	50.0283		50.195	50.3805	50.6634	50.981	51.3287	51.6797	51.8639	52.1447	52.4221	52.4933
SD	0.623473		0.215806	0.367321	0.647048	1.08522	1.5474	1.83335	2.16287	2.41722	2.63822	2.57352
Nb session	17		24	24	24	23	23	23	22	21	20	17
SEM	0.151214		0.0440512	0.0749791	0.132078	0.226285	0.322655	0.38228	0.461126	0.527482	0.589924	0.62417
	wS2
	Baseline		Delay
# Neurons	50		5	10	15	20	25	30	35	40	45	50
session 1	50.4179		49.9344	49.8783	50.008	49.9639	50.0218	50.0818	50.0268	50.0873	50.2328	50.0366
[truncated: 75 more rows]

## Sheet: Figure 5c
Delta accuracy - removing one Cluster
[truncated: 126 more rows]

[truncated: 17 more sheets: Figure 5d, Figure 6a, Figure 6b, Figure 6c, Figure 7b, Figure 7d, Figure 8b, Sup Fig 1a, Sup Fig 1b, Sup Fig 1c, Sup Fig 2a, Sup Fig 2b, Sup Fig 3a, Sup Fig 12abc, Sup Fig 14, Sup Fig 17b, Sup Fig 18b]
